# Supplementary material for: Integrated analysis of transcriptomic and metabolomic data reveals critical metabolic pathways involved in rotenoid biosynthesis in the medicinal plant Mirabilis himalaica
Source: Mol Genet Genomics. 2017 Dec 28;293(3):635–47. doi: 10.1007/s00438-017-1409-y (PMC5948277; doi:10.1007/s00438-017-1409-y)
Supplement: Supplementary file 5 — Supplementary material 5 (XLS 20 KB) [file 438_2017_1409_MOESM5_ESM.xls]

## Sheet: Table S1
Table S1 Statistics of the assembled unigenes in M. himalaica
Stat	Transcript	Unigene
Number	275728	147142
Average length	797.58bp	650.20bp
Min Length	224bp	224bp
Max Length	15811bp	15811bp
N50 Length	1305bp	842bp
