# Supplementary material for: Integrated analysis of transcriptomic and metabolomic data reveals critical metabolic pathways involved in rotenoid biosynthesis in the medicinal plant Mirabilis himalaica
Source: Mol Genet Genomics. 2017 Dec 28;293(3):635–47. doi: 10.1007/s00438-017-1409-y (PMC5948277; doi:10.1007/s00438-017-1409-y)
Supplement: Supplementary file 6 — Supplementary material 6 (XLS 12246 KB) [file 438_2017_1409_MOESM6_ESM.xls]

## Sheet: Table S2
Table S2 Functional annotation of the unigenes by different databases
Gene_ID	Contig_len	NCBI_ID	NR_Function	Species	NCBI_E_value	KOG	KOG_Annotation	KOG_Type	KOG_Evlaue	KEGGGENE_Function	KEGGGENE_Evalue	Swissprot_Function	Swissprot_Evalue
TR100002	237	ref|XP_001844658.1|	conserved hypothetical protein	Culex quinquefasciatus	9e-15					cqu:CpipJ_CPIJ002589 hypothetical protein	5e-16
TR100004	356	ref|XP_006437772.1|	hypothetical protein CICLE_v10030544mg	Citrus clementina	1e-57	KOG0206	P-type ATPase	General function prediction only	R	vvi:100256123 hypothetical protein LOC100256123; K01530 phospholipid-translocating ATPase [EC:3.6.3.1]	6e-55	sp|Q9SX33|ALA9_ARATH Putative phospholipid-transporting ATPase 9 OS=Arabidopsis thaliana GN=ALA9 PE=2 SV=1	1e-54
TR100022	261	ref|NP_001155916.1|	L-3-hydroxyacyl-Coenzyme A dehydrogenase	Acyrthosiphon pisum	5e-53	KOG2304	3-hydroxyacyl-CoA dehydrogenase	Lipid transport and metabolism	I	api:100169569 Hadh; L-3-hydroxyacyl-Coenzyme A dehydrogenase (EC:1.1.1.35); K00022 3-hydroxyacyl-CoA dehydrogenase [EC:1.1.1.35]	3e-54	sp|Q61425|HCDH_MOUSE Hydroxyacyl-coenzyme A dehydrogenase, mitochondrial OS=Mus musculus GN=Hadh PE=1 SV=2	2e-44
TR100027	1645	ref|XP_006434723.1|	hypothetical protein CICLE_v10001048mg	Citrus clementina	1e-116					rcu:RCOM_1589570 hypothetical protein	7e-98
TR100028	251	ref|XP_005178526.1|	PREDICTED: interaptin-like isoform X5	Musca domestica	2e-16					dsi:Dsim_GD20219 GD20219 gene product from transcript GD20219-RA	1e-15
TR100030	425	ref|XP_002301800.2|	forkhead-associated domain-containing family protein	Populus trichocarpa	9e-37					pop:POPTR_711559 hypothetical protein	6e-38
TR100041	384	ref|XP_006433323.1|	hypothetical protein CICLE_v10003419mg	Citrus clementina	5e-42	KOG4194	Membrane glycoprotein LIG-1	Signal transduction mechanisms	T	pop:POPTR_853796 hypothetical protein	2e-41	sp|Q9C7S5|PSYR1_ARATH Tyrosine-sulfated glycopeptide receptor 1 OS=Arabidopsis thaliana GN=PSYR1 PE=2 SV=1	1e-35
TR100043	344	dbj|BAG71126.1|	glucosyltransferase	Phytolacca americana	5e-16					vvi:100262128 hypothetical protein LOC100262128	2e-12
TR100049	546	gb|EYU38418.1|	hypothetical protein MIMGU_mgv1a003167mg	Mimulus guttatus	3e-08					vvi:100254622 GSVIVT01031248001; hypothetical protein LOC100254622	2e-08
TR10005	716	gb|AEK26372.1|	chloroplast photosystem II chlorophyll a/b binding protein	Sedum alfredii	1e-150					osa:4333359 Os03g0592500; hypothetical protein	1e-149	sp|P27494|CB23_TOBAC Chlorophyll a-b binding protein 36, chloroplastic OS=Nicotiana tabacum GN=CAB36 PE=3 SV=1	1e-152
TR100050	1287	ref|XP_002265574.1|	PREDICTED: cell division topological specificity factor homolog, chloroplastic	Vitis vinifera	7e-96					vvi:100265788 GSVIVT00012505001; hypothetical protein LOC100265788	4e-97	sp|Q7NJ38|MINE_GLOVI Cell division topological specificity factor OS=Gloeobacter violaceus GN=minE PE=3 SV=1	7e-07
TR100056	419	gb|ETN59263.1|	slowmo	Anopheles darlingi	4e-54	KOG3336	Predicted member of the intramitochondrial sorting protein family	Intracellular trafficking, secretion, and vesicular transport	U	aag:AaeL_AAEL013880 MSF1 protein, putative	7e-55	sp|Q9V3U9|SLMO_DROME Protein slowmo OS=Drosophila melanogaster GN=slmo PE=1 SV=1	6e-49
TR100060	577	ref|XP_002519682.1|	Calcyclin-binding protein, putative	Ricinus communis	1e-41	KOG3260	Calcyclin-binding protein CacyBP	Signal transduction mechanisms	T	rcu:RCOM_0632630 Calcyclin-binding protein, putative; K04507 calcyclin binding protein	7e-43	sp|Q9CXW3|CYBP_MOUSE Calcyclin-binding protein OS=Mus musculus GN=Cacybp PE=1 SV=1	1e-06
TR100063	370	ref|XP_003614856.1|	hypothetical protein MTR_5g060420	Medicago truncatula	5e-23					rcu:RCOM_1032860 hypothetical protein	2e-22
TR100068	355	ref|NP_567180.1|	uncharacterized protein	Arabidopsis thaliana	2e-43					ath:AT4G00585 hypothetical protein	1e-44
TR100069	341	ref|XP_002514263.1|	elongation factor ts, putative	Ricinus communis	5e-46	KOG1071	Mitochondrial translation elongation factor EF-Tsmt, catalyzes nucleotide exchange on EF-Tumt	Translation, ribosomal structure and biogenesis	J	rcu:RCOM_1051260 elongation factor ts, putative	3e-47	sp|Q31BC3|EFTS_PROM9 Elongation factor Ts OS=Prochlorococcus marinus (strain MIT 9312) GN=tsf PE=3 SV=1	7e-33
TR100079	672	ref|XP_006582615.1|	PREDICTED: uncharacterized protein LOC102665746	Glycine max	3e-19					sbi:SORBI_09g007400 SORBIDRAFT_09g007400; hypothetical protein	8e-14	sp|P0C2F6|RNHX1_ARATH Putative ribonuclease H protein At1g65750 OS=Arabidopsis thaliana GN=At1g65750 PE=3 SV=1	8e-10
TR100081	483	ref|XP_002514445.1|	phospholipid-transporting atpase, putative	Ricinus communis	2e-77	KOG0206	P-type ATPase	General function prediction only	R	rcu:RCOM_0943250 phospholipid-transporting atpase, putative (EC:3.6.3.1); K01530 phospholipid-translocating ATPase [EC:3.6.3.1]	1e-78	sp|P98204|ALA1_ARATH Phospholipid-transporting ATPase 1 OS=Arabidopsis thaliana GN=ALA1 PE=1 SV=1	1e-72
TR100084	1098	ref|XP_007200513.1|	hypothetical protein PRUPE_ppa009365mg	Prunus persica	1e-146					vvi:100261688 GSVIVT00038589001; hypothetical protein LOC100261688; K08235 xyloglucan:xyloglucosyl transferase [EC:2.4.1.207]	1e-143	sp|Q9ZVK1|XTH10_ARATH Probable xyloglucan endotransglucosylase/hydrolase protein 10 OS=Arabidopsis thaliana GN=XTH10 PE=2 SV=1	1e-137
TR100088	454	gb|EXB60285.1|	Receptor-like protein kinase HSL1	Morus notabilis	2e-11					pop:POPTR_1120023 hypothetical protein	8e-11
TR100089	260	ref|XP_002055874.1|	GJ10623	Drosophila virilis	1e-35	KOG3372	Signal peptidase complex subunit	Intracellular trafficking, secretion, and vesicular transport	U	dvi:Dvir_GJ10623 GJ10623 gene product from transcript GJ10623-RA	6e-37	sp|Q9VCA9|SPCS3_DROME Signal peptidase complex subunit 3 OS=Drosophila melanogaster GN=Spase22-23 PE=2 SV=1	8e-35
TR100090	825	gb|AAC14179.1|	major latex protein homolog	Mesembryanthemum crystallinum	1e-64					rcu:RCOM_1115210 Major latex protein, putative	2e-39	sp|Q941R6|MLP31_ARATH MLP-like protein 31 OS=Arabidopsis thaliana GN=MLP31 PE=1 SV=2	1e-32
TR100094	1202	ref|XP_007199266.1|	hypothetical protein PRUPE_ppa022690mg, partial	Prunus persica	9e-47					pop:POPTR_551120 hypothetical protein	8e-46
TR100104	302	ref|XP_006300939.1|	hypothetical protein CARUB_v10021318mg, partial	Capsella rubella	9e-07					pop:POPTR_768507 hypothetical protein	3e-08
TR100105	337	ref|XP_006279716.1|	hypothetical protein CARUB_v10027452mg	Capsella rubella	9e-12
TR100107	310	gb|ABN12058.1|	ubiquitin activating enzyme 1-like protein	Maconellicoccus hirsutus	3e-50	KOG2012	Ubiquitin activating enzyme UBA1	Posttranslational modification, protein turnover, chaperones	O	aga:AgaP_AGAP011872 AGAP011872-PA ; K03178 ubiquitin-activating enzyme E1 [EC:6.3.2.19]	3e-50	sp|P22314|UBA1_HUMAN Ubiquitin-like modifier-activating enzyme 1 OS=Homo sapiens GN=UBA1 PE=1 SV=3	1e-46
TR10011	1412	ref|XP_004237441.1|	PREDICTED: uncharacterized protein LOC101249630 isoform 1	Solanum lycopersicum	8e-09
TR100112	694	ref|XP_002265244.1|	PREDICTED: ALA-interacting subunit 3	Vitis vinifera	2e-74	KOG2952	Cell cycle control protein	Cell cycle control, cell division, chromosome partitioning	D	vvi:100267404 GSVIVT00002097001; hypothetical protein LOC100267404	1e-75	sp|Q9SA35|ALIS4_ARATH Putative ALA-interacting subunit 4 OS=Arabidopsis thaliana GN=ALIS4 PE=2 SV=1	8e-70
TR100121	426	ref|XP_006446498.1|	hypothetical protein CICLE_v100152141mg, partial	Citrus clementina	2e-61	KOG1320	Serine protease	Posttranslational modification, protein turnover, chaperones	O	pop:POPTR_706718 hypothetical protein	7e-62	sp|O22609|DEGP1_ARATH Protease Do-like 1, chloroplastic OS=Arabidopsis thaliana GN=DEGP1 PE=1 SV=2	8e-61
TR100125	485	ref|XP_006452745.1|	hypothetical protein CICLE_v10009077mg	Citrus clementina	4e-89	KOG1588	RNA-binding protein Sam68 and related KH domain proteins	RNA processing and modification	A	pop:POPTR_642696 hypothetical protein	4e-89	sp|Q9FKT4|QKIL2_ARATH KH domain-containing protein At5g56140 OS=Arabidopsis thaliana GN=At5g56140 PE=2 SV=1	6e-83
TR100134	224	ref|XP_002429594.1|	myosin heavy chain 95F, putative	Pediculus humanus corporis	1e-26	KOG0163	Myosin class VI heavy chain	Cytoskeleton	Z	api:100164525 similar to myosin vi	2e-26	sp|Q29122|MYO6_PIG Myosin-VI OS=Sus scrofa GN=MYO6 PE=1 SV=1	2e-22
TR100136	267	gb|ABM55238.1|	integrase	Beta vulgaris	8e-21					vvi:100257442 hypothetical protein LOC100257442	2e-20	sp|P04146|COPIA_DROME Copia protein OS=Drosophila melanogaster GN=GIP PE=1 SV=3	5e-07
TR100138	226	ref|XP_004244686.1|	PREDICTED: aspartic proteinase CDR1-like	Solanum lycopersicum	2e-10					rcu:RCOM_1516300 Aspartic proteinase nepenthesin-1 precursor, putative	2e-09
TR100151	621	ref|XP_002300257.2|	hypothetical protein POPTR_0001s30410g	Populus trichocarpa	4e-17					vvi:100265247 hypothetical protein LOC100265247	6e-18
TR100154	621	gb|EEC71067.1|	hypothetical protein OsI_02819	Oryza sativa Indica Group	2e-78	KOG0065	Pleiotropic drug resistance proteins (PDR1-15), ABC superfamily	Secondary metabolites biosynthesis, transport and catabolism	Q	vvi:100256034 hypothetical protein LOC100256034	4e-79	sp|Q8GU89|PDR4_ORYSJ Pleiotropic drug resistance protein 4 OS=Oryza sativa subsp. japonica GN=PDR4 PE=2 SV=1	3e-76
TR100159	235	gb|EJW79603.1|	hypothetical protein WUBG_09488	Wuchereria bancrofti	1e-39	KOG1637	Threonyl-tRNA synthetase	Translation, ribosomal structure and biogenesis	J	bmy:Bm1_09350 threonyl-tRNA synthetase, cytoplasmic (EC:6.1.1.3); K01868 threonyl-tRNA synthetase [EC:6.1.1.3]	2e-39	sp|P52709|SYTC_CAEEL Threonyl-tRNA synthetase, cytoplasmic OS=Caenorhabditis elegans GN=trs-1 PE=2 SV=1	5e-38
TR10017	470	gb|AFK36439.1|	unknown	Lotus japonicus	3e-70					rcu:RCOM_0491950 hypothetical protein	5e-70
TR100170	740	gb|EYU46130.1|	hypothetical protein MIMGU_mgv1a012257mg	Mimulus guttatus	5e-24					pop:POPTR_782441 hypothetical protein	3e-20	sp|P19244|HSP41_PEA 22.7 kDa class IV heat shock protein OS=Pisum sativum GN=HSP22.7 PE=2 SV=1	7e-06
TR100176	532	emb|CAN78118.1|	hypothetical protein VITISV_041543	Vitis vinifera	2e-41	KOG0266	WD40 repeat-containing protein	General function prediction only	R	vvi:100258900 hypothetical protein LOC100258900	5e-42	sp|Q9FUY2|LEUNG_ARATH Transcriptional corepressor LEUNIG OS=Arabidopsis thaliana GN=LUG PE=1 SV=2	1e-32
TR100178	409	ref|XP_006359009.1|	PREDICTED: uncharacterized oxidoreductase At4g09670-like	Solanum tuberosum	8e-25	KOG2741	Dimeric dihydrodiol dehydrogenase	Carbohydrate transport and metabolism	G	vvi:100266601 GSVIVT00005442001; hypothetical protein LOC100266601	1e-22	sp|Q9SZ83|Y4967_ARATH Uncharacterized oxidoreductase At4g09670 OS=Arabidopsis thaliana GN=At4g09670 PE=1 SV=1	8e-16
TR100186	474	ref|XP_006489439.1|	PREDICTED: golgin subfamily B member 1-like isoform X1	Citrus sinensis	2e-21					vvi:100254535 hypothetical protein LOC100254535	6e-22
TR10019	262	ref|XP_006373667.1|	hypothetical protein POPTR_0016s02620g	Populus trichocarpa	3e-44					pop:POPTR_1102809 hypothetical protein	9e-45	sp|Q8VZR2|ASD2_ARATH Alpha-L-arabinofuranosidase 2 OS=Arabidopsis thaliana GN=ASD2 PE=2 SV=1	6e-45
TR100190	266	gb|EHJ64389.1|	NADP-dependent oxidoreductase	Danaus plexippus	7e-39	KOG1196	Predicted NAD-dependent oxidoreductase	General function prediction only	R	bfo:BRAFLDRAFT_115255 hypothetical protein	2e-36	sp|Q3SZJ4|PTGR1_BOVIN Prostaglandin reductase 1 OS=Bos taurus GN=PTGR1 PE=2 SV=1	2e-32
TR100191	711	ref|XP_002284516.1|	PREDICTED: MLP-like protein 28	Vitis vinifera	6e-24					vvi:100242225 hypothetical protein LOC100242225	1e-27	sp|Q941R6|MLP31_ARATH MLP-like protein 31 OS=Arabidopsis thaliana GN=MLP31 PE=1 SV=2	9e-19
TR100199	692	gb|ACH63240.1|	glutaredoxin	Rheum australe	7e-54	KOG1752	Glutaredoxin and related proteins	Posttranslational modification, protein turnover, chaperones	O	rcu:RCOM_0555440 glutaredoxin, grx, putative	6e-46	sp|Q9SA68|GRXS1_ARATH Putative monothiol glutaredoxin-S1 OS=Arabidopsis thaliana GN=GRXS1 PE=3 SV=1	3e-46
TR100208	229	ref|XP_006368092.1|	PREDICTED: ATP-dependent zinc metalloprotease FtsH-like, partial	Solanum tuberosum	2e-42	KOG0734	AAA+-type ATPase containing the peptidase M41 domain	Posttranslational modification, protein turnover, chaperones	O	vvi:100249724 hypothetical protein LOC100249724	5e-41	sp|O80983|FTSH4_ARATH Cell division protease ftsH homolog 4, mitochondrial OS=Arabidopsis thaliana GN=FTSH4 PE=1 SV=2	2e-36
TR100220	1050	ref|XP_006398293.1|	hypothetical protein EUTSA_v10000901mg	Eutrema salsugineum	0	KOG1441	Glucose-6-phosphate/phosphate and phosphoenolpyruvate/phosphate antiporter	Carbohydrate transport and metabolism	G	vvi:100257292 GSVIVT00003047001; hypothetical protein LOC100257292	0	sp|P11869|TPT_SPIOL Triose phosphate/phosphate translocator, chloroplastic OS=Spinacia oleracea PE=1 SV=1	0
TR100221	309	gb|ERL93964.1|	hypothetical protein D910_11249	Dendroctonus ponderosae	7e-20	KOG1461	Translation initiation factor 2B, epsilon subunit (eIF-2Bepsilon/GCD6)	Translation, ribosomal structure and biogenesis	J	mdo:100022738 similar to eIF-2Bepsilon; K03240 translation initiation factor eIF-2B epsilon subunit	4e-17	sp|P47823|EI2BE_RABIT Translation initiation factor eIF-2B subunit epsilon OS=Oryctolagus cuniculus GN=EIF2B5 PE=1 SV=1	6e-15
TR100223	639	ref|NP_001065772.1|	Os11g0152700	Oryza sativa Japonica Group	1e-141					osa:4349800 Os11g0152700; hypothetical protein	1e-142	sp|O24160|TGA21_TOBAC TGACG-sequence-specific DNA-binding protein TGA-2.1 OS=Nicotiana tabacum GN=TGA21 PE=1 SV=1	2e-80
TR100227	533	ref|XP_006302365.1|	hypothetical protein CARUB_v10020432mg	Capsella rubella	8e-11					pop:POPTR_1085664 glycosyltransferase, CAZy family GT8	4e-11	sp|Q9LHD2|GATLA_ARATH Probable galacturonosyltransferase-like 10 OS=Arabidopsis thaliana GN=GATL10 PE=2 SV=1	1e-11
TR100231	229					KOG0921	Dosage compensation complex, subunit MLE	Transcription	K
TR100232	527	ref|XP_004169918.1|	PREDICTED: probable F-box protein At5g04010-like, partial	Cucumis sativus	8e-15					pop:POPTR_560442 f-box family protein	8e-14
TR100241	224	dbj|BAA97385.1|	unnamed protein product	Arabidopsis thaliana	2e-36
TR100246	276	ref|XP_002428497.1|	shc transforming protein, putative	Pediculus humanus corporis	2e-40	KOG3697	Adaptor protein SHC and related proteins	Signal transduction mechanisms	T	api:100164450 similar to shc transforming protein; K06279 src homology 2 domain-containing transforming protein C	4e-39	sp|Q0IIE2|SHC1_BOVIN SHC-transforming protein 1 OS=Bos taurus GN=SHC1 PE=2 SV=1	3e-31
TR100249	239	dbj|BAD62356.1|	hypothetical protein	Oryza sativa Japonica Group	2e-43					osa:4342096 Os06g0724000; hypothetical protein	3e-18
TR100254	248	ref|XP_004526029.1|	PREDICTED: calcineurin subunit B type 1-like	Ceratitis capitata	1e-51	KOG0034	Ca2+/calmodulin-dependent protein phosphatase (calcineurin subunit B), EF-Hand superfamily protein	Signal transduction mechanisms	T	dmo:Dmoj_GI19990 GI19990 gene product from transcript GI19990-RA	7e-53	sp|Q24214|CANB2_DROME Calcineurin subunit B type 2 OS=Drosophila melanogaster GN=CanB2 PE=1 SV=2	2e-53
TR100269	240	gb|EFB21938.1|	hypothetical protein PANDA_009085	Ailuropoda melanoleuca	1e-31	KOG1542	Cysteine proteinase Cathepsin F	Posttranslational modification, protein turnover, chaperones	O	hmg:100198821 similar to Cathepsin L	2e-33	sp|Q9GL24|CATL1_CANFA Cathepsin L1 OS=Canis familiaris GN=CTSL1 PE=2 SV=1	3e-33
TR10027	691	ref|XP_002270931.1|	PREDICTED: zinc finger protein 593-like	Vitis vinifera	6e-56	KOG3408	U1-like Zn-finger-containing protein, probabl erole in RNA processing/splicing	RNA processing and modification	A	vvi:100262388 hypothetical protein LOC100262388	3e-57	sp|B0BLT0|ZN593_XENTR Zinc finger protein 593 OS=Xenopus tropicalis GN=znf593 PE=2 SV=1	5e-16
TR100270	270	emb|CAN65381.1|	hypothetical protein VITISV_028555	Vitis vinifera	3e-12					vvi:100257292 GSVIVT00003047001; hypothetical protein LOC100257292	3e-13
TR100273	371	gb|EGI66317.1|	hypothetical protein G5I_05124	Acromyrmex echinatior	2e-17					ame:408695 hypothetical LOC408695	1e-15
TR100274	435	gb|EMT12095.1|	Beta-galactosidase 4	Aegilops tauschii	1e-12	KOG0496	Beta-galactosidase	Carbohydrate transport and metabolism	G	pop:POPTR_802053 hypothetical protein	3e-13	sp|P48980|BGAL_SOLLC Beta-galactosidase OS=Solanum lycopersicum PE=1 SV=1	3e-13
TR100283	836	gb|EXC03802.1|	hypothetical protein L484_012413	Morus notabilis	2e-39					pop:POPTR_735172 hypothetical protein	3e-38
TR100284	803	ref|XP_007214110.1|	hypothetical protein PRUPE_ppa017108mg, partial	Prunus persica	7e-13					pop:POPTR_881256 hypothetical protein	8e-14
TR10029	1500	ref|XP_007217726.1|	hypothetical protein PRUPE_ppa005697mg	Prunus persica	4e-63	KOG2027	Spindle pole body protein	Cytoskeleton	Z	vvi:100252658 hypothetical protein LOC100252658	9e-60	sp|Q54I39|IST1L_DICDI IST1-like protein OS=Dictyostelium discoideum GN=DDB_G0289029 PE=3 SV=1	1e-12
TR100292	1764	ref|XP_002266735.2|	PREDICTED: trihelix transcription factor GT-3b-like	Vitis vinifera	2e-71	KOG4282	Transcription factor GT-2 and related proteins, contains trihelix DNA-binding/SANT domain	Transcription	K	vvi:100259610 hypothetical protein LOC100259610	3e-73	sp|Q8IWY8|ZSC29_HUMAN Zinc finger and SCAN domain-containing protein 29 OS=Homo sapiens GN=ZSCAN29 PE=1 SV=2	1e-07
TR100293	358	ref|XP_006343942.1|	PREDICTED: uncharacterized protein LOC102586899	Solanum tuberosum	3e-75	KOG2246	Galactosyltransferases	Carbohydrate transport and metabolism	G	vvi:100267372 GSVIVT00002559001; hypothetical protein LOC100267372	1e-75
TR100296	367	gb|AFV46211.1|	hypothetical protein, partial	Scutellaria baicalensis	1e-68	KOG2040	Glycine dehydrogenase (decarboxylating)	Amino acid transport and metabolism	E	rcu:RCOM_0797460 glycine dehydrogenase, putative (EC:1.3.1.74); K00281 glycine dehydrogenase [EC:1.4.4.2]	5e-64	sp|P26969|GCSP_PEA Glycine dehydrogenase [decarboxylating], mitochondrial OS=Pisum sativum GN=GDCSP PE=1 SV=1	2e-64
TR100297	501	ref|XP_002875904.1|	zinc finger (CCCH-type) family protein	Arabidopsis lyrata subsp. lyrata	1e-14					vvi:100257783 GSVIVT01003977001; hypothetical protein LOC100257783	7e-16	sp|Q9STM4|C3H43_ARATH Zinc finger CCCH domain-containing protein 43 OS=Arabidopsis thaliana GN=At3g48440 PE=1 SV=1	8e-16
TR100302	226	ref|XP_004340668.1|	inorganic anion transporter, sulfate permease (SulP) subfamily protein	Acanthamoeba castellanii str. Neff	9e-19
TR100314	292	gb|AFW72011.1|	hypothetical protein ZEAMMB73_340735	Zea mays	2e-40					sbi:SORBI_04g023640 SORBIDRAFT_04g023640; hypothetical protein ; K01497 GTP cyclohydrolase II [EC:3.5.4.25]; K02858 3,4-dihydroxy 2-butanone 4-phosphate synthase [EC:4.1.99.12]	6e-41	sp|P47924|RIBBA_ARATH Riboflavin biosynthesis protein ribBA, chloroplastic OS=Arabidopsis thaliana GN=RIBBA PE=2 SV=2	2e-37
TR10032	917	ref|XP_002282259.1|	PREDICTED: uncharacterized protein LOC100260255	Vitis vinifera	9e-43					vvi:100260255 GSVIVT00023237001; hypothetical protein LOC100260255	5e-44
TR100323	505	dbj|BAB64701.1|	bHLH transcription factor-like	Oryza sativa Japonica Group	4e-51					osa:4325750 Os01g0952800; hypothetical protein	8e-50	sp|Q9M1K1|ORG2_ARATH Transcription factor ORG2 OS=Arabidopsis thaliana GN=ORG2 PE=1 SV=1	1e-10
TR100324	869	emb|CBI16561.3|	unnamed protein product	Vitis vinifera	1e-117	KOG1901	Uncharacterized high-glucose-regulated protein	General function prediction only	R	vvi:100253534 hypothetical protein LOC100253534	1e-118	sp|Q9Y5A9|YTHD2_HUMAN YTH domain family protein 2 OS=Homo sapiens GN=YTHDF2 PE=1 SV=2	7e-61
TR100328	900	ref|XP_002280819.1|	PREDICTED: ABC transporter C family member 2 isoform 1	Vitis vinifera	1e-116	KOG0054	Multidrug resistance-associated protein/mitoxantrone resistance protein, ABC superfamily	Secondary metabolites biosynthesis, transport and catabolism	Q	vvi:100251535 GSVIVT01021589001; similar to putative multidrug resistance-associated protein	1e-118	sp|Q42093|AB2C_ARATH ABC transporter C family member 2 OS=Arabidopsis thaliana GN=ABCC2 PE=1 SV=2	7e-97
TR10033	1674	ref|XP_002512969.1|	coatomer alpha subunit, putative	Ricinus communis	0	KOG0292	Vesicle coat complex COPI, alpha subunit	Intracellular trafficking, secretion, and vesicular transport	U	rcu:RCOM_1449180 coatomer alpha subunit, putative (EC:2.7.11.7); K05236 coatomer protein complex, subunit alpha (xenin)	0	sp|Q9SJT9|COPA2_ARATH Coatomer subunit alpha-2 OS=Arabidopsis thaliana GN=At2g21390 PE=2 SV=1	0
TR100332	1006	ref|XP_007202169.1|	hypothetical protein PRUPE_ppa006453mg	Prunus persica	1e-144					vvi:100248939 hypothetical protein LOC100248939; K03715 1,2-diacylglycerol 3-beta-galactosyltransferase [EC:2.4.1.46]	1e-145	sp|O82730|MGDG2_ARATH Monogalactosyldiacylglycerol synthase 2, chloroplastic OS=Arabidopsis thaliana GN=MGD2 PE=1 SV=1	1e-131
TR100336	260					KOG3412	60S ribosomal protein L28	Translation, ribosomal structure and biogenesis	J
TR100355	310	gb|EMT30033.1|	hypothetical protein F775_17829	Aegilops tauschii	2e-10					osa:4325205 Os01g0146700; hypothetical protein	6e-09
TR100357	276	ref|XP_001605789.2|	PREDICTED: magnesium transporter protein 1-like	Nasonia vitripennis	1e-28	KOG2603	Oligosaccharyltransferase, gamma subunit	Posttranslational modification, protein turnover, chaperones	O	nvi:100119483 similar to conserved hypothetical protein; K12669 oligosaccharyltransferase complex subunit gamma	7e-30	sp|Q32L57|TUSC3_BOVIN Tumor suppressor candidate 3 OS=Bos taurus GN=TUSC3 PE=2 SV=1	4e-23
TR100358	556	ref|XP_003631414.1|	PREDICTED: BTB/POZ domain-containing protein At5g41330-like	Vitis vinifera	5e-35	KOG2714	SETA binding protein SB1 and related proteins, contain BTB/POZ domain	General function prediction only	R	vvi:100241023 hypothetical protein LOC100241023	8e-37
TR100361	318	gb|AFK38287.1|	unknown	Lotus japonicus	2e-39	KOG0094	GTPase Rab6/YPT6/Ryh1, small G protein superfamily	Intracellular trafficking, secretion, and vesicular transport	U	pop:POPTR_588884 hypothetical protein	2e-40	sp|Q9SMR4|RBH1C_ARATH Ras-related protein RABH1C OS=Arabidopsis thaliana GN=RABH1C PE=1 SV=1	6e-39
TR100365	442	dbj|BAD81531.1|	P protein-like	Oryza sativa Japonica Group	3e-94	KOG2040	Glycine dehydrogenase (decarboxylating)	Amino acid transport and metabolism	E	osa:4325932 Os01g0711400; hypothetical protein ; K00281 glycine dehydrogenase [EC:1.4.4.2]	9e-88	sp|Q94B78|GCSP2_ARATH Glycine dehydrogenase [decarboxylating] 2, mitochondrial OS=Arabidopsis thaliana GN=At4g33010 PE=1 SV=2	9e-82
TR100366	397	ref|XP_002310548.1|	hypothetical protein POPTR_0007s04960g	Populus trichocarpa	3e-18	KOG4628	Predicted E3 ubiquitin ligase	Posttranslational modification, protein turnover, chaperones	O	pop:POPTR_819789 hypothetical protein	2e-19	sp|Q9SRQ8|ATL3A_ARATH RING-H2 finger protein ATL3A OS=Arabidopsis thaliana GN=ATL3A PE=2 SV=2	7e-16
TR100367	458	gb|ABD60321.1|	arginine decarboxylase copy A	Cleome spinosa	3e-74	KOG0622	Ornithine decarboxylase	Amino acid transport and metabolism	E	pop:POPTR_713160 hypothetical protein	2e-71	sp|Q9SI64|SPE1_ARATH Arginine decarboxylase 1 OS=Arabidopsis thaliana GN=SPE1 PE=2 SV=1	2e-71
TR100369	232					KOG1674	Cyclin	General function prediction only	R
TR100376	675	ref|WP_019501888.1|	hypothetical protein	Pseudanabaena sp. PCC 6802	6e-06
TR100381	380	ref|XP_007050428.1|	NADH-ubiquinone oxidoreductase 24 kDa subunit, putative	Theobroma cacao	8e-45	KOG3196	NADH:ubiquinone oxidoreductase, NDUFV2/24 kD subunit	Energy production and conversion	C	vvi:100242595 GSVIVT00023838001; hypothetical protein LOC100242595; K03943 NADH dehydrogenase (ubiquinone) flavoprotein 2 [EC:1.6.5.3 1.6.99.3]	4e-44	sp|O22769|NDUV2_ARATH NADH-ubiquinone oxidoreductase 24 kDa subunit, mitochondrial OS=Arabidopsis thaliana GN=At4g02580 PE=1 SV=3	8e-44
TR100387	226	gb|AAL69381.1|AF462218_1	putative DEAD/DEAH box helicase	Narcissus pseudonarcissus	1e-46	KOG0327	Translation initiation factor 4F, helicase subunit (eIF-4A) and related helicases	Translation, ribosomal structure and biogenesis	J	vvi:100261822 GSVIVT00034135001; hypothetical protein LOC100261822	2e-46	sp|Q40466|IF413_TOBAC Eukaryotic initiation factor 4A-13 (Fragment) OS=Nicotiana tabacum PE=2 SV=1	2e-47
TR100389	370	emb|CBI40211.3|	unnamed protein product	Vitis vinifera	2e-09					vvi:100267780 GSVIVT00035002001; hypothetical protein LOC100267780	1e-10
TR10039	837	gb|EYU23240.1|	hypothetical protein MIMGU_mgv1a015489mg	Mimulus guttatus	3e-81	KOG1725	Protein involved in membrane traffic (YOP1/TB2/DP1/HVA22 family)	Intracellular trafficking, secretion, and vesicular transport	U	rcu:RCOM_1192930 Protein HVA22, putative	6e-78	sp|Q682H0|HA22F_ARATH HVA22-like protein f OS=Arabidopsis thaliana GN=HVA22F PE=2 SV=1	4e-72
TR100417	511	ref|NP_001046069.1|	Os02g0177600	Oryza sativa Japonica Group	6e-95	KOG1176	Acyl-CoA synthetase	Lipid transport and metabolism	I	osa:4328485 Os02g0177600; hypothetical protein ; K01904 4-coumarate--CoA ligase [EC:6.2.1.12]	3e-96	sp|Q6ETN3|4CL3_ORYSJ Probable 4-coumarate--CoA ligase 3 OS=Oryza sativa subsp. japonica GN=4CL3 PE=2 SV=1	8e-97
TR10042	729	ref|XP_007038192.1|	Inositol polyphosphate kinase 2 beta	Theobroma cacao	1e-41	KOG1620	Inositol polyphosphate multikinase, component of the ARGR transcription regulatory complex	Transcription	K	pop:POPTR_253088 hypothetical protein	7e-41	sp|Q9FLT2|IPMKB_ARATH Inositol polyphosphate multikinase beta OS=Arabidopsis thaliana GN=IPK2b PE=1 SV=1	8e-37
TR100433	250	dbj|GAE77641.1|	ABC transporter	Propionibacterium acnes JCM 18918	5e-52	KOG0059	Lipid exporter ABCA1 and related proteins, ABC superfamily	Lipid transport and metabolism	I	hmg:100211477 similar to ABC transporter	2e-11	sp|Q5ZT78|LOLD_LEGPH Lipoprotein-releasing system ATP-binding protein lolD OS=Legionella pneumophila subsp. pneumophila (strain Philadelphia 1 / ATCC 33152 / DSM 7513) GN=lolD PE=3 SV=1	7e-19
TR100441	827	ref|XP_004136020.1|	PREDICTED: uncharacterized protein LOC101206914	Cucumis sativus	2e-51					rcu:RCOM_1178670 hypothetical protein	4e-52	sp|Q9M015|Y5161_ARATH Uncharacterized protein At5g01610 OS=Arabidopsis thaliana GN=At5g01610 PE=1 SV=1	8e-11
TR100445	397	ref|XP_007213640.1|	hypothetical protein PRUPE_ppa001689mg	Prunus persica	4e-45					ath:AT5G45650 subtilase family protein	2e-45	sp|Q9LLL8|XSP1_ARATH Xylem serine proteinase 1 OS=Arabidopsis thaliana GN=XSP1 PE=2 SV=1	1e-16
TR100454	657	ref|XP_004294399.1|	PREDICTED: EH domain-containing protein 1-like	Fragaria vesca subsp. vesca	8e-76	KOG0998	Synaptic vesicle protein EHS-1 and related EH domain proteins	Signal transduction mechanisms	T	vvi:100262940 hypothetical protein LOC100262940	1e-74	sp|Q9HGL2|YHLA_SCHPO Uncharacterized calcium-binding protein C800.10c OS=Schizosaccharomyces pombe GN=SPBC800.10c PE=2 SV=1	3e-10
TR100463	618	ref|XP_003632481.1|	PREDICTED: uncharacterized protein At5g65660-like	Vitis vinifera	6e-33					rcu:RCOM_0187520 hypothetical protein	5e-32	sp|Q9LSK9|Y5566_ARATH Uncharacterized protein At5g65660 OS=Arabidopsis thaliana GN=At5g65660 PE=1 SV=1	1e-28
TR100472	392	ref|NP_001042210.1|	Os01g0180800	Oryza sativa Japonica Group	3e-72	KOG0103	Molecular chaperones HSP105/HSP110/SSE1, HSP70 superfamily	Posttranslational modification, protein turnover, chaperones	O	osa:4325355 Os01g0180800; hypothetical protein ; K09489 heat shock 70kDa protein 4	2e-73	sp|O95757|HS74L_HUMAN Heat shock 70 kDa protein 4L OS=Homo sapiens GN=HSPA4L PE=1 SV=2	9e-14
TR100475	249	gb|AAK64283.1|AF383877_1	protein phosphatase	Oryza sativa	6e-54	KOG0374	Serine/threonine specific protein phosphatase PP1, catalytic subunit	Signal transduction mechanisms	T	osa:4331166 Os02g0820000; hypothetical protein ; K06269 protein phosphatase 1, catalytic subunit [EC:3.1.3.16]	4e-55	sp|P22198|PP1_MAIZE Serine/threonine-protein phosphatase PP1 OS=Zea mays GN=PP1 PE=2 SV=1	2e-52
TR100478	430	ref|XP_004493991.1|	PREDICTED: membrane magnesium transporter-like	Cicer arietinum	1e-43	KOG3918	Predicted membrane protein	Function unknown	S	pop:POPTR_589466 hypothetical protein	2e-44	sp|Q5RA70|MMGT1_PONAB Membrane magnesium transporter 1 OS=Pongo abelii GN=MMGT1 PE=2 SV=1	8e-07
TR10048	278	ref|XP_006379229.1|	hypothetical protein POPTR_0009s11420g	Populus trichocarpa	2e-12					vvi:100255635 hypothetical protein LOC100255635	6e-13
TR100481	389	ref|XP_006484755.1|	PREDICTED: RNA polymerase sigma factor sigB-like isoform X2	Citrus sinensis	2e-16					pop:POPTR_834586 hypothetical protein	6e-15
TR100483	594	ref|NP_001064784.1|	Os10g0462900	Oryza sativa Japonica Group	1e-107	KOG0356	Mitochondrial chaperonin, Cpn60/Hsp60p	Posttranslational modification, protein turnover, chaperones	O	osa:4348824 Os10g0462900; hypothetical protein ; K04077 chaperonin GroEL	1e-108	sp|Q43298|CH62_MAIZE Chaperonin CPN60-2, mitochondrial OS=Zea mays GN=CPN60II PE=2 SV=1	1e-103
TR100489	528	ref|XP_002276470.2|	PREDICTED: uncharacterized protein At5g41620-like	Vitis vinifera	1e-51					vvi:100248176 hypothetical protein LOC100248176	8e-53	sp|Q66GQ2|Y5162_ARATH Uncharacterized protein At5g41620 OS=Arabidopsis thaliana GN=At5g41620 PE=1 SV=1	6e-34
TR100495	355	ref|XP_004235091.1|	PREDICTED: uncharacterized protein LOC101246227	Solanum lycopersicum	5e-18					vvi:100247926 hypothetical protein LOC100247926	2e-19	sp|P04146|COPIA_DROME Copia protein OS=Drosophila melanogaster GN=GIP PE=1 SV=3	3e-09
TR100496	639	ref|XP_002511729.1|	LOB domain-containing protein, putative	Ricinus communis	4e-08					rcu:RCOM_1612270 LOB domain-containing protein, putative	2e-09
TR100497	301	gb|EXB54084.1|	50S ribosomal protein L13	Morus notabilis	9e-46	KOG3203	Mitochondrial/chloroplast ribosomal protein L13	Translation, ribosomal structure and biogenesis	J	pop:POPTR_235464 hypothetical protein; K02871 large subunit ribosomal protein L13	5e-46	sp|P12629|RK13_SPIOL 50S ribosomal protein L13, chloroplastic OS=Spinacia oleracea GN=RPL13 PE=1 SV=1	2e-44
TR100500	363	ref|XP_007051103.1|	CP12 domain-containing protein 1	Theobroma cacao	3e-27					rcu:RCOM_1347170 hypothetical protein	4e-27	sp|A6Q0K5|CP12_CHLRE Calvin cycle protein CP12 OS=Chlamydomonas reinhardtii GN=cp12 PE=1 SV=1	2e-07
TR100502	506	ref|XP_007016532.1|	TOX high mobility group box family member 4-A, putative isoform 3	Theobroma cacao	3e-19					vvi:100244942 hypothetical protein LOC100244942	3e-18
TR100513	347	ref|XP_004308500.1|	PREDICTED: protein kinase G11A-like	Fragaria vesca subsp. vesca	2e-45	KOG0610	Putative serine/threonine protein kinase	General function prediction only	R	osa:4336568 Os04g0546300; hypothetical protein	2e-46	sp|Q0DCT8|G11A_ORYSJ Protein kinase G11A OS=Oryza sativa subsp. japonica GN=Os06g0291600 PE=2 SV=1	6e-36
TR100515	753	gb|ETW06711.1|	hypothetical protein H310_02889	Aphanomyces invadans	3e-27
TR100518	605	ref|XP_007150370.1|	hypothetical protein PHAVU_005G147900g	Phaseolus vulgaris	2e-78	KOG1505	Lysophosphatidic acid acyltransferase LPAAT and related acyltransferases	Lipid transport and metabolism	I	ath:AT3G57650 LPAT2; LPAT2; 1-acylglycerol-3-phosphate O-acyltransferase; K13523 lysophosphatidic acid acyltransferase / lysophosphatidylinositol acyltransferase [EC:2.3.1.51 2.3.1.-]	2e-75	sp|Q6IWY1|LPAT2_BRAOL 1-acyl-sn-glycerol-3-phosphate acyltransferase 2 OS=Brassica oleracea GN=LPAT2 PE=2 SV=1	4e-76
TR10052	351	ref|XP_002070980.1|	GK25546	Drosophila willistoni	8e-17					dwi:Dwil_GK25546 GK25546 gene product from transcript GK25546-RA	5e-18
TR100521	323	ref|XP_006574750.1|	PREDICTED: glucan endo-1,3-beta-glucosidase 8-like	Glycine max	1e-51					ath:AT2G19440 glycosyl hydrolase family 17 protein	7e-49	sp|Q6NKW9|E138_ARATH Glucan endo-1,3-beta-glucosidase 8 OS=Arabidopsis thaliana GN=At1g64760 PE=1 SV=2	9e-49
TR100522	241									pop:POPTR_871904 hypothetical protein
TR100527	399	ref|XP_006467834.1|	PREDICTED: RNA polymerase II C-terminal domain phosphatase-like 1-like	Citrus sinensis	2e-24					vvi:100255024 GSVIVT00010272001; hypothetical protein LOC100255024	1e-25	sp|Q5YDB6|CPL1_ARATH RNA polymerase II C-terminal domain phosphatase-like 1 OS=Arabidopsis thaliana GN=CPL1 PE=1 SV=1	2e-16
TR100532	402	ref|XP_003397688.1|	PREDICTED: hypothetical protein LOC100643287	Bombus terrestris	3e-60	KOG4205	RNA-binding protein musashi/mRNA cleavage and polyadenylation factor I complex, subunit HRP1	RNA processing and modification	A	nvi:100123675 similar to mammalian A1, A2 /B1 hnRNP homologue; K12741 heterogeneous nuclear ribonucleoprotein A1/A3	3e-60	sp|P21522|ROA1_SCHAM Heterogeneous nuclear ribonucleoprotein A1, A2/B1 homolog OS=Schistocerca americana GN=HNRNP PE=2 SV=1	1e-59
TR100533	601	ref|XP_007201215.1|	hypothetical protein PRUPE_ppa001060mg	Prunus persica	1e-23	KOG0448	Mitofusin 1 GTPase, involved in mitochondrila biogenesis	Posttranslational modification, protein turnover, chaperones	O	rcu:RCOM_0558170 hypothetical protein	5e-21
TR100535	244	ref|XP_001663710.1|	Timp-3, putative	Aedes aegypti	2e-16					aag:AaeL_AAEL013525 Timp-3, putative	1e-17	sp|Q9VH14|TIMP_DROME Tissue inhibitor of metalloproteases OS=Drosophila melanogaster GN=Timp PE=2 SV=1	5e-12
TR10054	379	ref|XP_001601949.1|	PREDICTED: 60S ribosomal protein L34-like isoform 2	Nasonia vitripennis	6e-71	KOG1790	60s ribosomal protein L34	Translation, ribosomal structure and biogenesis	J	nvi:100113629 similar to ribosomal protein L34; K02915 large subunit ribosomal protein L34e	3e-72	sp|P45842|RL34_AEDAL 60S ribosomal protein L34 OS=Aedes albopictus GN=RpL34 PE=2 SV=2	4e-49
TR100550	417	gb|EPS64999.1|	hypothetical protein M569_09780, partial	Genlisea aurea	1e-47	KOG0526	Nucleosome-binding factor SPN, POB3 subunit	Transcription	K	vvi:100246082 GSVIVT01013385001; similar to F2D10.18	7e-48	sp|P40619|HMGL_IPONI HMG1/2-like protein OS=Ipomoea nil PE=2 SV=1	2e-43
TR100553	850	ref|XP_002313698.2|	hypothetical protein POPTR_0009s13960g	Populus trichocarpa	5e-87					pop:POPTR_877463 hypothetical protein	3e-88
TR100558	1115	ref|XP_006489156.1|	PREDICTED: uncharacterized protein LOC102612819	Citrus sinensis	1e-88					vvi:100261360 hypothetical protein LOC100261360	6e-80
TR10056	509	ref|XP_007006409.1|	hypothetical protein TREMEDRAFT_40345	Tremella mesenterica DSM 1558	7e-75	KOG3797	Peripheral-type benzodiazepine receptor and related proteins	Signal transduction mechanisms	T	cnb:CNBN1730 hypothetical protein	1e-72	sp|O94327|TSPO_SCHPO Translocator protein homolog OS=Schizosaccharomyces pombe GN=SPBC725.10 PE=2 SV=1	6e-12
TR100569	237	gb|ADD49997.1|	truncated collapsin response mediator protein	Drosophila melanogaster	1e-23	KOG2584	Dihydroorotase and related enzymes	Nucleotide transport and metabolism	F	dwi:Dwil_GK22508 GK22508 gene product from transcript GK22508-RA ; K01464 dihydropyrimidinase [EC:3.5.2.2]	5e-23
TR100572	786	ref|XP_004167992.1|	PREDICTED: uncharacterized LOC101213671	Cucumis sativus	4e-08					vvi:100251021 hypothetical protein LOC100251021	7e-08
TR100576	572	ref|XP_006856142.1|	hypothetical protein AMTR_s00059p00164750	Amborella trichopoda	5e-11	KOG0773	Transcription factor MEIS1 and related HOX domain proteins	Transcription	K	vvi:100262204 hypothetical protein LOC100262204	2e-11	sp|Q9SJ56|BLH1_ARATH BEL1-like homeodomain protein 1 OS=Arabidopsis thaliana GN=BLH1 PE=1 SV=1	1e-11
TR100579	550	emb|CBI25982.3|	unnamed protein product	Vitis vinifera	2e-06					vvi:100252874 hypothetical protein LOC100252874	3e-07
TR100580	257	ref|XP_004527112.1|	PREDICTED: ran-binding protein 16-like isoform X3	Ceratitis capitata	5e-47	KOG1410	Nuclear transport receptor RanBP16 (importin beta superfamily)	Nuclear structure	Y	dpo:Dpse_GA23327 GA23327 gene product from transcript GA23327-RA	6e-46	sp|Q9GQN0|RBP16_DROME Ran-binding protein 16 OS=Drosophila melanogaster GN=Ranbp16 PE=2 SV=1	9e-42
TR100581	455	gb|AAL28131.1|AF433879_1	myo-inositol-1-phosphate synthase	Suaeda salsa	4e-25	KOG0693	Myo-inositol-1-phosphate synthase	Lipid transport and metabolism	I	ath:AT2G22240 MIPS2; MIPS2 (MYO-INOSITOL-1-PHOSTPATE SYNTHASE 2); binding / catalytic/ inositol-3-phosphate synthase; K01858 myo-inositol-1-phosphate synthase [EC:5.5.1.4]	6e-24	sp|Q40271|INO1_MESCR Inositol-3-phosphate synthase OS=Mesembryanthemum crystallinum PE=2 SV=1	2e-25
TR100585	274	ref|XP_004523099.1|	PREDICTED: uncharacterized protein LOC101452522	Ceratitis capitata	1e-29					aga:AgaP_AGAP002289 AGAP002289-PA	9e-31
TR100590	295	ref|XP_004985157.1|	PREDICTED: glutamine synthetase root isozyme 5-like	Setaria italica	3e-61	KOG0683	Glutamine synthetase	Amino acid transport and metabolism	E	sbi:SORBI_01g042450 SORBIDRAFT_01g042450; hypothetical protein ; K01915 glutamine synthetase [EC:6.3.1.2]	3e-59	sp|Q8LCE1|GLN12_ARATH Glutamine synthetase cytosolic isozyme 1-2 OS=Arabidopsis thaliana GN=GLN1-2 PE=1 SV=2	3e-60
TR100591	743											sp|Q68RU4|YCF2_PANGI Protein ycf2 OS=Panax ginseng GN=ycf2-A PE=3 SV=1
TR100595	936	ref|XP_006369883.1|	hypothetical protein POPTR_0001s34420g	Populus trichocarpa	1e-40					rcu:RCOM_0634400 hydrolase, hydrolyzing O-glycosyl compounds, putative	1e-39	sp|Q9FNQ2|E13L2_ARATH Glucan endo-1,3-beta-glucosidase-like protein 2 OS=Arabidopsis thaliana GN=At5g61130 PE=1 SV=1	6e-23
TR100596	313											sp|Q9SYJ4|RFS4_ARATH Probable galactinol--sucrose galactosyltransferase 4 OS=Arabidopsis thaliana GN=RFS4 PE=2 SV=2
TR100597	307	ref|XP_006350439.1|	PREDICTED: WD repeat-containing protein 55 homolog	Solanum tuberosum	2e-36	KOG2444	WD40 repeat protein	General function prediction only	R	vvi:100260046 GSVIVT01017458001; hypothetical protein LOC100260046	1e-35	sp|Q54SA5|WDR55_DICDI WD repeat-containing protein 55 homolog OS=Dictyostelium discoideum GN=wdr55 PE=3 SV=1	3e-14
TR100598	271	ref|XP_004145718.1|	PREDICTED: uncharacterized protein LOC101209049	Cucumis sativus	4e-26					vvi:100261801 hypothetical protein LOC100261801	1e-24
TR1006	1082	ref|XP_004229422.1|	PREDICTED: peroxiredoxin-2F, mitochondrial-like isoform 1	Solanum lycopersicum	1e-107	KOG0541	Alkyl hydroperoxide reductase/peroxiredoxin	Posttranslational modification, protein turnover, chaperones	O	vvi:100245908 GSVIVT00019923001; hypothetical protein LOC100245908	1e-107	sp|Q9SDD6|PRX2F_ORYSJ Peroxiredoxin-2F, mitochondrial OS=Oryza sativa subsp. japonica GN=PRXIIF PE=2 SV=1	2e-99
TR100600	1330	dbj|BAA05470.1|	tumor-related protein	Nicotiana glauca x Nicotiana langsdorffii	1e-72					vvi:100244104 GSVIVT01022365001; similar to tumor-related protein	4e-67	sp|O24160|TGA21_TOBAC TGACG-sequence-specific DNA-binding protein TGA-2.1 OS=Nicotiana tabacum GN=TGA21 PE=1 SV=1	1e-13
TR100602	922	ref|XP_006477257.1|	PREDICTED: 21 kDa protein-like	Citrus sinensis	5e-52					rcu:RCOM_1679850 21 kDa protein precursor, putative	1e-51	sp|P17407|21KD_DAUCA 21 kDa protein OS=Daucus carota PE=2 SV=1	1e-40
TR100604	238	ref|XP_966351.1|	PREDICTED: similar to aldo-keto reductase isoform 1	Tribolium castaneum	1e-18	KOG1577	Aldo/keto reductase family proteins	General function prediction only	R	tca:654959 TcasGA2_TC015923; similar to CG2767-PA	6e-20	sp|P21300|ALD1_MOUSE Aldose reductase-related protein 1 OS=Mus musculus GN=Akr1b7 PE=2 SV=4	1e-14
TR10061	454	ref|XP_007148043.1|	hypothetical protein PHAVU_006G175600g	Phaseolus vulgaris	2e-25	KOG0213	Splicing factor 3b, subunit 1	RNA processing and modification	A	vvi:100243186 similar to splicing factor, putative	3e-23
TR100616	251	ref|XP_005175789.1|	PREDICTED: probable isocitrate dehydrogenase [NAD] subunit alpha, mitochondrial-like	Musca domestica	4e-35	KOG0785	Isocitrate dehydrogenase, alpha subunit	Amino acid transport and metabolism	E	dme:Dmel_CG12233 l(1)G0156; lethal (1) G0156 (EC:1.1.1.41); K00030 isocitrate dehydrogenase (NAD+) [EC:1.1.1.41]	2e-35	sp|Q9VWH4|IDH3A_DROME Probable isocitrate dehydrogenase [NAD] subunit alpha, mitochondrial OS=Drosophila melanogaster GN=l(1)G0156 PE=2 SV=1	3e-33
TR100618	334	ref|XP_001356729.2|	GA15786	Drosophila pseudoobscura pseudoobscura	9e-34	KOG2532	Permease of the major facilitator superfamily	Carbohydrate transport and metabolism	G	dpo:Dpse_GA15786 GA15786 gene product from transcript GA15786-RA ; K08193 MFS transporter, ACS family, solute carrier family 17 (sodium-dependent inorganic phosphate cotransporter)	5e-35	sp|Q8NDX2|VGLU3_HUMAN Vesicular glutamate transporter 3 OS=Homo sapiens GN=SLC17A8 PE=1 SV=1	5e-14
TR100628	480	ref|XP_007223330.1|	hypothetical protein PRUPE_ppa007362mg	Prunus persica	1e-10					vvi:100262832 hypothetical protein LOC100262832	3e-10	sp|Q9LTR2|TGD2_ARATH Protein TRIGALACTOSYLDIACYLGLYCEROL 2, chloroplastic OS=Arabidopsis thaliana GN=TGD2 PE=1 SV=1	4e-08
TR100632	391	ref|XP_004243351.1|	PREDICTED: uncharacterized protein LOC101268882	Solanum lycopersicum	1e-29					vvi:100264321 similar to hydroxyproline-rich glycoprotein family protein	3e-27
TR100634	537	ref|NP_001050926.1|	Os03g0685500	Oryza sativa Japonica Group	2e-50	KOG4090	Uncharacterized conserved protein	Function unknown	S	osa:4333749 Os03g0685500; hypothetical protein	1e-51
TR100644	252	gb|EFN86838.1|	Casein kinase II subunit beta	Harpegnathos saltator	1e-24	KOG3092	Casein kinase II, beta subunit	Signal transduction mechanisms	T	cfa:474844 CSNK2B; casein kinase 2, beta polypeptide; K03115 casein kinase 2, beta polypeptide	1e-24	sp|Q91398|CSK2B_DANRE Casein kinase II subunit beta OS=Danio rerio GN=csnk2b PE=2 SV=1	7e-24
TR100646	249	emb|CAH67894.1|	OSIGBa0153E02-OSIGBa0093I20.23	Oryza sativa Indica Group	3e-50	KOG1330	Sugar transporter/spinster transmembrane protein	Carbohydrate transport and metabolism	G	osa:4336451 Os04g0525900; hypothetical protein	2e-51	sp|Q7ZU13|SPNS1_DANRE Protein spinster homolog 1 OS=Danio rerio GN=spns1 PE=2 SV=1	2e-07
TR100647	396	ref|NP_001274820.1|	pleiotropic drug resistance protein 1-like	Solanum tuberosum	3e-72	KOG0065	Pleiotropic drug resistance proteins (PDR1-15), ABC superfamily	Secondary metabolites biosynthesis, transport and catabolism	Q	vvi:100241247 hypothetical protein LOC100241247	1e-71	sp|Q76CU2|PDR1_TOBAC Pleiotropic drug resistance protein 1 OS=Nicotiana tabacum GN=PDR1 PE=2 SV=1	7e-74
TR100651	331	gb|EAZ09439.1|	hypothetical protein OsI_31711	Oryza sativa Indica Group	4e-64					osa:4347326 Os09g0468900; hypothetical protein	3e-65
TR100652	258	ref|XP_002430818.1|	protein BAT5, putative	Pediculus humanus corporis	2e-19	KOG1553	Predicted alpha/beta hydrolase BAT5	General function prediction only	R	aag:AaeL_AAEL011209 bat5 hla-b-associated transcript	5e-14
TR100666	262	ref|WP_023100528.1|	hypothetical protein	Pseudomonas aeruginosa	7e-24					zro:ZYRO0D17930g hypothetical protein	2e-19	sp|P40586|YIW2_YEAST Uncharacterized protein YIR042C OS=Saccharomyces cerevisiae GN=YIR042C PE=2 SV=1	6e-19
TR100668	578	ref|XP_001599665.2|	PREDICTED: acyl-CoA Delta(11) desaturase-like	Nasonia vitripennis	9e-46	KOG1600	Fatty acid desaturase	Lipid transport and metabolism	I	nvi:100115081 similar to delta-9 desaturase 1; K00507 stearoyl-CoA desaturase (delta-9 desaturase) [EC:1.14.19.1]	5e-47	sp|O44390|ACO11_TRINI Acyl-CoA Delta(11) desaturase OS=Trichoplusia ni GN=D11DS PE=2 SV=2	2e-34
TR100670	238									rcu:RCOM_1052480 hypothetical protein
TR100671	259	gb|EGI57884.1|	Glycoprotein-N-acetylgalactosamine 3-beta-galactosyltransferase 1	Acromyrmex echinatior	6e-14
TR100677	266	gb|ABR18228.1|	unknown	Picea sitchensis	1e-12	KOG2111	Uncharacterized conserved protein, contains WD40 repeats	Function unknown	S	pop:POPTR_900327 hypothetical protein	3e-13
TR100692	706	ref|XP_004530746.1|	PREDICTED: modifier of mdg4-like isoform X15	Ceratitis capitata	3e-86	KOG4441	Proteins containing BTB/POZ and Kelch domains, involved in regulatory/signal transduction processes	Signal transduction mechanisms	T	cqu:CpipJ_CPIJ001652 modifier of mdg4	3e-78	sp|Q86B87|MMD4_DROME Modifier of mdg4 OS=Drosophila melanogaster GN=mod(mdg4) PE=1 SV=1	4e-72
TR100693	520	gb|ABM55245.1|	transposon-like protein	Beta vulgaris	5e-24					sbi:SORBI_03g014455 SORBIDRAFT_03g014455; hypothetical protein	6e-11
TR100694	327	ref|XP_001656430.1|	leucine aminopeptidase	Aedes aegypti	8e-40	KOG2597	Predicted aminopeptidase of the M17 family	General function prediction only	R	aag:AaeL_AAEL000424 leucine aminopeptidase ; K11142 cytosol aminopeptidase [EC:3.4.11.1 3.4.11.5]	4e-41	sp|Q9CPY7|AMPL_MOUSE Cytosol aminopeptidase OS=Mus musculus GN=Lap3 PE=1 SV=3	1e-27
TR100695	515	ref|XP_002314045.2|	hypothetical protein POPTR_0009s06400g	Populus trichocarpa	3e-21					pop:POPTR_557794 hypothetical protein	2e-22
TR100701	264	ref|XP_001847396.1|	Nup133	Culex quinquefasciatus	1e-17	KOG4121	Nuclear pore complex, Nup133 component (sc Nup133)	Nuclear structure	Y	cqu:CpipJ_CPIJ005948 Nup133	8e-19
TR100705	263	ref|NP_001049724.1|	Os03g0278200	Oryza sativa Japonica Group	5e-53					osa:4332425 Os03g0278200; hypothetical protein ; K12450 UDP-glucose 4,6-dehydratase [EC:4.2.1.76]	3e-54	sp|Q9LH76|RHM3_ARATH Probable rhamnose biosynthetic enzyme 3 OS=Arabidopsis thaliana GN=RHM3 PE=2 SV=1	5e-49
TR100706	235	ref|XP_004932962.1|	PREDICTED: selenium-binding protein 1-like isoform X3	Bombyx mori	5e-31	KOG0918	Selenium-binding protein	Inorganic ion transport and metabolism	P	tca:659271 TcasGA2_TC010368; similar to CG7966-PA	1e-30	sp|Q6PHD9|SBP1_DANRE Selenium-binding protein 1 OS=Danio rerio GN=selenbp1 PE=2 SV=1	8e-27
TR100714	407	ref|XP_007033378.1|	BED zinc finger,hAT family dimerization domain isoform 3, partial	Theobroma cacao	2e-10					vvi:100243928 hypothetical protein LOC100243928	1e-08
TR100716	601	ref|XP_002324298.2|	hypothetical protein POPTR_0018s01710g	Populus trichocarpa	8e-88	KOG4341	F-box protein containing LRR	General function prediction only	R	pop:POPTR_261065 hypothetical protein	4e-91	sp|Q9SKK0|EBF1_ARATH EIN3-binding F-box protein 1 OS=Arabidopsis thaliana GN=EBF1 PE=1 SV=1	2e-79
TR10072	461	ref|XP_003490398.1|	PREDICTED: thioredoxin-2-like	Bombus impatiens	3e-46	KOG0908	Thioredoxin-like protein	Posttranslational modification, protein turnover, chaperones	O	dmo:Dmoj_GI11084 GI11084 gene product from transcript GI11084-RA ; K03671 thioredoxin 1	1e-46	sp|Q6XHI1|THIO2_DROYA Thioredoxin-2 OS=Drosophila yakuba GN=Trx-2 PE=3 SV=1	1e-42
TR100725	236	gb|EEC72279.1|	hypothetical protein OsI_05444	Oryza sativa Indica Group	2e-25	KOG1252	Cystathionine beta-synthase and related enzymes	Amino acid transport and metabolism	E	osa:4327819 Os01g0978100; hypothetical protein ; K01738 cysteine synthase A [EC:2.5.1.47]	2e-25	sp|P31300|CYSKP_CAPAN Cysteine synthase, chloroplastic/chromoplastic OS=Capsicum annuum PE=2 SV=1	4e-23
TR100729	243	ref|XP_002426906.1|	40S ribosomal protein S14, putative	Pediculus humanus corporis	2e-50	KOG0407	40S ribosomal protein S14	Translation, ribosomal structure and biogenesis	J	tca:659071 TcasGA2_TC011085; similar to S14e ribosomal protein; K02955 small subunit ribosomal protein S14e	4e-51	sp|P14130|RS14_DROME 40S ribosomal protein S14 OS=Drosophila melanogaster GN=RpS14a PE=1 SV=1	2e-49
TR10073	860	ref|XP_002315313.2|	GCN5-related N-acetyltransferase family protein	Populus trichocarpa	9e-82	KOG3216	Diamine acetyltransferase	Amino acid transport and metabolism	E	pop:POPTR_228037 hypothetical protein	3e-83	sp|Q9SMB8|THT11_TOBAC Tyramine N-feruloyltransferase 4/11 OS=Nicotiana tabacum GN=THT4 PE=2 SV=1	4e-38
TR100732	389	ref|XP_001687931.1|	AGAP007421-PA	Anopheles gambiae str. PEST	6e-59					aga:AgaP_AGAP007421 AGAP007421-PA	4e-60	sp|Q7L5Y1|ENOF1_HUMAN Mitochondrial enolase superfamily member 1 OS=Homo sapiens GN=ENOSF1 PE=1 SV=1	2e-55
TR100733	354									rcu:RCOM_0108660 Disease resistance protein RPM1, putative (EC:3.1.3.16)
TR100741	970	ref|XP_007035404.1|	DNAse I-like superfamily protein	Theobroma cacao	2e-60					pop:POPTR_766773 hypothetical protein	6e-61
TR100745	402	gb|ESS64158.1|	hypothetical protein TCDM_07867	Trypanosoma cruzi Dm28c	4e-29
TR100750	400	ref|XP_002309059.2|	hypothetical protein POPTR_0006s08580g	Populus trichocarpa	1e-56	KOG1139	Predicted ubiquitin-protein ligase of the N-recognin family	Posttranslational modification, protein turnover, chaperones	O	pop:POPTR_801939 hypothetical protein	6e-60	sp|Q5U430|UBR3_MOUSE E3 ubiquitin-protein ligase UBR3 OS=Mus musculus GN=Ubr3 PE=1 SV=3	1e-20
TR100756	274	emb|CBI26337.3|	unnamed protein product	Vitis vinifera	1e-52	KOG2323	Pyruvate kinase	Carbohydrate transport and metabolism	G	rcu:RCOM_0910580 pyruvate kinase, putative (EC:2.7.1.40)	4e-53	sp|Q40545|KPYA_TOBAC Pyruvate kinase isozyme A, chloroplastic OS=Nicotiana tabacum PE=2 SV=1	2e-54
TR100757	348	emb|CAN60860.1|	hypothetical protein VITISV_032630	Vitis vinifera	2e-07
TR100758	793	ref|XP_006365584.1|	PREDICTED: uncharacterized protein LOC102598606	Solanum tuberosum	6e-25					vvi:100241252 hypothetical protein LOC100241252	8e-22	sp|P04146|COPIA_DROME Copia protein OS=Drosophila melanogaster GN=GIP PE=1 SV=3	2e-12
TR10076	1697	ref|XP_007223130.1|	hypothetical protein PRUPE_ppa010024mg	Prunus persica	1e-172	KOG1940	Zn-finger protein	General function prediction only	R	pop:POPTR_565361 hypothetical protein	1e-168	sp|Q9CR50|ZN363_MOUSE RING finger and CHY zinc finger domain-containing protein 1 OS=Mus musculus GN=Rchy1 PE=1 SV=1	1e-76
TR100769	453	gb|EXB58282.1|	Subtilisin-like protease	Morus notabilis	7e-69					vvi:100252070 hypothetical protein LOC100252070	4e-69	sp|O65351|SUBL_ARATH Subtilisin-like protease OS=Arabidopsis thaliana GN=ARA12 PE=1 SV=1	7e-39
TR100770	352	ref|XP_005190860.1|	PREDICTED: tyrosine--tRNA ligase, cytoplasmic-like	Musca domestica	9e-48	KOG2144	Tyrosyl-tRNA synthetase, cytoplasmic	Translation, ribosomal structure and biogenesis	J	dya:Dyak_GE22552 GE22552 gene product from transcript GE22552-RA ; K01866 tyrosyl-tRNA synthetase [EC:6.1.1.1]	7e-49	sp|Q7ZX51|SYYC_XENLA Tyrosyl-tRNA synthetase, cytoplasmic OS=Xenopus laevis GN=yars PE=2 SV=1	3e-31
TR100773	508	emb|CBI29080.3|	unnamed protein product	Vitis vinifera	2e-71					pop:POPTR_592675 hypothetical protein	7e-69
TR100774	314	ref|XP_002002869.1|	GI17616	Drosophila mojavensis	4e-08					dmo:Dmoj_GI17616 GI17616 gene product from transcript GI17616-RA	2e-09
TR100778	454	gb|EYU36943.1|	hypothetical protein MIMGU_mgv1a012976mg	Mimulus guttatus	2e-36	KOG3181	40S ribosomal protein S3	Translation, ribosomal structure and biogenesis	J	vvi:100261737 GSVIVT00034104001; hypothetical protein LOC100261737; K02985 small subunit ribosomal protein S3e	3e-37	sp|Q9SIP7|RS31_ARATH 40S ribosomal protein S3-1 OS=Arabidopsis thaliana GN=RPS3A PE=2 SV=1	6e-37
TR100780	423	ref|XP_007211750.1|	hypothetical protein PRUPE_ppa009430mg	Prunus persica	2e-28					vvi:100248895 GSVIVT00018596001; hypothetical protein LOC100248895	5e-28
TR100781	251	ref|XP_001649744.1|	acyl-coa dehydrogenase	Aedes aegypti	4e-31	KOG0137	Very-long-chain acyl-CoA dehydrogenase	Lipid transport and metabolism	I	aag:AaeL_AAEL004739 acyl-coa dehydrogenase ; K09479 very long chain acyl-CoA dehydrogenase [EC:1.3.99.-]	2e-32	sp|P50544|ACADV_MOUSE Very long-chain specific acyl-CoA dehydrogenase, mitochondrial OS=Mus musculus GN=Acadvl PE=1 SV=3	7e-26
TR100783	227	gb|EMS25726.1|	hypothetical protein RHTO_00154	Rhodosporidium toruloides NP11	5e-12
TR100791	421	gb|EYU33344.1|	hypothetical protein MIMGU_mgv1a011184mg	Mimulus guttatus	9e-87	KOG1203	Predicted dehydrogenase	Carbohydrate transport and metabolism	G	vvi:100248605 hypothetical protein LOC100248605	6e-84	sp|Q8H124|Y2446_ARATH Uncharacterized protein At2g34460, chloroplastic OS=Arabidopsis thaliana GN=At2g34460 PE=1 SV=1	1e-79
TR1008	859	ref|XP_006370249.1|	glycosyltransferase family 14 family protein	Populus trichocarpa	1e-142	KOG0799	Branching enzyme	Carbohydrate transport and metabolism	G	pop:POPTR_836901 hypothetical protein	1e-143	sp|Q811B1|XYLT1_MOUSE Xylosyltransferase 1 OS=Mus musculus GN=Xylt1 PE=2 SV=1	7e-14
TR100813	374	ref|XP_003633541.1|	PREDICTED: protein transport protein SEC31 isoform 2	Vitis vinifera	5e-37	KOG0307	Vesicle coat complex COPII, subunit SEC31	Intracellular trafficking, secretion, and vesicular transport	U	vvi:100263684 GSVIVT00028684001; hypothetical protein LOC100263684	3e-38
TR100822	608	ref|XP_007211360.1|	hypothetical protein PRUPE_ppa002354mg	Prunus persica	5e-32					vvi:100261772 hypothetical protein LOC100261772	5e-33	sp|C0LGK9|Y2242_ARATH Probable LRR receptor-like serine/threonine-protein kinase At2g24230 OS=Arabidopsis thaliana GN=At2g24230 PE=2 SV=1	9e-12
TR100825	374	ref|XP_004293572.1|	PREDICTED: probable LRR receptor-like serine/threonine-protein kinase At1g07650-like	Fragaria vesca subsp. vesca	5e-55	KOG1187	Serine/threonine protein kinase	Signal transduction mechanisms	T	rcu:RCOM_0935890 Serine/threonine-protein kinase PBS1, putative (EC:2.7.10.2)	4e-54	sp|C0LGG8|Y5343_ARATH Probable LRR receptor-like serine/threonine-protein kinase At1g53430 OS=Arabidopsis thaliana GN=At1g53430 PE=1 SV=1	3e-33
TR10083	339	ref|NP_001234042.1|	photosystem II 10 kDa polypeptide, chloroplastic	Solanum lycopersicum	1e-45					rcu:RCOM_0565210 Photosystem II 10 kDa polypeptide, chloroplast precursor, putative	7e-47	sp|Q40163|PSBR_SOLLC Photosystem II 10 kDa polypeptide, chloroplastic OS=Solanum lycopersicum GN=PSBR PE=2 SV=1	2e-47
TR100839	507	ref|XP_002279563.1|	PREDICTED: receptor protein kinase CLAVATA1-like	Vitis vinifera	4e-23	KOG0618	Serine/threonine phosphatase 2C containing leucine-rich repeats, similar to SCN circadian oscillatory protein (SCOP)	Signal transduction mechanisms	T	vvi:100260741 hypothetical protein LOC100260741	2e-24	sp|Q9SYQ8|CLV1_ARATH Receptor protein kinase CLAVATA1 OS=Arabidopsis thaliana GN=CLV1 PE=1 SV=3	7e-20
TR100843	261	emb|CAC01871.1|	protein kinase-like protein	Arabidopsis thaliana	2e-47	KOG0582	Ste20-like serine/threonine protein kinase	Signal transduction mechanisms	T	ath:AT5G14720 protein kinase family protein	4e-48	sp|Q551H4|FRAY2_DICDI Serine/threonine-protein kinase fray2 OS=Dictyostelium discoideum GN=fray2 PE=3 SV=1	2e-31
TR100844	305	gb|ABV30796.1|	kinase-like protein	Prunus cerasus var. caproniana	4e-35	KOG1187	Serine/threonine protein kinase	Signal transduction mechanisms	T	pop:POPTR_298559 hypothetical protein	2e-36	sp|C0LGP4|Y3475_ARATH Probable LRR receptor-like serine/threonine-protein kinase At3g47570 OS=Arabidopsis thaliana GN=At3g47570 PE=1 SV=1	9e-29
TR100846	549	ref|XP_004505213.1|	PREDICTED: protein CYPRO4-like	Cicer arietinum	8e-21	KOG2395	Protein involved in vacuole import and degradation	Intracellular trafficking, secretion, and vesicular transport	U	rcu:RCOM_1590670 Protein CYPRO4, putative	9e-20
TR100859	919	ref|XP_003534121.1|	PREDICTED: zinc finger protein MAGPIE-like	Glycine max	3e-21					pop:POPTR_569394 hypothetical protein	4e-22
TR10086	282	ref|XP_006371231.1|	hypothetical protein POPTR_0019s06340g	Populus trichocarpa	2e-10					pop:POPTR_747010 hypothetical protein	1e-11
TR100863	430	gb|EPS70254.1|	precursor of carboxylase p-protein 1, glycine decarboxylase complex, partial	Genlisea aurea	2e-93	KOG2040	Glycine dehydrogenase (decarboxylating)	Amino acid transport and metabolism	E	vvi:100266170 GSVIVT00032211001; hypothetical protein LOC100266170; K00281 glycine dehydrogenase [EC:1.4.4.2]	2e-91	sp|O49954|GCSP_SOLTU Glycine dehydrogenase [decarboxylating], mitochondrial OS=Solanum tuberosum GN=GDCSP PE=2 SV=1	8e-92
TR100865	688	ref|NP_001045951.2|	Os02g0157600	Oryza sativa Japonica Group	5e-94	KOG1530	Rhodanese-related sulfurtransferase	Inorganic ion transport and metabolism	P	osa:4328360 Os02g0157600; hypothetical protein	9e-95	sp|Q39129|STR16_ARATH Thiosulfate sulfurtransferase OS=Arabidopsis thaliana GN=STR16 PE=1 SV=2	8e-24
TR100872	281	emb|CBI39581.3|	unnamed protein product	Vitis vinifera	3e-44	KOG0077	Vesicle coat complex COPII, GTPase subunit SAR1	Intracellular trafficking, secretion, and vesicular transport	U	pop:POPTR_581321 hypothetical protein	4e-46	sp|P52885|SAR1_TOBAC GTP-binding protein SAR1 OS=Nicotiana tabacum GN=SAR1 PE=2 SV=1	5e-45
TR100878	568	gb|EXB61979.1|	hypothetical protein L484_002759	Morus notabilis	6e-16					ath:AT3G61660 hypothetical protein	7e-15
TR10088	281	emb|CAC11105.1|	resistance gene alike	Aegilops ventricosa	4e-11	KOG4658	Apoptotic ATPase	Signal transduction mechanisms	T	vvi:100267106 hypothetical protein LOC100267106	1e-09	sp|Q9M667|RPP13_ARATH Disease resistance protein RPP13 OS=Arabidopsis thaliana GN=RPP13 PE=2 SV=2	2e-09
TR100881	842	ref|XP_002264921.1|	PREDICTED: uncharacterized protein LOC100241279	Vitis vinifera	1e-24					vvi:100241279 hypothetical protein LOC100241279	7e-26
TR100893	421	gb|ETV84921.1|	hypothetical protein H257_02818	Aphanomyces astaci	8e-15					clu:CLUG_03169 hypothetical protein	3e-14
TR1009	646									pop:POPTR_577146 hypothetical protein
TR100909	518	sp|Q75GB1.1|IAA17_ORYSJ	Auxin-responsive protein IAA17;	Oryza sativa Japonica Group	4e-67					zma:100191581 hypothetical protein LOC100191581	2e-63	sp|Q75GB1|IAA17_ORYSJ Auxin-responsive protein IAA17 OS=Oryza sativa subsp. japonica GN=IAA17 PE=2 SV=1	5e-69
TR100917	341	ref|XP_001951495.1|	PREDICTED: hypothetical protein LOC100165336	Acyrthosiphon pisum	2e-13	KOG4326	Mitochondrial F1F0-ATP synthase, subunit e	Energy production and conversion	C	api:100165336 similar to CG3321 CG3321-PA	1e-14
TR100923	268	gb|AAF79634.1|AC025416_8	F5O11.12	Arabidopsis thaliana	2e-48	KOG3451	Uncharacterized conserved protein	Function unknown	S	ath:AT1G12400 DNA binding; K10845 TFIIH basal transcription factor complex TTD-A subunit	3e-47	sp|Q5ZKH0|TF2H5_CHICK General transcription factor IIH subunit 5 OS=Gallus gallus GN=GTF2H5 PE=3 SV=1	1e-12
TR100925	455	ref|XP_007214541.1|	hypothetical protein PRUPE_ppa001875mg	Prunus persica	1e-66					vvi:100264009 GSVIVT00006904001; hypothetical protein LOC100264009	1e-63	sp|Q93V99|PDF2_ARATH Homeobox-leucine zipper protein PROTODERMAL FACTOR 2 OS=Arabidopsis thaliana GN=PDF2 PE=2 SV=1	2e-61
TR100941	636	gb|ABR27976.1|	ribosomal protein L11	Triatoma infestans	1e-120	KOG0397	60S ribosomal protein L11	Translation, ribosomal structure and biogenesis	J	ame:726171 similar to Ribosomal protein L11 CG7726-PA; K02868 large subunit ribosomal protein L11e	1e-118	sp|P46222|RL11_DROME 60S ribosomal protein L11 OS=Drosophila melanogaster GN=RpL11 PE=1 SV=2	1e-116
TR100942	400	ref|XP_004151566.1|	PREDICTED: beta-glucosidase 24-like, partial	Cucumis sativus	2e-32	KOG0626	Beta-glucosidase, lactase phlorizinhydrolase, and related proteins	Carbohydrate transport and metabolism	G	vvi:100267338 GSVIVT00024686001; hypothetical protein LOC100267338	2e-32	sp|Q9SLA0|BGL14_ARATH Beta-glucosidase 14 OS=Arabidopsis thaliana GN=BGLU14 PE=2 SV=2	7e-30
TR100949	775	ref|XP_007136014.1|	hypothetical protein PHAVU_009G010700g	Phaseolus vulgaris	9e-42					vvi:100263329 GSVIVT00002876001; hypothetical protein LOC100263329	2e-41	sp|Q8L844|PP413_ARATH Pentatricopeptide repeat-containing protein At5g42310, mitochondrial OS=Arabidopsis thaliana GN=At5g42310 PE=2 SV=1	3e-38
TR100952	369	ref|XP_007021915.1|	DNA-directed DNA polymerases, putative	Theobroma cacao	8e-13					vvi:100250468 hypothetical protein LOC100250468	3e-12
TR100958	304	gb|ABG22050.1|	Boron transporter 1, putative, expressed	Oryza sativa Japonica Group	2e-33	KOG1172	Na+-independent Cl/HCO3 exchanger AE1 and related transporters (SLC4 family)	Inorganic ion transport and metabolism	P	osa:4352546 Os12g0566000; hypothetical protein	3e-34	sp|Q8VYR7|BOR1_ARATH Boron transporter 1 OS=Arabidopsis thaliana GN=BOR1 PE=1 SV=1	6e-30
TR100968	229	ref|XP_002046357.1|	GJ12550	Drosophila virilis	7e-44	KOG0908	Thioredoxin-like protein	Posttranslational modification, protein turnover, chaperones	O	dvi:Dvir_GJ12550 GJ12550 gene product from transcript GJ12550-RA	4e-45	sp|O97508|THIO_HORSE Thioredoxin OS=Equus caballus GN=TXN PE=3 SV=3	8e-26
TR100981	399	emb|CAA49341.1|	ADR11	Glycine max	6e-16					vvi:100257854 GSVIVT00016962001; hypothetical protein LOC100257854	3e-17	sp|Q00451|PRF1_SOLLC 36.4 kDa proline-rich protein OS=Solanum lycopersicum GN=TPRP-F1 PE=2 SV=1	2e-06
TR100990	268	ref|XP_003385856.1|	PREDICTED: GTP-binding nuclear protein Ran-like	Amphimedon queenslandica	4e-57	KOG0096	GTPase Ran/TC4/GSP1 (nuclear protein transport pathway), small G protein superfamily	Intracellular trafficking, secretion, and vesicular transport	U	tca:657695 TcasGA2_TC012793; similar to CG1404-PA, isoform A; K07936 GTP-binding nuclear protein Ran	6e-58	sp|Q9VZ23|RAN_DROME GTP-binding nuclear protein Ran OS=Drosophila melanogaster GN=ran PE=1 SV=1	4e-58
TR101006	709	gb|AAD12028.1|	putative non-LTR retroelement reverse transcriptase	Arabidopsis thaliana	4e-11					sbi:SORBI_04g008547 SORBIDRAFT_04g008547; hypothetical protein	5e-09
TR101010	409	ref|XP_006440662.1|	hypothetical protein CICLE_v100188772mg, partial	Citrus clementina	2e-48	KOG1922	Rho GTPase effector BNI1 and related formins	Signal transduction mechanisms	T	rcu:RCOM_1471040 hypothetical protein	5e-42	sp|Q9FLQ7|FH20_ARATH Formin-like protein 20 OS=Arabidopsis thaliana GN=FH20 PE=2 SV=2	2e-43
TR101013	562	ref|XP_002519420.1|	UDP-glucosyltransferase, putative	Ricinus communis	2e-56	KOG1192	UDP-glucuronosyl and UDP-glucosyl transferase	Carbohydrate transport and metabolism	G	rcu:RCOM_1351960 UDP-glucosyltransferase, putative (EC:2.4.1.115)	1e-57	sp|Q9ZQ95|FOGT1_ARATH Flavonol-3-O-glycoside-7-O-glucosyltransferase 1 OS=Arabidopsis thaliana GN=UGT73C6 PE=2 SV=1	4e-47
TR101021	424	ref|XP_003523183.1|	PREDICTED: calnexin homolog	Glycine max	8e-69	KOG0675	Calnexin	Posttranslational modification, protein turnover, chaperones	O	vvi:100260960 GSVIVT00006229001; hypothetical protein LOC100260960; K08054 calnexin	3e-67	sp|Q39817|CALX_SOYBN Calnexin homolog OS=Glycine max PE=2 SV=1	5e-69
TR101023	395					KOG2581	26S proteasome regulatory complex, subunit RPN3/PSMD3	Posttranslational modification, protein turnover, chaperones	O	vvi:100255691 GSVIVT00015488001; hypothetical protein LOC100255691	1e-09	sp|P93768|PSMD3_TOBAC Probable 26S proteasome non-ATPase regulatory subunit 3 OS=Nicotiana tabacum GN=21D7 PE=2 SV=1	3e-10
TR101024	590	gb|AAL66754.1|AF464738_5	putative copia-like retrotransposon Hopscotch polyprotein	Zea mays	2e-11					osa:4347177 Os09g0441600; hypothetical protein	6e-12
TR101025	594	ref|XP_002519622.1|	conserved hypothetical protein	Ricinus communis	4e-71					rcu:RCOM_1537780 hypothetical protein	2e-72
TR101027	695	ref|XP_006440933.1|	hypothetical protein CICLE_v10019107mg	Citrus clementina	1e-74	KOG2624	Triglyceride lipase-cholesterol esterase	Lipid transport and metabolism	I	ath:AT1G18460 lipase family protein	1e-71
TR101031	310	gb|ACD03213.1|	xyloglucan endotransglucosylase/hydrolase 3	Actinidia eriantha	7e-39					pop:POPTR_915608 hypothetical protein; K08235 xyloglucan:xyloglucosyl transferase [EC:2.4.1.207]	3e-38	sp|Q8LDW9|XTH9_ARATH Xyloglucan endotransglucosylase/hydrolase protein 9 OS=Arabidopsis thaliana GN=XTH9 PE=2 SV=2	4e-32
TR101037	409	gb|AAM74347.1|AC115686_14	Putative retroelement	Oryza sativa Japonica Group	4e-14					sbi:SORBI_03g040844 SORBIDRAFT_03g040844; hypothetical protein	4e-15
TR101047	325	gb|EEC81667.1|	hypothetical protein OsI_25220	Oryza sativa Indica Group	1e-39	KOG0205	Plasma membrane H+-transporting ATPase	Inorganic ion transport and metabolism	P	osa:4342621 Os07g0191200; hypothetical protein ; K01535 H+-transporting ATPase [EC:3.6.3.6]	1e-40	sp|Q08435|PMA1_NICPL Plasma membrane ATPase 1 OS=Nicotiana plumbaginifolia GN=PMA1 PE=2 SV=1	3e-23
TR10105	568	ref|XP_002317701.1|	NF-X1 type zinc finger family protein	Populus trichocarpa	5e-82	KOG1952	Transcription factor NF-X1, contains NFX-type Zn2+-binding and R3H domains	Transcription	K	pop:POPTR_569357 hypothetical protein	3e-83	sp|Q12986|NFX1_HUMAN Transcriptional repressor NF-X1 OS=Homo sapiens GN=NFX1 PE=1 SV=2	6e-38
TR101066	228	gb|EXB50944.1|	Thioredoxin-like protein CXXS1	Morus notabilis	4e-24	KOG0907	Thioredoxin	Posttranslational modification, protein turnover, chaperones	O	rcu:RCOM_0181540 Thioredoxin H-type, putative	1e-23	sp|Q8LDI5|TRXL4_ARATH Thioredoxin-like 4 OS=Arabidopsis thaliana GN=At1g11530 PE=2 SV=2	3e-18
TR10107	285	ref|XP_002524160.1|	conserved hypothetical protein	Ricinus communis	5e-34					rcu:RCOM_1712450 hypothetical protein	3e-35
TR101085	302	ref|XP_004926598.1|	PREDICTED: NADH dehydrogenase [ubiquinone] 1 alpha subcomplex subunit 4-like isoform X1	Bombyx mori	1e-34					tca:662333 TcasGA2_TC014044; similar to NADH:ubiquinone dehydrogenase, putative; K03948 NADH dehydrogenase (ubiquinone) 1 alpha subcomplex 4 [EC:1.6.5.3 1.6.99.3]	3e-35	sp|Q0MQ98|NDUA4_GORGO NADH dehydrogenase [ubiquinone] 1 alpha subcomplex subunit 4 OS=Gorilla gorilla gorilla GN=NDUFA4 PE=3 SV=1	3e-17
TR101091	327	ref|XP_006400614.1|	hypothetical protein EUTSA_v10014993mg	Eutrema salsugineum	3e-09					vvi:100241059 hypothetical protein LOC100241059	6e-09	sp|Q8LFQ6|GRXC4_ARATH Glutaredoxin-C4 OS=Arabidopsis thaliana GN=GRXC4 PE=2 SV=2	5e-09
TR101093	341	emb|CAB75818.1|	putative protein	Arabidopsis thaliana	4e-59	KOG2775	Metallopeptidase	General function prediction only	R	osa:4352851 Os12g0628500; hypothetical protein	3e-59	sp|Q56Y85|AMP2B_ARATH Methionine aminopeptidase 2B OS=Arabidopsis thaliana GN=MAP2B PE=2 SV=2	2e-58
TR101108	901	emb|CAN69737.1|	hypothetical protein VITISV_008338	Vitis vinifera	4e-40					vvi:100252162 hypothetical protein LOC100252162	3e-41
TR101111	322	gb|ACJ85155.1|	unknown	Medicago truncatula	5e-59	KOG0658	Glycogen synthase kinase-3	Carbohydrate transport and metabolism	G	ath:AT4G18710 BIN2; BIN2 (BRASSINOSTEROID-INSENSITIVE 2); glycogen synthase kinase 3/ kinase/ protein kinase; K00924 [EC:2.7.1.-]	1e-58	sp|Q39011|KSG7_ARATH Shaggy-related protein kinase eta OS=Arabidopsis thaliana GN=ASK7 PE=1 SV=2	3e-59
TR10112	826	gb|ABV44708.1|	cyclophilin-like protein	Phlebotomus papatasi	1e-109	KOG0865	Cyclophilin type peptidyl-prolyl cis-trans isomerase	Posttranslational modification, protein turnover, chaperones	O	tca:655649 TcasGA2_TC004820; similar to cyclophilin-like protein; K09565 peptidyl-prolyl isomerase F (cyclophilin F) [EC:5.2.1.8]	1e-103	sp|P25007|PPIA_DROME Peptidyl-prolyl cis-trans isomerase OS=Drosophila melanogaster GN=Cyp1 PE=1 SV=2	1e-102
TR101123	267	ref|XP_005189537.1|	PREDICTED: 3-oxoacyl-[acyl-carrier-protein] synthase, mitochondrial-like	Musca domestica	2e-47	KOG1394	3-oxoacyl-(acyl-carrier-protein) synthase (I and II)	Lipid transport and metabolism	I	dan:Dana_GF17576 GF17576 gene product from transcript GF17576-RA	9e-45	sp|O94297|OXSM_SCHPO Putative 3-oxoacyl-[acyl-carrier-protein] synthase, mitochondrial OS=Schizosaccharomyces pombe GN=SPBC887.13c PE=2 SV=1	6e-37
TR101125	317	gb|EXB46001.1|	60S ribosomal protein L23	Morus notabilis	7e-68	KOG0901	60S ribosomal protein L14/L17/L23	Translation, ribosomal structure and biogenesis	J	pop:POPTR_677379 hypothetical protein; K02894 large subunit ribosomal protein L23e	4e-68	sp|Q07760|RL23_TOBAC 60S ribosomal protein L23 OS=Nicotiana tabacum GN=RPL23 PE=2 SV=1	2e-68
TR101131	390	ref|XP_006369524.1|	hypothetical protein POPTR_0001s24690g	Populus trichocarpa	4e-13					pop:POPTR_815349 MBD905; methyl binding domain protein	1e-13
TR101133	1117	ref|XP_006480866.1|	PREDICTED: thaumatin-like protein-like	Citrus sinensis	1e-132					rcu:RCOM_0451750 Zeamatin precursor, putative	1e-126	sp|Q53MB8|TLPH_ORYSJ Thaumatin-like protein OS=Oryza sativa subsp. japonica GN=Os11g0706600 PE=3 SV=1	2e-94
TR10114	294	ref|XP_002299548.2|	hypothetical protein POPTR_0001s10330g, partial	Populus trichocarpa	7e-25					pop:POPTR_180069 hypothetical protein	3e-26	sp|Q9SYX2|SPA1_ARATH Protein SUPPRESSOR OF PHYA-105 1 OS=Arabidopsis thaliana GN=SPA1 PE=1 SV=1	3e-19
TR101146	317	gb|ENN78672.1|	hypothetical protein YQE_04844, partial	Dendroctonus ponderosae	4e-40					dya:Dyak_GE19521 GE19521 gene product from transcript GE19521-RA	5e-37	sp|Q502E5|CF162_DANRE UPF0708 protein C6orf162 homolog OS=Danio rerio GN=si:busm1-189a20.6 PE=2 SV=1	5e-14
TR101147	224	ref|XP_002893403.1|	pentatricopeptide repeat-containing protein	Arabidopsis lyrata subsp. lyrata	3e-31					ath:AT1G26460 pentatricopeptide (PPR) repeat-containing protein	3e-31	sp|Q9FZD1|PPR58_ARATH Pentatricopeptide repeat-containing protein At1g26460, mitochondrial OS=Arabidopsis thaliana GN=At1g26460 PE=1 SV=1	8e-32
TR101159	473	ref|XP_004537110.1|	PREDICTED: 60S ribosomal protein L27-like	Ceratitis capitata	5e-72	KOG3418	60S ribosomal protein L27	Translation, ribosomal structure and biogenesis	J	dvi:Dvir_GJ10202 GJ10202 gene product from transcript GJ10202-RA	6e-72	sp|Q7ZV82|RL27_DANRE 60S ribosomal protein L27 OS=Danio rerio GN=rpl27 PE=2 SV=3	2e-54
TR101162	539	ref|XP_007023546.1|	Leucine-rich receptor-like protein kinase family protein, putative isoform 1	Theobroma cacao	4e-61	KOG1187	Serine/threonine protein kinase	Signal transduction mechanisms	T	pop:POPTR_853796 hypothetical protein	5e-60	sp|Q9C7S5|PSYR1_ARATH Tyrosine-sulfated glycopeptide receptor 1 OS=Arabidopsis thaliana GN=PSYR1 PE=2 SV=1	4e-37
TR101165	420	ref|XP_004173733.1|	PREDICTED: uncharacterized protein LOC101232446, partial	Cucumis sativus	4e-18					pop:POPTR_583736 hypothetical protein	1e-15	sp|P0C2F6|RNHX1_ARATH Putative ribonuclease H protein At1g65750 OS=Arabidopsis thaliana GN=At1g65750 PE=3 SV=1	5e-08
TR10117	3702	ref|XP_002280664.2|	PREDICTED: ATP-dependent DNA helicase recG-like	Vitis vinifera	0	KOG0344	ATP-dependent RNA helicase	RNA processing and modification	A	vvi:100252614 similar to ATP-dependent helicase; K03655 ATP-dependent DNA helicase RecG [EC:3.6.1.-]	0	sp|Q55681|RECG_SYNY3 ATP-dependent DNA helicase recG OS=Synechocystis sp. (strain PCC 6803) GN=recG PE=3 SV=1	1e-152
TR101177	293	ref|XP_001964677.1|	GF23312	Drosophila ananassae	2e-14					dan:Dana_GF23312 GF23312 gene product from transcript GF23312-RA	1e-15
TR101178	1272	ref|XP_002521624.1|	conserved hypothetical protein	Ricinus communis	2e-16					rcu:RCOM_1108680 hypothetical protein	1e-17
TR10118	2187	ref|XP_002266354.2|	PREDICTED: serine carboxypeptidase-like 18-like	Vitis vinifera	1e-173	KOG1282	Serine carboxypeptidases (lysosomal cathepsin A)	Amino acid transport and metabolism	E	vvi:100258422 hypothetical protein LOC100258422	1e-173	sp|Q9C7Z9|SCP18_ARATH Serine carboxypeptidase-like 18 OS=Arabidopsis thaliana GN=SCPL18 PE=2 SV=2	1e-137
TR101183	251	dbj|BAF01615.1|	hypothetical protein	Arabidopsis thaliana	1e-51					ath:AT3G49140 hypothetical protein	1e-51	sp|Q0WMN5|Y3913_ARATH Uncharacterized protein At3g49135 OS=Arabidopsis thaliana GN=At3g49135 PE=1 SV=2	7e-43
TR10119	810	emb|CAN84133.1|	hypothetical protein VITISV_000111	Vitis vinifera	7e-11
TR101195	275	ref|XP_004523432.1|	PREDICTED: vacuolar protein sorting-associated protein 16 homolog	Ceratitis capitata	6e-44	KOG2280	Vacuolar assembly/sorting protein VPS16	Intracellular trafficking, secretion, and vesicular transport	U	dya:Dyak_GE25939 GE25939 gene product from transcript GE25939-RA	2e-42	sp|Q920Q4|VPS16_MOUSE Vacuolar protein sorting-associated protein 16 homolog OS=Mus musculus GN=Vps16 PE=1 SV=2	1e-10
TR101196	654	sp|Q08184.1|RBS4_MESCR	Ribulose bisphosphate carboxylase small chain 4, chloroplastic;	Mesembryanthemum crystallinum	1e-09					rcu:RCOM_0030020 Ribulose bisphosphate carboxylase small chain, chloroplast precursor, putative (EC:4.1.1.39); K01602 ribulose-bisphosphate carboxylase small chain [EC:4.1.1.39]	6e-09	sp|Q08184|RBS4_MESCR Ribulose bisphosphate carboxylase small chain 4, chloroplastic OS=Mesembryanthemum crystallinum GN=RBCS-4 PE=2 SV=1	1e-11
TR101201	917	ref|XP_006406609.1|	hypothetical protein EUTSA_v10021200mg	Eutrema salsugineum	3e-26					rcu:RCOM_1158820 transcription factor, putative	7e-26	sp|O04017|NAC98_ARATH Protein CUP-SHAPED COTYLEDON 2 OS=Arabidopsis thaliana GN=NAC098 PE=1 SV=1	5e-17
TR101210	695	dbj|BAJ40866.1|	bHLH transcriptional factor	Coptis japonica	4e-19					vvi:100264856 similar to basic helix-loop-helix (bHLH) family protein	4e-17	sp|Q9LTC7|BH034_ARATH Transcription factor bHLH34 OS=Arabidopsis thaliana GN=BHLH34 PE=2 SV=1	8e-15
TR101213	336	ref|XP_006577517.1|	PREDICTED: uncharacterized protein LOC102662876	Glycine max	2e-08
TR101217	445	ref|XP_002422912.1|	40S ribosomal protein S15A, putative	Pediculus humanus corporis	1e-83	KOG1754	40S ribosomal protein S15/S22	Translation, ribosomal structure and biogenesis	J	tca:657360 TcasGA2_TC012128; similar to ribosomal protein S15Ae; K02957 small subunit ribosomal protein S15Ae	1e-83	sp|Q6XIM8|RS15A_DROYA 40S ribosomal protein S15a OS=Drosophila yakuba GN=RpS15Aa PE=2 SV=3	1e-83
TR10122	689	ref|XP_006381879.1|	hypothetical protein POPTR_0006s19560g, partial	Populus trichocarpa	3e-50					pop:POPTR_653603 hypothetical protein	2e-50
TR10124	737	gb|EYU19578.1|	hypothetical protein MIMGU_mgv1a012735mg	Mimulus guttatus	2e-62	KOG0324	Uncharacterized conserved protein	Function unknown	S	rcu:RCOM_1582570 hypothetical protein	1e-60	sp|Q93VG8|U326_ARATH UPF0326 protein At4g17486 OS=Arabidopsis thaliana GN=At4g17486 PE=2 SV=1	2e-09
TR101241	229	ref|XP_002015053.1|	GL19505	Drosophila persimilis	3e-14					dpe:Dper_GL19505 GL19505 gene product from transcript GL19505-RA	2e-15
TR101242	271	ref|XP_001601880.2|	PREDICTED: gamma-tubulin complex component 2-like	Nasonia vitripennis	4e-57	KOG2001	Gamma-tubulin complex, DGRIP84/SPC97 component	Cytoskeleton	Z	nvi:100117718 hypothetical protein LOC100117718	2e-58	sp|Q9XYP7|GCP2_DROME Gamma-tubulin complex component 2 homolog OS=Drosophila melanogaster GN=Grip84 PE=1 SV=2	1e-36
TR101252	606	ref|XP_003535681.1|	PREDICTED: uncharacterized protein LOC100798463	Glycine max	8e-11					vvi:100241214 GSVIVT01037808001; hypothetical protein LOC100241214	8e-06
TR101253	315	ref|XP_002509788.1|	synaptotagmin, putative	Ricinus communis	2e-37					rcu:RCOM_1686450 synaptotagmin, putative	1e-38
TR101259	1409	gb|ACU24478.1|	unknown	Glycine max	1e-159					pop:POPTR_715522 hypothetical protein	1e-149	sp|Q94CH6|EXL3_ARATH GDSL esterase/lipase EXL3 OS=Arabidopsis thaliana GN=EXL3 PE=2 SV=1	1e-148
TR101263	360					KOG0260	RNA polymerase II, large subunit	Transcription	K
TR101264	335	gb|ABW81094.1|	RT6non-ltr	Cleome spinosa	1e-27					pop:POPTR_583736 hypothetical protein	2e-20
TR101268	1941	ref|XP_002521743.1|	AMP dependent ligase, putative	Ricinus communis	0	KOG1176	Acyl-CoA synthetase	Lipid transport and metabolism	I	rcu:RCOM_1328840 AMP dependent ligase, putative (EC:6.2.1.26)	0	sp|Q00594|ALKK_PSEOL Medium-chain-fatty-acid--CoA ligase OS=Pseudomonas oleovorans GN=alkK PE=3 SV=1	4e-56
TR101271	245	gb|EMS65608.1|	Floral homeotic protein APETALA 2	Triticum urartu	5e-54					osa:4342787 Os07g0235800; hypothetical protein	6e-55	sp|P47927|AP2_ARATH Floral homeotic protein APETALA 2 OS=Arabidopsis thaliana GN=AP2 PE=1 SV=1	2e-45
TR101272	368	ref|XP_006348990.1|	PREDICTED: epsin-2-like	Solanum tuberosum	4e-15					zma:100276522 si603009c10; LOC100276522	1e-12
TR101282	722	gb|EEE56720.1|	hypothetical protein OsJ_06222	Oryza sativa Japonica Group	1e-164	KOG1683	Hydroxyacyl-CoA dehydrogenase/enoyl-CoA hydratase	Lipid transport and metabolism	I	osa:4328997 Os02g0274100; hypothetical protein ; K10527 enoyl-CoA hydratase/3-hydroxyacyl-CoA dehydrogenase [EC:4.2.1.17 1.1.1.35 1.1.1.211]	1e-161	sp|Q8W1L6|MFP_ORYSJ Peroxisomal fatty acid beta-oxidation multifunctional protein OS=Oryza sativa subsp. japonica GN=MFP PE=1 SV=2	1e-161
TR10129	441	ref|XP_004249481.1|	PREDICTED: S-adenosylmethionine synthase 2-like	Solanum lycopersicum	8e-97	KOG1506	S-adenosylmethionine synthetase	Coenzyme transport and metabolism	H	rcu:RCOM_1354270 s-adenosylmethionine synthetase, putative (EC:2.5.1.6); K00789 S-adenosylmethionine synthetase [EC:2.5.1.6]	3e-97	sp|Q96553|METK3_CATRO S-adenosylmethionine synthetase 3 OS=Catharanthus roseus GN=SAMS3 PE=1 SV=1	5e-98
TR101290	242	gb|AAS13489.1|	fertilization independent endosperm	Oryza sativa Japonica Group	2e-48	KOG1034	Transcriptional repressor EED/ESC/FIE, required for transcriptional silencing, WD repeat superfamily	Transcription	K	osa:4344620 Os08g0137100; hypothetical protein ; K11462 polycomb protein EED	1e-49	sp|Q8VZY6|FIE2_MAIZE Polycomb group protein FIE2 OS=Zea mays GN=FIE2 PE=2 SV=1	3e-42
TR101291	225	ref|XP_006833408.1|	hypothetical protein AMTR_s00109p00129480	Amborella trichopoda	7e-42	KOG1071	Mitochondrial translation elongation factor EF-Tsmt, catalyzes nucleotide exchange on EF-Tumt	Translation, ribosomal structure and biogenesis	J	vvi:100262932 similar to Os12g0541500	4e-42	sp|A5GTG7|EFTS_SYNR3 Elongation factor Ts OS=Synechococcus sp. (strain RCC307) GN=tsf PE=3 SV=1	7e-33
TR101296	376	ref|XP_007227628.1|	hypothetical protein PRUPE_ppa024924mg	Prunus persica	6e-26	KOG0444	Cytoskeletal regulator Flightless-I (contains leucine-rich and gelsolin repeats)	Cytoskeleton	Z	vvi:100243949 hypothetical protein LOC100243949	3e-26	sp|Q9FIZ3|GSO2_ARATH LRR receptor-like serine/threonine-protein kinase GSO2 OS=Arabidopsis thaliana GN=GSO2 PE=2 SV=2	6e-23
TR101302	263	ref|XP_973321.1|	PREDICTED: similar to 15 kDa selenoprotein	Tribolium castaneum	7e-22	KOG3384	Selenoprotein	General function prediction only	R	tca:662110 TcasGA2_TC003269; similar to CG7484-PB	4e-23	sp|A1Z623|SEP15_PIG 15 kDa selenoprotein OS=Sus scrofa GN=SEP15 PE=2 SV=2	3e-09
TR101304	262	ref|YP_003327164.1|	glycosyl transferase family 2 protein	Xylanimonas cellulosilytica DSM 15894	1e-23	KOG2977	Glycosyltransferase	General function prediction only	R			sp|Q58619|Y1222_METJA Uncharacterized protein MJ1222 OS=Methanocaldococcus jannaschii GN=MJ1222 PE=4 SV=1	5e-20
TR101310	416	ref|XP_003535294.1|	PREDICTED: ABC transporter B family member 21-like isoform X1	Glycine max	5e-63	KOG0055	Multidrug/pheromone exporter, ABC superfamily	Secondary metabolites biosynthesis, transport and catabolism	Q	vvi:100267452 GSVIVT00028243001; hypothetical protein LOC100267452; K05658 ATP-binding cassette, subfamily B (MDR/TAP), member 1	7e-62	sp|Q9M1Q9|AB21B_ARATH ABC transporter B family member 21 OS=Arabidopsis thaliana GN=ABCB21 PE=1 SV=1	4e-57
TR101319	632	ref|XP_006367063.1|	PREDICTED: probable peptide/nitrate transporter At5g62680-like	Solanum tuberosum	5e-81	KOG1237	H+/oligopeptide symporter	Amino acid transport and metabolism	E	vvi:100244038 GSVIVT01032603001; hypothetical protein LOC100244038	3e-76	sp|Q9LFB8|PTR5_ARATH Peptide transporter PTR5 OS=Arabidopsis thaliana GN=PTR5 PE=2 SV=1	7e-32
TR10132	373	gb|ABB00048.1|	vacuolar ATP-related protein	Nicotiana tabacum	6e-10	KOG3432	Vacuolar H+-ATPase V1 sector, subunit F	Energy production and conversion	C	sbi:SORBI_02g042380 SORBIDRAFT_02g042380; hypothetical protein ; K02151 V-type H+-transporting ATPase subunit F [EC:3.6.3.14]	1e-10	sp|Q9ZQX4|VATF_ARATH V-type proton ATPase subunit F OS=Arabidopsis thaliana GN=VHA-F PE=2 SV=1	2e-11
TR101325	430	ref|XP_006434968.1|	hypothetical protein CICLE_v10000013mg	Citrus clementina	1e-19					rcu:RCOM_1593980 hypothetical protein	9e-21
TR101333	334	ref|XP_002523728.1|	superoxide dismutase [cu-zn], putative	Ricinus communis	3e-12					rcu:RCOM_0475040 superoxide dismutase [cu-zn], putative (EC:1.15.1.1); K04565 Cu/Zn superoxide dismutase [EC:1.15.1.1]	1e-13	sp|O04997|SODCP_SOLCS Superoxide dismutase [Cu-Zn], chloroplastic OS=Solidago canadensis var. scabra GN=SODCP PE=2 SV=1	1e-11
TR101337	376	emb|CCA66009.1|	hypothetical protein	Beta vulgaris subsp. vulgaris	9e-23					sbi:SORBI_04g028482 SORBIDRAFT_04g028482; hypothetical protein	2e-10
TR101338	240	ref|XP_006489035.1|	PREDICTED: acyl-CoA dehydrogenase family member 10-like	Citrus sinensis	7e-25					pop:POPTR_725647 hypothetical protein	3e-26	sp|Q80XL6|ACD11_MOUSE Acyl-CoA dehydrogenase family member 11 OS=Mus musculus GN=Acad11 PE=1 SV=2	3e-10
TR10134	488	ref|XP_002284626.1|	PREDICTED: uncharacterized protein LOC100262507	Vitis vinifera	7e-07					vvi:100262507 hypothetical protein LOC100262507	4e-08
TR101340	743	gb|AAG00180.1|AF271995_1	phosphoenolpyruvate carboxylase	Oryza sativa Japonica Group	1e-177					osa:4328859 Os02g0244700; hypothetical protein ; K01595 phosphoenolpyruvate carboxylase [EC:4.1.1.31]	1e-178	sp|P29195|CAPP1_SORBI Phosphoenolpyruvate carboxylase 1 OS=Sorghum bicolor GN=PEPC PE=2 SV=1	1e-167
TR101344	279	ref|XP_006593958.1|	PREDICTED: 20 kDa chaperonin, chloroplastic-like	Glycine max	1e-42	KOG1641	Mitochondrial chaperonin	Posttranslational modification, protein turnover, chaperones	O	rcu:RCOM_0710470 groes chaperonin, putative	1e-42	sp|O65282|CH10C_ARATH 20 kDa chaperonin, chloroplastic OS=Arabidopsis thaliana GN=CPN21 PE=1 SV=2	3e-38
TR101346	266	gb|AAQ76042.1|	signal recognition particle receptor protein	Cucumis sativus	5e-49	KOG0781	Signal recognition particle receptor, alpha subunit	Intracellular trafficking, secretion, and vesicular transport	U	pop:POPTR_262651 hypothetical protein	4e-52	sp|Q9U5L1|SRPR_DROME Signal recognition particle receptor subunit alpha homolog OS=Drosophila melanogaster GN=Gtp-bp PE=1 SV=2	1e-35
TR101348	247	ref|XP_005188692.1|	PREDICTED: nucleoprotein TPR-like	Musca domestica	3e-27					aag:AaeL_AAEL003882 hypothetical protein ; K09291 nucleoprotein TPR	8e-23
TR101355	237	gb|AAV84214.1|	cytochrome B5	Culicoides sonorensis	3e-26	KOG0537	Cytochrome b5	Energy production and conversion	C	aag:AaeL_AAEL010017 cytochrome B5 (cytb5)	8e-27	sp|Q9V4N3|CYB5_DROME Cytochrome b5 OS=Drosophila melanogaster GN=Cyt-b5 PE=2 SV=1	2e-25
TR101358	294	gb|AAC18055.1|	fructose-6-phosphate 2-kinase /fructose-2,6-bisphosphatase	Spinacia oleracea	3e-11					ppp:PHYPADRAFT_61651 hypothetical protein ; K00900 6-phosphofructo-2-kinase [EC:2.7.1.105]; K01103 fructose-2,6-bisphosphatase [EC:3.1.3.46]	1e-11
TR101362	326	ref|XP_974687.2|	PREDICTED: similar to Proteasome p44.5 subunit CG10149-PB	Tribolium castaneum	6e-38	KOG1463	26S proteasome regulatory complex, subunit RPN6/PSMD11	Posttranslational modification, protein turnover, chaperones	O	tca:663555 similar to CG10149-PA, isoform A; K03036 26S proteasome regulatory subunit N6	3e-39	sp|Q8BG32|PSD11_MOUSE 26S proteasome non-ATPase regulatory subunit 11 OS=Mus musculus GN=Psmd11 PE=1 SV=3	3e-32
TR101367	483	ref|XP_002276757.1|	PREDICTED: probable glycerophosphoryl diester phosphodiesterase 1	Vitis vinifera	2e-44	KOG2258	Glycerophosphoryl diester phosphodiesterase	Energy production and conversion	C	vvi:100246982 GSVIVT01037754001; hypothetical protein LOC100246982	1e-45	sp|Q9FJ62|GLPQ1_ARATH Probable glycerophosphoryl diester phosphodiesterase 1 OS=Arabidopsis thaliana GN=GPDL1 PE=1 SV=1	7e-35
TR10137	436	ref|XP_004173119.1|	PREDICTED: LOW QUALITY PROTEIN: glyoxysomal fatty acid beta-oxidation multifunctional protein MFP-a-like, partial	Cucumis sativus	1e-33	KOG1683	Hydroxyacyl-CoA dehydrogenase/enoyl-CoA hydratase	Lipid transport and metabolism	I	vvi:100244762 GSVIVT00033022001; hypothetical protein LOC100244762	7e-31	sp|Q39659|MFPA_CUCSA Glyoxysomal fatty acid beta-oxidation multifunctional protein MFP-a OS=Cucumis sativus PE=1 SV=1	7e-29
TR101377	423	ref|XP_004295380.1|	PREDICTED: uncharacterized protein LOC101310880	Fragaria vesca subsp. vesca	7e-11					vvi:100262781 hypothetical protein LOC100262781	2e-11
TR101382	274	gb|ERL89643.1|	hypothetical protein D910_07008	Dendroctonus ponderosae	3e-44	KOG0446	Vacuolar sorting protein VPS1, dynamin, and related proteins	Intracellular trafficking, secretion, and vesicular transport	U	aag:AaeL_AAEL007288 dynamin	5e-41	sp|P27619|DYN_DROME Dynamin OS=Drosophila melanogaster GN=shi PE=1 SV=2	9e-40
TR101385	367	emb|CBE66556.1|	verticillium resistance protein	Solanum lycopersicum	2e-17					pop:POPTR_581721 hypothetical protein	4e-17	sp|Q8LPB4|PSKR1_DAUCA Phytosulfokine receptor 1 OS=Daucus carota GN=PSKR PE=1 SV=1	1e-15
TR101387	779	ref|XP_002528523.1|	conserved hypothetical protein	Ricinus communis	1e-17					rcu:RCOM_0612990 hypothetical protein	8e-19
TR10139	1241	ref|XP_002525084.1|	ATP-binding cassette transporter, putative	Ricinus communis	0	KOG0061	Transporter, ABC superfamily (Breast cancer resistance protein)	Secondary metabolites biosynthesis, transport and catabolism	Q	rcu:RCOM_0745750 ATP-binding cassette transporter, putative (EC:3.6.3.28)	0	sp|Q9FNB5|AB6G_ARATH ABC transporter G family member 6 OS=Arabidopsis thaliana GN=ABCG6 PE=2 SV=1	0
TR101396	661	emb|CAC09496.2|	H0711G06.2	Oryza sativa Indica Group	1e-160	KOG0788	S-adenosylmethionine decarboxylase	Signal transduction mechanisms	T	osa:4336294 Os04g0498600; hypothetical protein ; K01611 S-adenosylmethionine decarboxylase [EC:4.1.1.50]	1e-161	sp|Q0JC10|DCAM_ORYSJ S-adenosylmethionine decarboxylase proenzyme OS=Oryza sativa subsp. japonica GN=SAMDC PE=2 SV=1	1e-162
TR101397	227	ref|XP_004523661.1|	PREDICTED: uncharacterized protein CG42248-like isoform X1	Ceratitis capitata	4e-13					dan:Dana_GF22056 GF22056 gene product from transcript GF22056-RA	2e-13	sp|Q9W5D0|Y34F_DROME Uncharacterized protein CG42248 OS=Drosophila melanogaster GN=CG42248 PE=1 SV=4	2e-13
TR101399	339	ref|XP_007204974.1|	hypothetical protein PRUPE_ppa002445mg	Prunus persica	3e-30					pop:POPTR_768411 hypothetical protein	1e-30
TR101402	555	gb|AAO15464.1|AF441167_1	60S ribosomal protein L15	Spodoptera frugiperda	2e-95	KOG1678	60s ribosomal protein L15	Translation, ribosomal structure and biogenesis	J	ame:413137 similar to 60S ribosomal protein L15; K02877 large subunit ribosomal protein L15e	4e-94	sp|P30736|RL15_CHITE 60S ribosomal protein L15 OS=Chironomus tentans GN=RpL15 PE=3 SV=3	1e-87
TR101405	234	ref|XP_007008927.1|	Clathrin, heavy chain isoform 4	Theobroma cacao	3e-47	KOG0985	Vesicle coat protein clathrin, heavy chain	Intracellular trafficking, secretion, and vesicular transport	U	vvi:100251869 GSVIVT01024708001; hypothetical protein LOC100251869; K04646 clathrin, heavy polypeptide	2e-48	sp|P25870|CLH_DICDI Clathrin heavy chain OS=Dictyostelium discoideum GN=chcA PE=1 SV=1	2e-31
TR101416	270	ref|XP_004139190.1|	PREDICTED: E3 ubiquitin-protein ligase ATL6-like	Cucumis sativus	2e-32	KOG4628	Predicted E3 ubiquitin ligase	Posttranslational modification, protein turnover, chaperones	O	zma:100274267 hypothetical protein LOC100274267	1e-32	sp|Q8RXX9|ATL3B_ARATH RING-H2 finger protein ATL3B OS=Arabidopsis thaliana GN=ATL3B PE=1 SV=2	5e-30
TR101424	408	emb|CBI27292.3|	unnamed protein product	Vitis vinifera	1e-67	KOG2662	Magnesium transporters: CorA family	Inorganic ion transport and metabolism	P	vvi:100262794 GSVIVT00030033001; hypothetical protein LOC100262794	7e-68	sp|Q6C8H7|MRS2_YARLI Mitochondrial inner membrane magnesium transporter mrs2 OS=Yarrowia lipolytica GN=MRS2 PE=3 SV=1	4e-07
TR101425	277	gb|EYU30189.1|	hypothetical protein MIMGU_mgv1a010283mg	Mimulus guttatus	2e-37	KOG0819	Annexin	Intracellular trafficking, secretion, and vesicular transport	U	vvi:100250931 GSVIVT00030646001; hypothetical protein LOC100250931	6e-36	sp|Q9C9X3|ANXD5_ARATH Annexin D5 OS=Arabidopsis thaliana GN=ANN5 PE=2 SV=2	6e-32
TR101426	252	gb|ETN63089.1|	beta-hexosaminidase b	Anopheles darlingi	2e-31	KOG2499	Beta-N-acetylhexosaminidase	Carbohydrate transport and metabolism	G	aag:AaeL_AAEL004931 beta-hexosaminidase b ; K12373 beta-hexosaminidase [EC:3.2.1.52]	6e-31	sp|Q6AXR4|HEXB_RAT Beta-hexosaminidase subunit beta OS=Rattus norvegicus GN=Hexb PE=2 SV=1	7e-18
TR101438	443	ref|XP_004986808.1|	PREDICTED: uncharacterized protein LOC101773259	Setaria italica	3e-15					osa:4345015 Os08g0236200; hypothetical protein	2e-10	sp|P93293|M300_ARATH Uncharacterized mitochondrial protein AtMg00300 OS=Arabidopsis thaliana GN=AtMg00300 PE=4 SV=1	4e-07
TR10145	457	ref|XP_004238067.1|	PREDICTED: uncharacterized protein LOC101252078	Solanum lycopersicum	2e-31	KOG1282	Serine carboxypeptidases (lysosomal cathepsin A)	Amino acid transport and metabolism	E	vvi:100255717 hypothetical protein LOC100255717	2e-30	sp|Q9SQX6|SCP7_ARATH Serine carboxypeptidase-like 7 OS=Arabidopsis thaliana GN=SCPL7 PE=2 SV=1	1e-26
TR101452	259	ref|XP_006451217.1|	hypothetical protein CICLE_v10009504mg	Citrus clementina	9e-22	KOG3218	RNA polymerase, 25-kDa subunit (common to polymerases I, II and III)	Transcription	K	ath:AT3G22320 NRPB5; NRPB5; DNA binding / DNA-directed RNA polymerase; K03013 DNA-directed RNA polymerase II subunit E	3e-22	sp|Q54EH2|RPAB1_DICDI DNA-directed RNA polymerases I, II, and III subunit rpabc1 OS=Dictyostelium discoideum GN=polr2e PE=3 SV=2	4e-20
TR101454	270	emb|CBI26797.3|	unnamed protein product	Vitis vinifera	4e-35					vvi:100249092 hypothetical protein LOC100249092	1e-35	sp|Q9C8D1|PUB20_ARATH U-box domain-containing protein 20 OS=Arabidopsis thaliana GN=PUB20 PE=2 SV=1	6e-16
TR101468	615	ref|XP_004141870.1|	PREDICTED: BTB/POZ domain-containing protein NPY2-like	Cucumis sativus	1e-85					vvi:100263403 GSVIVT00001452001; hypothetical protein LOC100263403	1e-79	sp|Q9FKB6|Y5880_ARATH BTB/POZ domain-containing protein At5g48800 OS=Arabidopsis thaliana GN=At5g48800 PE=1 SV=1	3e-35
TR101471	320	ref|NP_001172171.1|	Os01g0143900	Oryza sativa Japonica Group	3e-44					sbi:SORBI_03g006330 SORBIDRAFT_03g006330; hypothetical protein	6e-21
TR101472	504	gb|EYU46491.1|	hypothetical protein MIMGU_mgv1a004852mg	Mimulus guttatus	3e-16					vvi:100249325 hypothetical protein LOC100249325	6e-16
TR101474	410	ref|XP_002862260.1|	hypothetical protein ARALYDRAFT_920998	Arabidopsis lyrata subsp. lyrata	3e-15	KOG0315	G-protein beta subunit-like protein (contains WD40 repeats)	General function prediction only	R	ath:AT3G18140 transducin family protein / WD-40 repeat family protein	3e-14	sp|P41318|LST8_YEAST Target of rapamycin complex subunit LST8 OS=Saccharomyces cerevisiae GN=LST8 PE=1 SV=1	2e-08
TR10148	991	ref|XP_006580847.1|	PREDICTED: MADS-box transcription factor 20-like	Glycine max	2e-22	KOG0014	MADS box transcription factor	Transcription	K	vvi:100259852 GSVIVT00019149001; hypothetical protein LOC100259852	2e-20	sp|Q7XJK6|AGL36_ARATH Agamous-like MADS-box protein AGL36 OS=Arabidopsis thaliana GN=AGL36 PE=1 SV=1	1e-10
TR101487	362	ref|XP_004299810.1|	PREDICTED: RNA-binding protein pno1-like	Fragaria vesca subsp. vesca	7e-40	KOG3273	Predicted RNA-binding protein Pno1p interacting with Nob1p and involved in 26S proteasome assembly	Posttranslational modification, protein turnover, chaperones	O	rcu:RCOM_0267590 nucleic acid binding protein, putative; K11884 RNA-binding protein PNO1	1e-38	sp|A7RP64|PNO1_NEMVE RNA-binding protein pno1 OS=Nematostella vectensis GN=pno1 PE=3 SV=1	9e-19
TR101489	271	ref|XP_002008153.1|	GI13337	Drosophila mojavensis	7e-19	KOG3052	Cytochrome c1	Energy production and conversion	C	dmo:Dmoj_GI13337 GI13337 gene product from transcript GI13337-RA ; K00413 ubiquinol-cytochrome c reductase cytochrome c1 subunit [EC:1.10.2.2]	4e-20	sp|Q9D0M3|CY1_MOUSE Cytochrome c1, heme protein, mitochondrial OS=Mus musculus GN=Cyc1 PE=1 SV=1	1e-16
TR101500	325	ref|XP_006360999.1|	PREDICTED: delta(8)-fatty-acid desaturase-like	Solanum tuberosum	9e-28	KOG4232	Delta 6-fatty acid desaturase/delta-8 sphingolipid desaturase	Lipid transport and metabolism	I	pop:POPTR_561655 hypothetical protein	1e-27
TR101501	1135	ref|XP_002318670.2|	hypothetical protein POPTR_0012s08800g	Populus trichocarpa	3e-26					vvi:100241622 hypothetical protein LOC100241622	4e-29
TR101508	256									vvi:100245919 GSVIVT01007446001; hypothetical protein LOC100245919
TR101510	440	gb|EXB33942.1|	hypothetical protein L484_005841	Morus notabilis	3e-14					vvi:100249240 GSVIVT00016863001; hypothetical protein LOC100249240	4e-15
TR101513	1618	ref|XP_002518897.1|	Protein MYG1, putative	Ricinus communis	1e-179	KOG2948	Predicted metal-binding protein	General function prediction only	R	rcu:RCOM_1313110 Protein MYG1, putative	1e-180	sp|Q55G91|U160_DICDI UPF0160 protein OS=Dictyostelium discoideum GN=DDB_G0267768 PE=3 SV=1	1e-106
TR101514	721	ref|XP_006380280.1|	hypothetical protein POPTR_0007s01380g	Populus trichocarpa	9e-09					pop:POPTR_594620 hypothetical protein	1e-09
TR101517	811	ref|XP_003632110.1|	PREDICTED: uncharacterized protein LOC100853079	Vitis vinifera	2e-26					rcu:RCOM_0154120 hypothetical protein	1e-23
TR101530	276	ref|XP_001607975.2|	PREDICTED: leukotriene A-4 hydrolase-like	Nasonia vitripennis	2e-34	KOG1047	Bifunctional leukotriene A4 hydrolase/aminopeptidase LTA4H	Lipid transport and metabolism	I	nvi:100124119 similar to Leukotriene A4 hydrolase; K01254 leukotriene-A4 hydrolase [EC:3.3.2.6]	2e-35	sp|Q3SZH7|LKHA4_BOVIN Leukotriene A-4 hydrolase OS=Bos taurus GN=LTA4H PE=2 SV=3	7e-33
TR101539	224	ref|XP_007159631.1|	hypothetical protein PHAVU_002G253800g	Phaseolus vulgaris	2e-08
TR101542	319	dbj|BAM18410.1|	NADH:ubiquinone dehydrogenase	Papilio xuthus	3e-31					cqu:CpipJ_CPIJ004023 NADH:ubiquinone dehydrogenase; K03948 NADH dehydrogenase (ubiquinone) 1 alpha subcomplex 4 [EC:1.6.5.3 1.6.99.3]	1e-29	sp|Q0MQ97|NDUA4_PONPY NADH dehydrogenase [ubiquinone] 1 alpha subcomplex subunit 4 OS=Pongo pygmaeus GN=NDUFA4 PE=3 SV=1	9e-24
TR101546	277	ref|XP_974687.2|	PREDICTED: similar to Proteasome p44.5 subunit CG10149-PB	Tribolium castaneum	2e-49	KOG1463	26S proteasome regulatory complex, subunit RPN6/PSMD11	Posttranslational modification, protein turnover, chaperones	O	tca:663555 similar to CG10149-PA, isoform A; K03036 26S proteasome regulatory subunit N6	1e-50	sp|O00231|PSD11_HUMAN 26S proteasome non-ATPase regulatory subunit 11 OS=Homo sapiens GN=PSMD11 PE=1 SV=3	1e-40
TR101561	474	ref|XP_002515309.1|	protein disulfide isomerase, putative	Ricinus communis	5e-68	KOG0190	Protein disulfide isomerase (prolyl 4-hydroxylase beta subunit)	Posttranslational modification, protein turnover, chaperones	O	rcu:RCOM_1347720 protein disulfide isomerase, putative (EC:5.3.4.1); K09584 protein disulfide isomerase family A, member 6 [EC:5.3.4.1]	3e-69	sp|P38661|PDIA6_MEDSA Probable protein disulfide-isomerase A6 OS=Medicago sativa PE=2 SV=1	2e-63
TR101565	459	gb|EEC70688.1|	hypothetical protein OsI_02035	Oryza sativa Indica Group	1e-108	KOG0266	WD40 repeat-containing protein	General function prediction only	R	sbi:SORBI_09g003410 SORBIDRAFT_09g003410; hypothetical protein ; K11801 WD repeat-containing protein 23	6e-83	sp|O24467|LE14B_PRUAR LEC14B homolog OS=Prunus armeniaca PE=2 SV=1	1e-63
TR101573	266	ref|NP_001122341.1|	transcription factor CBF/NF-Y/archaeal histone -2	Ciona intestinalis	1e-18	KOG0870	DNA polymerase epsilon, subunit D	Transcription	K	cin:100169885 cbf-2; transcription factor CBF/NF-Y/archaeal histone -2; K02326 DNA polymerase epsilon subunit 3 [EC:2.7.7.7]	7e-20	sp|Q5R4W3|DPOE3_PONAB DNA polymerase epsilon subunit 3 OS=Pongo abelii GN=POLE3 PE=2 SV=1	2e-19
TR101576	303	emb|CAD27443.1|	vacuolar ATPase subunit B	Mesembryanthemum crystallinum	3e-15	KOG1351	Vacuolar H+-ATPase V1 sector, subunit B	Energy production and conversion	C	pop:POPTR_821076 hypothetical protein; K02147 V-type H+-transporting ATPase subunit B [EC:3.6.3.14]	2e-14	sp|P11574|VATB1_ARATH V-type proton ATPase subunit B1 OS=Arabidopsis thaliana GN=VHA-B1 PE=2 SV=2	7e-15
TR101577	342	ref|XP_006292950.1|	hypothetical protein CARUB_v10019225mg	Capsella rubella	2e-42	KOG2176	Exocyst complex, subunit SEC15	Intracellular trafficking, secretion, and vesicular transport	U	rcu:RCOM_1105750 sec15, putative	2e-43	sp|Q9LXX6|EXOC6_ARATH Probable exocyst complex component 6 OS=Arabidopsis thaliana GN=At3g56640 PE=2 SV=1	9e-44
TR101583	466	emb|CBI36976.3|	unnamed protein product	Vitis vinifera	3e-93	KOG0925	mRNA splicing factor ATP-dependent RNA helicase	RNA processing and modification	A	vvi:100253689 GSVIVT00028144001; hypothetical protein LOC100253689; K12820 pre-mRNA-splicing factor ATP-dependent RNA helicase DHX15/PRP43 [EC:3.6.1.-]	4e-94	sp|O22899|DHX15_ARATH Probable pre-mRNA-splicing factor ATP-dependent RNA helicase OS=Arabidopsis thaliana GN=At2g47250 PE=2 SV=1	2e-92
TR101584	414	ref|XP_006388262.1|	hypothetical protein POPTR_0258s00230g, partial	Populus trichocarpa	1e-40	KOG1511	Mevalonate kinase MVK/ERG12	Lipid transport and metabolism	I	pop:POPTR_680106 hypothetical protein; K00869 mevalonate kinase [EC:2.7.1.36]	5e-42	sp|P46086|KIME_ARATH Mevalonate kinase OS=Arabidopsis thaliana GN=At5g27450 PE=2 SV=1	1e-33
TR101586	756	ref|XP_007025549.1|	Uncharacterized protein TCM_029811	Theobroma cacao	1e-12					pop:POPTR_671015 hypothetical protein	8e-11
TR101588	388	ref|XP_002105983.1|	GD16375	Drosophila simulans	2e-23	KOG0104	Molecular chaperones GRP170/SIL1, HSP70 superfamily	Posttranslational modification, protein turnover, chaperones	O	dsi:Dsim_GD16375 GD16375 gene product from transcript GD16375-RA	1e-24	sp|Q9Y4L1|HYOU1_HUMAN Hypoxia up-regulated protein 1 OS=Homo sapiens GN=HYOU1 PE=1 SV=1	5e-12
TR10159	389	gb|ACS36610.1|	bax inhibitor 1	Capsicum annuum	9e-39	KOG1629	Bax-mediated apoptosis inhibitor TEGT/BI-1	Defense mechanisms	V	pop:POPTR_676443 hypothetical protein	6e-38	sp|Q9LD45|BI1_ARATH Bax inhibitor 1 OS=Arabidopsis thaliana GN=BI-1 PE=1 SV=1	7e-35
TR101600	402	ref|XP_002512317.1|	ATP binding protein, putative	Ricinus communis	3e-12					rcu:RCOM_1429840 ATP binding protein, putative	2e-13
TR101601	226	ref|XP_005183831.1|	PREDICTED: RING finger protein 37-like isoform X2	Musca domestica	7e-27					dan:Dana_GF16182 GF16182 gene product from transcript GF16182-RA	9e-27
TR101602	477	ref|XP_006352779.1|	PREDICTED: uncharacterized protein LOC102598636 isoform X1	Solanum tuberosum	9e-92					pop:POPTR_721046 hypothetical protein	3e-91
TR101606	387	emb|CAN75557.1|	hypothetical protein VITISV_032435	Vitis vinifera	3e-25					vvi:100257442 hypothetical protein LOC100257442	2e-24
TR101611	589	gb|ADP20178.1|	gag-pol polyprotein	Silene latifolia	5e-13					osa:4343054 Os07g0430200; hypothetical protein	6e-09
TR101617	254	ref|XP_006654097.1|	PREDICTED: probable cellulose synthase A catalytic subunit 1 [UDP-forming]-like	Oryza brachyantha	4e-28					osa:4337958 Os05g0176100; hypothetical protein ; K10999 cellulose synthase A [EC:2.4.1.12]	4e-29	sp|Q6AT26|CESA1_ORYSJ Probable cellulose synthase A catalytic subunit 1 [UDP-forming] OS=Oryza sativa subsp. japonica GN=CESA1 PE=2 SV=1	8e-30
TR101619	820					KOG0880	Peptidyl-prolyl cis-trans isomerase	Posttranslational modification, protein turnover, chaperones	O
TR101627	232	emb|CCE39947.1|	hypothetical protein CPAR2_603650	Candida parapsilosis	8e-08
TR101634	477	ref|XP_006840306.1|	hypothetical protein AMTR_s00045p00071050	Amborella trichopoda	3e-60	KOG1187	Serine/threonine protein kinase	Signal transduction mechanisms	T	osa:4339969 Os06g0126200; hypothetical protein	1e-59	sp|Q9T020|Y4391_ARATH Probable receptor-like protein kinase At4g39110 OS=Arabidopsis thaliana GN=At4g39110 PE=1 SV=1	4e-55
TR101645	386	ref|XP_003553925.1|	PREDICTED: chloride channel protein CLC-b-like isoform X1	Glycine max	4e-53	KOG0474	Cl- channel CLC-7 and related proteins (CLC superfamily)	Inorganic ion transport and metabolism	P	ath:AT3G27170 CLC-B; CLC-B (CHLORIDE CHANNEL B); anion channel/ voltage-gated chloride channel; K05393 chloride channel, other eukaryote	1e-50	sp|P92942|CLCB_ARATH Chloride channel protein CLC-b OS=Arabidopsis thaliana GN=CLC-B PE=1 SV=1	3e-51
TR101647	347	ref|NP_001063934.1|	Os09g0562400	Oryza sativa Japonica Group	8e-57					osa:4347858 Os09g0562400; hypothetical protein	4e-58
TR101650	536	ref|XP_006370337.1|	hypothetical protein POPTR_0001s41770g	Populus trichocarpa	1e-52	KOG0161	Myosin class II heavy chain	Cytoskeleton	Z	pop:POPTR_232092 hypothetical protein	8e-52	sp|P54697|MYOJ_DICDI Myosin-J heavy chain OS=Dictyostelium discoideum GN=myoJ PE=4 SV=2	5e-17
TR101652	598	dbj|BAC02723.1|	adenosine kinase	Oryza sativa	3e-90	KOG2854	Possible pfkB family carbohydrate kinase	Carbohydrate transport and metabolism	G	osa:4330032 Os02g0625500; hypothetical protein ; K00856 adenosine kinase [EC:2.7.1.20]	4e-91	sp|Q9LZG0|ADK2_ARATH Adenosine kinase 2 OS=Arabidopsis thaliana GN=ADK2 PE=1 SV=1	1e-74
TR101658	315	ref|XP_004231415.1|	PREDICTED: uncharacterized protein LOC101266877	Solanum lycopersicum	6e-32					vvi:100264058 hypothetical protein LOC100264058	2e-29	sp|P10978|POLX_TOBAC Retrovirus-related Pol polyprotein from transposon TNT 1-94 OS=Nicotiana tabacum PE=2 SV=1	1e-19
TR10166	2317	ref|XP_007034049.1|	Inositol transporter 1 isoform 1	Theobroma cacao	0	KOG0254	Predicted transporter (major facilitator superfamily)	General function prediction only	R	vvi:100268023 GSVIVT00001923001; hypothetical protein LOC100268023	0	sp|Q8VZR6|INT1_ARATH Probable inositol transporter 1 OS=Arabidopsis thaliana GN=INT1 PE=2 SV=1	0
TR101661	273	ref|XP_002009535.1|	GI15407	Drosophila mojavensis	1e-21	KOG1474	Transcription initiation factor TFIID, subunit BDF1 and related bromodomain proteins	Transcription	K	dmo:Dmoj_GI15407 GI15407 gene product from transcript GI15407-RA	6e-23	sp|P13709|FSH_DROME Homeotic protein female sterile OS=Drosophila melanogaster GN=fs(1)h PE=1 SV=2	3e-21
TR101663	486	ref|XP_006467411.1|	PREDICTED: probable F-box protein At4g22030-like	Citrus sinensis	4e-10					pop:POPTR_584685 hypothetical protein	2e-11
TR10167	1733	ref|XP_002529875.1|	kinase, putative	Ricinus communis	0	KOG1187	Serine/threonine protein kinase	Signal transduction mechanisms	T	rcu:RCOM_1158140 kinase, putative (EC:2.7.11.25)	0	sp|Q9LZM4|WAKLQ_ARATH Wall-associated receptor kinase-like 20 OS=Arabidopsis thaliana GN=WAKL20 PE=2 SV=1	0
TR101671	264	ref|XP_004027423.1|	NADH dehydrogenase fe-s protein 1, putative	Ichthyophthirius multifiliis	1e-43	KOG2282	NADH-ubiquinone oxidoreductase, NDUFS1/75 kDa subunit	Energy production and conversion	C	tet:TTHERM_00194260 NADH-ubiquinone oxidoreductase 75 kDa subunit, mitochondrial precursor, putative (EC:1.6.5.3); K03934 NADH dehydrogenase (ubiquinone) Fe-S protein 1 [EC:1.6.5.3 1.6.99.3]	2e-44	sp|P24918|NDUS1_NEUCR NADH-ubiquinone oxidoreductase 78 kDa subunit, mitochondrial OS=Neurospora crassa GN=nuo-78 PE=1 SV=2	7e-38
TR101681	323	gb|AFV36369.1|	catalase	Reticulitermes flavipes	2e-13	KOG0047	Catalase	Inorganic ion transport and metabolism	P	aga:AgaP_AGAP004904 AGAP004904-PA ; K03781 catalase [EC:1.11.1.6]	4e-12	sp|P17336|CATA_DROME Catalase OS=Drosophila melanogaster GN=Cat PE=1 SV=2	2e-10
TR101682	227	ref|XP_002283413.1|	PREDICTED: serine carboxypeptidase-like 2-like	Vitis vinifera	8e-12	KOG1282	Serine carboxypeptidases (lysosomal cathepsin A)	Amino acid transport and metabolism	E	vvi:100255717 hypothetical protein LOC100255717	5e-13	sp|Q9C7Z9|SCP18_ARATH Serine carboxypeptidase-like 18 OS=Arabidopsis thaliana GN=SCPL18 PE=2 SV=2	1e-08
TR101684	574	ref|XP_003632479.1|	PREDICTED: putative uncharacterized protein At4g01020, chloroplastic-like	Vitis vinifera	2e-14					vvi:100266978 hypothetical protein LOC100266978	3e-15	sp|P0CE10|Y4102_ARATH Putative uncharacterized protein At4g01020, chloroplastic OS=Arabidopsis thaliana GN=At4g01020 PE=4 SV=1	1e-11
TR101688	275	ref|XP_006584238.1|	PREDICTED: uncharacterized protein LOC102664824	Glycine max	6e-09
TR101695	450	emb|CBI35105.3|	unnamed protein product	Vitis vinifera	7e-68	KOG1499	Protein arginine N-methyltransferase PRMT1 and related enzymes	Posttranslational modification, protein turnover, chaperones	O	vvi:100253139 hypothetical protein LOC100253139; K11436 protein arginine N-methyltransferase 3 [EC:2.1.1.-]	7e-69	sp|A3BMN9|ANM3_ORYSJ Probable protein arginine N-methyltransferase 3 OS=Oryza sativa subsp. japonica GN=PRMT3 PE=2 SV=1	1e-62
TR101698	1083	emb|CAH39854.1|	PDR-like ABC transporter	Nicotiana tabacum	1e-115	KOG0065	Pleiotropic drug resistance proteins (PDR1-15), ABC superfamily	Secondary metabolites biosynthesis, transport and catabolism	Q	vvi:100263379 hypothetical protein LOC100263379	1e-121	sp|Q9M9E1|AB40G_ARATH ABC transporter G family member 40 OS=Arabidopsis thaliana GN=ABCG40 PE=1 SV=1	1e-104
TR101706	235	gb|ABW81175.1|	non-LTR retrotransposon transposase	Arabidopsis cebennensis	6e-20					rcu:RCOM_1222130 hypothetical protein	1e-11
TR101707	470					KOG1924	RhoA GTPase effector DIA/Diaphanous	Signal transduction mechanisms	T
TR101708	517	ref|NP_001055755.1|	Os05g0460200	Oryza sativa Japonica Group	3e-84	KOG0425	Ubiquitin-protein ligase	Posttranslational modification, protein turnover, chaperones	O	osa:4339013 Os05g0460200; hypothetical protein ; K10575 ubiquitin-conjugating enzyme E2 G1 [EC:6.3.2.19]	2e-85	sp|P25868|UBC7_WHEAT Ubiquitin-conjugating enzyme E2 7 OS=Triticum aestivum GN=UBC7 PE=2 SV=1	7e-79
TR10171	578	gb|AGM32717.1|	translocon-associated protein subunit delta-like (TRAP-delta)	Coptotermes formosanus	2e-68	KOG4088	Translocon-associated complex TRAP, delta subunit	Intracellular trafficking, secretion, and vesicular transport	U	nvi:100115407 similar to 16 kDa salivary protein	2e-55	sp|Q62186|SSRD_MOUSE Translocon-associated protein subunit delta OS=Mus musculus GN=Ssr4 PE=2 SV=1	2e-41
TR101711	350	ref|XP_004290655.1|	PREDICTED: chloroplast stem-loop binding protein of 41 kDa a, chloroplastic-like	Fragaria vesca subsp. vesca	1e-18					pop:POPTR_830112 hypothetical protein	9e-20	sp|Q9LYA9|Y3314_ARATH Uncharacterized protein At3g63140, chloroplastic OS=Arabidopsis thaliana GN=At3g63140 PE=1 SV=1	5e-18
TR101722	350	ref|NP_001060897.1|	Os08g0126300	Oryza sativa Japonica Group	3e-77	KOG0657	Glyceraldehyde 3-phosphate dehydrogenase	Carbohydrate transport and metabolism	G	osa:4344564 Os08g0126300; hypothetical protein ; K00134 glyceraldehyde 3-phosphate dehydrogenase [EC:1.2.1.12]	1e-78	sp|Q0J8A4|G3PC_ORYSJ Glyceraldehyde-3-phosphate dehydrogenase, cytosolic OS=Oryza sativa subsp. japonica GN=GAPC PE=1 SV=1	3e-79
TR101726	312	ref|XP_002047547.1|	GJ13504	Drosophila virilis	8e-49	KOG3627	Trypsin	Amino acid transport and metabolism	E	dvi:Dvir_GJ13504 GJ13504 gene product from transcript GJ13504-RA	5e-50	sp|P21902|PCE_TACTR Proclotting enzyme OS=Tachypleus tridentatus PE=1 SV=1	4e-16
TR101732	264	ref|XP_002429470.1|	protein BCP1, putative	Pediculus humanus corporis	1e-19	KOG3034	Isoamyl acetate-hydrolyzing esterase and related enzymes	General function prediction only	R	dse:Dsec_GM24135 GM24135 gene product from transcript GM24135-RA	2e-20	sp|Q9VFR0|BCCIP_DROME Protein BCCIP homolog OS=Drosophila melanogaster GN=CG9286 PE=1 SV=2	9e-20
TR101739	323	ref|XP_006380207.1|	hypothetical protein POPTR_0008s22930g	Populus trichocarpa	2e-53	KOG0166	Karyopherin (importin) alpha	Intracellular trafficking, secretion, and vesicular transport	U	pop:POPTR_742293 hypothetical protein	9e-55	sp|Q96321|IMA1_ARATH Importin subunit alpha-1 OS=Arabidopsis thaliana GN=KAP1 PE=2 SV=2	3e-53
TR101741	455	ref|XP_006470623.1|	PREDICTED: uncharacterized protein LOC102629817	Citrus sinensis	4e-43					pop:POPTR_1068270 hypothetical protein; K12275 translocation protein SEC62	3e-41
TR101752	288	ref|NP_001049134.1|	Os03g0175600	Oryza sativa Japonica Group	5e-65	KOG0806	Carbon-nitrogen hydrolase	Amino acid transport and metabolism	E	osa:4331798 Os03g0175600; hypothetical protein	3e-66	sp|Q28IE5|NIT2_XENTR Omega-amidase NIT2 OS=Xenopus tropicalis GN=nit2 PE=2 SV=1	1e-45
TR101767	429	ref|XP_007147013.1|	hypothetical protein PHAVU_006G089300g	Phaseolus vulgaris	3e-10	KOG4683	Uncharacterized conserved protein	Function unknown	S	ath:AT5G27730 hypothetical protein; K10532 heparan-alpha-glucosaminide N-acetyltransferase [EC:2.3.1.78]	7e-11
TR101769	425	ref|XP_006424092.1|	hypothetical protein CICLE_v10029797mg	Citrus clementina	2e-88					vvi:100252988 hypothetical protein LOC100252988	7e-86	sp|P0C7P8|Y1615_ARATH Uncharacterized basic helix-loop-helix protein At1g06150 OS=Arabidopsis thaliana GN=At1g06150 PE=2 SV=1	4e-51
TR101773	677	ref|XP_002517698.1|	homoserine kinase, putative	Ricinus communis	7e-54	KOG1537	Homoserine kinase	Amino acid transport and metabolism	E	rcu:RCOM_0902180 homoserine kinase, putative (EC:2.7.1.39); K00872 homoserine kinase [EC:2.7.1.39]	4e-55	sp|A6UV93|KHSE_META3 Homoserine kinase OS=Methanococcus aeolicus (strain Nankai-3 / ATCC BAA-1280) GN=thrB PE=3 SV=1	4e-07
TR101775	364	gb|AFK34704.1|	unknown	Lotus japonicus	1e-24					pop:POPTR_825203 hypothetical protein	1e-25
TR10178	356	emb|CBI30870.3|	unnamed protein product	Vitis vinifera	2e-47	KOG2431	1, 2-alpha-mannosidase	Carbohydrate transport and metabolism	G	vvi:100243430 similar to glycoside hydrolase family 47 protein	2e-47	sp|Q9P7C3|YKU1_SCHPO Putative mannosyl-oligosaccharide 1,2-alpha-mannosidase OS=Schizosaccharomyces pombe GN=SPAC2E1P5.01c PE=2 SV=2	7e-15
TR101781	498	ref|XP_002524970.1|	conserved hypothetical protein	Ricinus communis	1e-13					rcu:RCOM_1155880 hypothetical protein	8e-15
TR101782	481	ref|XP_004241811.1|	PREDICTED: GDSL esterase/lipase At1g29670-like	Solanum lycopersicum	1e-28					rcu:RCOM_0664320 zinc finger protein, putative	2e-23	sp|Q9SIF5|GDL32_ARATH GDSL esterase/lipase At2g03980 OS=Arabidopsis thaliana GN=At2g03980 PE=2 SV=1	8e-17
TR101791	275	gb|EEE68733.1|	hypothetical protein OsJ_27411	Oryza sativa Japonica Group	2e-47	KOG0557	Dihydrolipoamide acetyltransferase	Energy production and conversion	C	osa:4345640 Os08g0431300; hypothetical protein	3e-48
TR101801	318	ref|XP_004139499.1|	PREDICTED: uncharacterized protein LOC101209111	Cucumis sativus	3e-12					ath:AT1G08380 PSAO; PSAO (photosystem I subunit O)	2e-11
TR101810	331	ref|XP_004303573.1|	PREDICTED: probable acetyl-CoA acetyltransferase, cytosolic 2-like	Fragaria vesca subsp. vesca	1e-62	KOG1390	Acetyl-CoA acetyltransferase	Lipid transport and metabolism	I	ath:AT5G48230 ACAT2; ACAT2 (ACETOACETYL-COA THIOLASE 2); acetyl-CoA C-acetyltransferase/ catalytic; K00626 acetyl-CoA C-acetyltransferase [EC:2.3.1.9]	2e-62	sp|Q8S4Y1|THIC1_ARATH Acetyl-CoA acetyltransferase, cytosolic 1 OS=Arabidopsis thaliana GN=AAT1 PE=2 SV=1	5e-63
TR101812	300	gb|ENN83423.1|	hypothetical protein YQE_00218, partial	Dendroctonus ponderosae	6e-55	KOG0181	20S proteasome, regulatory subunit alpha type PSMA2/PRE8	Posttranslational modification, protein turnover, chaperones	O	aag:AaeL_AAEL006061 proteasome subunit alpha type ; K02726 20S proteasome subunit alpha 2 [EC:3.4.25.1]	7e-56	sp|P40301|PSA2_DROME Proteasome subunit alpha type-2 OS=Drosophila melanogaster GN=Pros25 PE=2 SV=1	5e-53
TR101818	407	ref|XP_002322583.1|	aquaporin SIP2.1 family protein	Populus trichocarpa	5e-25	KOG0223	Aquaporin (major intrinsic protein family)	Carbohydrate transport and metabolism	G	pop:POPTR_734665 aquaporin, MIP family, SIP subfamily	3e-26	sp|Q9M1K3|SIP21_ARATH Probable aquaporin SIP2-1 OS=Arabidopsis thaliana GN=SIP2-1 PE=2 SV=1	4e-25
TR101825	331	ref|NP_064096.1|	orf105c gene product (mitochondrion)	Beta vulgaris subsp. vulgaris	3e-27					vvi:7498645 orf106; orf106	8e-25
TR101832	240	ref|NP_976160.1|	NADH dehydrogenase subunit 4	Gomphiocephalus hodgsoni	1e-14					aga:ND4 NADH dehydrogenase subunit 4 ; K03881 NADH dehydrogenase I subunit 4 [EC:1.6.5.3]	5e-09	sp|P51898|NU4M_ANOAR NADH-ubiquinone oxidoreductase chain 4 (Fragment) OS=Anopheles arabiensis GN=ND4 PE=3 SV=1	5e-10
TR101834	319	ref|XP_006356395.1|	PREDICTED: pentatricopeptide repeat-containing protein At2g42920, chloroplastic-like	Solanum tuberosum	1e-09					vvi:100248849 GSVIVT01020874001; hypothetical protein LOC100248849	1e-08
TR101839	738	ref|XP_006435394.1|	hypothetical protein CICLE_v10002549mg	Citrus clementina	7e-12					vvi:100240993 GSVIVT00002901001; hypothetical protein LOC100240993	1e-11	sp|Q6NPG7|Y5382_ARATH Uncharacterized protein At5g43822 OS=Arabidopsis thaliana GN=At5g43822 PE=2 SV=1	9e-08
TR101848	757	gb|ABZ04772.1|	At1g04360	Arabidopsis thaliana	7e-46	KOG4628	Predicted E3 ubiquitin ligase	Posttranslational modification, protein turnover, chaperones	O	ath:AT1G04360 zinc finger (C3HC4-type RING finger) family protein	1e-45	sp|P93823|ATL1A_ARATH RING-H2 finger protein ATL1A OS=Arabidopsis thaliana GN=ATL1A PE=2 SV=1	3e-46
TR101855	245	ref|XP_004524214.1|	PREDICTED: nucleolar protein 58-like	Ceratitis capitata	9e-47	KOG2572	Ribosome biogenesis protein - Nop58p/Nop5p	RNA processing and modification	A	dvi:Dvir_GJ17567 GJ17567 gene product from transcript GJ17567-RA	2e-47	sp|A1CL70|NOP58_ASPCL Nucleolar protein 58 OS=Aspergillus clavatus GN=nop58 PE=3 SV=1	2e-38
TR10186	872	gb|ABY65358.1|	cell division cycle protein	Litchi chinensis	2e-09	KOG0730	AAA+-type ATPase	Posttranslational modification, protein turnover, chaperones	O	osa:4348731 Os10g0442600; hypothetical protein	3e-10	sp|P54774|CDC48_SOYBN Cell division cycle protein 48 homolog OS=Glycine max GN=CDC48 PE=2 SV=1	1e-10
TR101860	364	gb|EXB52660.1|	hypothetical protein L484_022437	Morus notabilis	5e-42					pop:POPTR_244069 hypothetical protein	1e-42	sp|O81322|LBD31_ARATH LOB domain-containing protein 31 OS=Arabidopsis thaliana GN=LBD31 PE=2 SV=2	2e-39
TR10187	488	gb|EPS72666.1|	hypothetical protein M569_02090, partial	Genlisea aurea	1e-09					osa:4333519 Os03g0635800; hypothetical protein	3e-09
TR101873	279									vvi:100265617 GSVIVT00029483001; hypothetical protein LOC100265617
TR101883	778	ref|XP_006424271.1|	hypothetical protein CICLE_v100285071mg, partial	Citrus clementina	9e-51	KOG1221	Acyl-CoA reductase	Lipid transport and metabolism	I	pop:POPTR_649125 hypothetical protein	7e-43	sp|Q93ZB9|FACR3_ARATH Fatty acyl-CoA reductase 3 OS=Arabidopsis thaliana GN=FAR3 PE=2 SV=1	3e-39
TR101890	429	emb|CCA66178.1|	hypothetical protein	Beta vulgaris subsp. vulgaris	9e-39					pop:POPTR_553491 hypothetical protein	3e-35	sp|P0C2F6|RNHX1_ARATH Putative ribonuclease H protein At1g65750 OS=Arabidopsis thaliana GN=At1g65750 PE=3 SV=1	2e-16
TR101896	403	gb|ABK93411.1|	unknown	Populus trichocarpa	3e-56	KOG0443	Actin regulatory proteins (gelsolin/villin family)	Cytoskeleton	Z	pop:POPTR_793742 hypothetical protein	4e-58	sp|O65570|VILI4_ARATH Villin-4 OS=Arabidopsis thaliana GN=VLN4 PE=1 SV=1	6e-54
TR101899	436	ref|XP_318838.4|	AGAP009752-PA	Anopheles gambiae str. PEST	1e-76	KOG3690	Angiotensin I-converting enzymes - M2 family peptidases	Amino acid transport and metabolism	E	aga:AgaP_AGAP009752 ANCE3; angiotensin-converting enzyme 3 (AGAP009752-PA)	6e-78	sp|Q10715|ACE_HAEIX Angiotensin-converting enzyme OS=Haematobia irritans exigua GN=ACE PE=2 SV=1	4e-67
TR101903	387	gb|AAD29282.1|AF113909_1	NADH dehydrogenase ND6 subunit	Suaeda japonica	1e-12					ath:ArthCp077 ndhG; NADH dehydrogenase subunit 6; K05578 NADH dehydrogenase I subunit 6 [EC:1.6.5.3]	2e-12	sp|Q9M3I8|NU6C_SPIOL NAD(P)H-quinone oxidoreductase subunit 6, chloroplastic OS=Spinacia oleracea GN=ndhG PE=3 SV=1	2e-14
TR101912	272	gb|EXB52898.1|	Calcium-dependent protein kinase 8	Morus notabilis	8e-39	KOG0027	Calmodulin and related proteins (EF-Hand superfamily)	Signal transduction mechanisms	T	rcu:RCOM_0750920 calcium-dependent protein kinase, putative (EC:2.7.11.17); K13412 calcium-dependent protein kinase [EC:2.7.11.1]	6e-39	sp|Q6NLQ6|CDPKW_ARATH Calcium-dependent protein kinase 32 OS=Arabidopsis thaliana GN=CPK32 PE=1 SV=1	1e-34
TR101920	497	ref|XP_006451180.1|	hypothetical protein CICLE_v10009216mg	Citrus clementina	1e-30					rcu:RCOM_1052510 hypothetical protein	9e-32
TR101930	268	ref|XP_001944788.2|	PREDICTED: uncharacterized protein C05D11.1-like	Acyrthosiphon pisum	5e-53					api:100168955 similar to Uncharacterized protein C05D11.1	6e-54
TR101935	252	ref|XP_004148038.1|	PREDICTED: serine/threonine-protein kinase SRK2I-like	Cucumis sativus	1e-54	KOG0583	Serine/threonine protein kinase	Signal transduction mechanisms	T	pop:POPTR_557335 hypothetical protein	8e-55	sp|Q39192|SRK2D_ARATH Serine/threonine-protein kinase SRK2D OS=Arabidopsis thaliana GN=SRK2D PE=1 SV=1	2e-54
TR101943	844	ref|XP_007040931.1|	ATP-dependent Clp protease proteolytic subunit 4	Theobroma cacao	8e-72	KOG0840	ATP-dependent Clp protease, proteolytic subunit	Posttranslational modification, protein turnover, chaperones	O	vvi:100254000 GSVIVT00018829001; hypothetical protein LOC100254000	1e-70	sp|Q94B60|CLPP4_ARATH ATP-dependent Clp protease proteolytic subunit 4, chloroplastic OS=Arabidopsis thaliana GN=CLPP4 PE=1 SV=1	4e-65
TR101950	260	gb|ESO85455.1|	hypothetical protein LOTGIDRAFT_183859	Lottia gigantea	2e-23	KOG3506	40S ribosomal protein S29	Translation, ribosomal structure and biogenesis	J	bmy:Bm1_56775 40S ribosomal protein S29; K02980 small subunit ribosomal protein S29e	5e-23	sp|Q4LAY1|RS29_SCALT 40S ribosomal protein S29 OS=Scarabaeus laticollis GN=RpS29 PE=3 SV=1	4e-23
TR101959	250	gb|AAM50217.1|	GM13889p	Drosophila melanogaster	5e-29	KOG2479	Translation initiation factor 3, subunit d (eIF-3d)	Translation, ribosomal structure and biogenesis	J	dgr:Dgri_GH17455 GH17455 gene product from transcript GH17455-RA ; K03251 translation initiation factor eIF-3 subunit 7	3e-29	sp|B4JTN0|EI3D1_DROGR Eukaryotic translation initiation factor 3 subunit D-1 OS=Drosophila grimshawi GN=eIF-3p66 PE=3 SV=1	7e-30
TR10197	325	ref|XP_006377214.1|	hypothetical protein POPTR_0011s02010g	Populus trichocarpa	5e-09					pop:POPTR_770999 hypothetical protein	3e-10
TR101973	591	ref|XP_001655386.1|	cytoplasmic dynein light chain	Aedes aegypti	5e-62	KOG3430	Dynein light chain type 1	Cytoskeleton	Z	aag:AaeL_AAEL011478 cytoplasmic dynein light chain	3e-63	sp|Q24117|DYL1_DROME Dynein light chain 1, cytoplasmic OS=Drosophila melanogaster GN=ctp PE=1 SV=1	2e-63
TR101974	610	ref|XP_007205307.1|	hypothetical protein PRUPE_ppa006797mg	Prunus persica	2e-61	KOG1187	Serine/threonine protein kinase	Signal transduction mechanisms	T	pop:POPTR_893686 hypothetical protein	2e-61	sp|Q94AG2|SERK1_ARATH Somatic embryogenesis receptor kinase 1 OS=Arabidopsis thaliana GN=SERK1 PE=1 SV=2	2e-24
TR101977	680	ref|XP_002523649.1|	hypothetical protein RCOM_0892190	Ricinus communis	2e-26					rcu:RCOM_0892190 hypothetical protein	1e-27
TR101990	495					KOG2679	Purple (tartrate-resistant) acid phosphatase	Posttranslational modification, protein turnover, chaperones	O
TR101994	909	emb|CAN69323.1|	hypothetical protein VITISV_032929	Vitis vinifera	1e-126	KOG0223	Aquaporin (major intrinsic protein family)	Carbohydrate transport and metabolism	G	vvi:100233004 GSVIVT00000605001, TIP1;2; aquaporin-like	1e-128	sp|P50156|TIP11_ORYSJ Probable aquaporin TIP1-1 OS=Oryza sativa subsp. japonica GN=TIP1-1 PE=2 SV=1	1e-117
TR102004	244	ref|XP_001791943.1|	hypothetical protein SNOG_01298	Phaeosphaeria nodorum SN15	7e-47	KOG1350	F0F1-type ATP synthase, beta subunit	Energy production and conversion	C	pno:SNOG_01298 hypothetical protein; K02133 F-type H+-transporting ATPase subunit beta [EC:3.6.3.14]	4e-48	sp|P23704|ATPB_NEUCR ATP synthase subunit beta, mitochondrial OS=Neurospora crassa GN=atp-2 PE=2 SV=1	3e-43
TR10201	495					KOG0084	GTPase Rab1/YPT1, small G protein superfamily, and related GTP-binding proteins	Signal transduction mechanisms	T
TR102015	339	ref|XP_002034176.1|	GM20031	Drosophila sechellia	5e-61	KOG0876	Manganese superoxide dismutase	Inorganic ion transport and metabolism	P	dsi:Dsim_GD25515 GD25515 gene product from transcript GD25515-RA ; K04564 superoxide dismutase, Fe-Mn family [EC:1.15.1.1]	3e-62	sp|Q00637|SODM_DROME Superoxide dismutase [Mn], mitochondrial OS=Drosophila melanogaster GN=Sod2 PE=2 SV=3	3e-62
TR102016	1057	ref|XP_002522443.1|	ribonuclease t2, putative	Ricinus communis	7e-70	KOG1642	Ribonuclease, T2 family	RNA processing and modification	A	rcu:RCOM_0836490 ribonuclease t2, putative (EC:3.1.27.1)	4e-71	sp|P42813|RNS1_ARATH Ribonuclease 1 OS=Arabidopsis thaliana GN=RNS1 PE=1 SV=1	1e-65
TR102017	320	ref|XP_002935849.2|	PREDICTED: beta-glucuronidase	Xenopus (Silurana) tropicalis	4e-10					tca:657744 similar to CG15117 CG15117-PA; K01195 beta-glucuronidase [EC:3.2.1.31]	7e-10	sp|Q4FAT7|BGLR_PIG Beta-glucuronidase OS=Sus scrofa GN=GUSB PE=3 SV=1	8e-10
TR102018	392	ref|XP_002279640.2|	PREDICTED: protein transport protein Sec24-like At4g32640-like	Vitis vinifera	3e-13					vvi:100265768 hypothetical protein LOC100265768	2e-14	sp|Q9M081|SC24B_ARATH Protein transport protein Sec24-like At4g32640 OS=Arabidopsis thaliana GN=At4g32640 PE=1 SV=2	2e-12
TR102030	270	ref|XP_001353950.1|	GA18985	Drosophila pseudoobscura pseudoobscura	2e-38	KOG3880	Predicted small molecule transporter involved in cellular pH homeostasis (Batten disease protein in human)	General function prediction only	R	dpe:Dper_GL22749 GL22749 gene product from transcript GL22749-RA ; K12389 battenin	1e-39	sp|Q29611|CLN3_CANFA Battenin OS=Canis familiaris GN=CLN3 PE=3 SV=1	9e-23
TR102037	251	ref|XP_004499251.1|	PREDICTED: uncharacterized protein LOC101514689	Cicer arietinum	2e-47					rcu:RCOM_1594110 hypothetical protein	4e-47
TR102054	317	ref|XP_002533880.1|	Root phototropism protein, putative	Ricinus communis	2e-49					rcu:RCOM_0210880 Root phototropism protein, putative	1e-50	sp|Q682S0|RPT2_ARATH Root phototropism protein 2 OS=Arabidopsis thaliana GN=RPT2 PE=1 SV=2	3e-45
TR102057	767	ref|XP_007011666.1|	Pentatricopeptide repeat-containing protein, putative	Theobroma cacao	1e-100					rcu:RCOM_0385660 pentatricopeptide repeat-containing protein, putative	2e-92	sp|Q9LU94|PP255_ARATH Putative pentatricopeptide repeat-containing protein At3g25970 OS=Arabidopsis thaliana GN=PCMP-E46 PE=3 SV=2	6e-79
TR102068	247	ref|NP_001155632.1|	uncharacterized protein LOC100164612	Acyrthosiphon pisum	7e-33	KOG3345	Uncharacterized conserved protein	Function unknown	S	api:100164612 Acypi005606; similar to CG7974 CG7974-PA	4e-34	sp|Q9NZ63|CI078_HUMAN Uncharacterized protein C9orf78 OS=Homo sapiens GN=C9orf78 PE=1 SV=1	6e-20
TR102069	333	ref|XP_003631315.1|	PREDICTED: uncharacterized protein LOC100265010	Vitis vinifera	4e-47	KOG1801	tRNA-splicing endonuclease positive effector (SEN1)	RNA processing and modification	A	vvi:100243095 hypothetical protein LOC100243095	2e-47	sp|Q00416|SEN1_YEAST Helicase SEN1 OS=Saccharomyces cerevisiae GN=SEN1 PE=1 SV=2	7e-25
TR102071	1466	ref|XP_002514038.1|	dnajc14 protein, putative	Ricinus communis	5e-76	KOG0720	Molecular chaperone (DnaJ superfamily)	Posttranslational modification, protein turnover, chaperones	O	rcu:RCOM_1039410 dnajc14 protein, putative	3e-77	sp|P48353|HLJ1_YEAST Protein HLJ1 OS=Saccharomyces cerevisiae GN=HLJ1 PE=1 SV=1	7e-12
TR102074	822	ref|XP_007012642.1|	OBP3-responsive gene 4 isoform 1	Theobroma cacao	1e-110					pop:POPTR_811373 hypothetical protein	1e-104
TR102075	499	ref|XP_004515601.1|	PREDICTED: uncharacterized protein LOC101492077	Cicer arietinum	1e-11
TR102085	238	gb|EXB97281.1|	hypothetical protein L484_024142	Morus notabilis	1e-40					vvi:100249189 hypothetical protein LOC100249189	2e-41	sp|Q9SZ67|WRK19_ARATH Probable WRKY transcription factor 19 OS=Arabidopsis thaliana GN=WRKY19 PE=2 SV=1	5e-29
TR102089	307	ref|XP_004529858.1|	PREDICTED: protein windbeutel-like	Ceratitis capitata	4e-17					dgr:Dgri_GH23094 GH23094 gene product from transcript GH23094-RA	5e-18	sp|O44342|WBL_DROME Protein windbeutel OS=Drosophila melanogaster GN=wbl PE=1 SV=1	9e-16
TR102097	494	ref|XP_002513884.1|	conserved hypothetical protein	Ricinus communis	2e-39					rcu:RCOM_1034120 hypothetical protein	1e-40
TR102104	259	gb|EEZ98941.1|	hypothetical protein TcasGA2_TC004564	Tribolium castaneum	1e-24	KOG0685	Flavin-containing amine oxidase	Coenzyme transport and metabolism	H	tca:655655 similar to amine oxidase	1e-25	sp|Q6QHF9|PAOX_HUMAN Peroxisomal N(1)-acetyl-spermine/spermidine oxidase OS=Homo sapiens GN=PAOX PE=1 SV=3	5e-18
TR102110	522	ref|XP_006452718.1|	hypothetical protein CICLE_v10007802mg	Citrus clementina	1e-11					vvi:100249755 GSVIVT00033473001; hypothetical protein LOC100249755; K03141 transcription initiation factor TFIIH subunit H1	1e-12
TR102120	255	ref|XP_004531592.1|	PREDICTED: mitochondrial inner membrane protein OXA1L-like	Ceratitis capitata	9e-44	KOG1239	Inner membrane protein translocase involved in respiratory chain assembly	Posttranslational modification, protein turnover, chaperones	O	dpe:Dper_GL21799 GL21799 gene product from transcript GL21799-RA ; K03217 preprotein translocase subunit YidC	2e-44	sp|Q3SYV3|OXA1L_BOVIN Mitochondrial inner membrane protein OXA1L OS=Bos taurus GN=OXA1L PE=2 SV=1	6e-19
TR102122	252	ref|XP_004928620.1|	PREDICTED: phosphoglycerate kinase-like	Bombyx mori	3e-38	KOG1367	3-phosphoglycerate kinase	Carbohydrate transport and metabolism	G	tca:656521 TcasGA2_TC015540; similar to putative phosphoglycerate kinase; K00927 phosphoglycerate kinase [EC:2.7.2.3]	1e-38	sp|P91427|PGK_CAEEL Probable phosphoglycerate kinase OS=Caenorhabditis elegans GN=pgk-1 PE=2 SV=1	8e-37
TR102126	324	ref|XP_003556922.1|	PREDICTED: protein SMG7-like	Glycine max	2e-16					vvi:100267161 hypothetical protein LOC100267161	2e-15
TR10213	536	ref|XP_003538444.1|	PREDICTED: homeobox protein HD1	Glycine max	2e-19					ath:AT1G62990 KNAT7; KNAT7 (KNOTTED-LIKE HOMEOBOX OF ARABIDOPSIS THALIANA 7); DNA binding / transcription activator/ transcription factor	4e-18	sp|Q9FPQ8|KNAT7_ARATH Homeobox protein knotted-1-like 7 OS=Arabidopsis thaliana GN=KNAT7 PE=1 SV=1	8e-19
TR102130	549	ref|XP_004537911.1|	PREDICTED: pancreatic triacylglycerol lipase-like	Ceratitis capitata	3e-43					nvi:100122309 similar to lipase	8e-44	sp|Q8WWY8|LIPH_HUMAN Lipase member H OS=Homo sapiens GN=LIPH PE=1 SV=1	2e-24
TR102132	1031	ref|XP_006584200.1|	PREDICTED: putative ribonuclease H protein At1g65750-like	Glycine max	3e-10
TR102143	268	gb|EXB40468.1|	Ribonuclease 2	Morus notabilis	1e-44	KOG1642	Ribonuclease, T2 family	RNA processing and modification	A	pop:POPTR_1100159 hypothetical protein	5e-45	sp|P42814|RNS2_ARATH Ribonuclease 2 OS=Arabidopsis thaliana GN=RNS2 PE=2 SV=1	4e-43
TR102147	429	gb|EEE63282.1|	hypothetical protein OsJ_18092	Oryza sativa Japonica Group	2e-09
TR10217	722	ref|XP_006373577.1|	C2 domain-containing family protein	Populus trichocarpa	4e-20					pop:POPTR_837209 hypothetical protein	2e-21
TR102184	262	gb|EPS57376.1|	hypothetical protein M569_17442, partial	Genlisea aurea	4e-27	KOG0156	Cytochrome P450 CYP2 subfamily	Secondary metabolites biosynthesis, transport and catabolism	Q	ath:AT3G48320 CYP71A21; electron carrier/ heme binding / iron ion binding / monooxygenase/ oxygen binding	9e-26	sp|O04164|C71A6_NEPRA Cytochrome P450 71A6 (Fragment) OS=Nepeta racemosa GN=CYP71A6 PE=2 SV=1	2e-26
TR102185	633	ref|XP_006582507.1|	PREDICTED: uncharacterized mitochondrial protein AtMg00810-like	Glycine max	4e-63					vvi:100251080 hypothetical protein LOC100251080	2e-61	sp|P92519|M810_ARATH Uncharacterized mitochondrial protein AtMg00810 OS=Arabidopsis thaliana GN=AtMg00810 PE=4 SV=1	1e-51
TR102197	236	ref|XP_001996441.1|	GH25188	Drosophila grimshawi	5e-27					dgr:Dgri_GH25188 GH25188 gene product from transcript GH25188-RA	3e-28
TR102209	241	gb|EEC82117.1|	hypothetical protein OsI_26141	Oryza sativa Indica Group	3e-48					osa:4343336 Os07g0507700; hypothetical protein	2e-49
TR10221	2924	ref|XP_006477256.1|	PREDICTED: elongation factor G, chloroplastic-like	Citrus sinensis	0	KOG0465	Mitochondrial elongation factor	Translation, ribosomal structure and biogenesis	J	rcu:RCOM_1679710 translation elongation factor G, putative; K02355 elongation factor EF-G [EC:3.6.5.3]	0	sp|P34811|EFGC_SOYBN Elongation factor G, chloroplastic OS=Glycine max GN=FUSA PE=3 SV=1	0
TR102218	249	ref|XP_967459.1|	PREDICTED: similar to chaperonin	Tribolium castaneum	2e-43	KOG0361	Chaperonin complex component, TCP-1 eta subunit (CCT7)	Posttranslational modification, protein turnover, chaperones	O	tca:655805 TcasGA2_TC005004; similar to CG8351-PA; K09499 T-complex protein 1 subunit eta	1e-44	sp|Q5ZJK8|TCPH_CHICK T-complex protein 1 subunit eta OS=Gallus gallus GN=CCT7 PE=1 SV=1	9e-42
TR10222	355	ref|XP_002878053.1|	hypothetical protein ARALYDRAFT_907029	Arabidopsis lyrata subsp. lyrata	1e-57	KOG1187	Serine/threonine protein kinase	Signal transduction mechanisms	T	vvi:100243297 hypothetical protein LOC100243297	4e-57	sp|Q9LY50|ACCR3_ARATH Putative serine/threonine-protein kinase-like protein CCR3 OS=Arabidopsis thaliana GN=CCR3 PE=2 SV=1	2e-56
TR102222	419	gb|ACN86314.1|	fatty acid desaturase	Portulaca oleracea	3e-67					pop:POPTR_825350 hypothetical protein	9e-66	sp|P48620|FAD3C_SESIN Omega-3 fatty acid desaturase, chloroplastic OS=Sesamum indicum GN=FAD7 PE=2 SV=1	2e-63
TR102225	315	gb|ADQ73874.1|	60S ribosomal protein L5	Laodelphax striatella	4e-69	KOG0875	60S ribosomal protein L5	Translation, ribosomal structure and biogenesis	J	dpe:Dper_GL21177 GL21177 gene product from transcript GL21177-RA ; K02932 large subunit ribosomal protein L5e	5e-60	sp|Q56FG6|RL5_LYSTE 60S ribosomal protein L5 OS=Lysiphlebus testaceipes GN=RpL5 PE=2 SV=1	6e-61
TR102261	409	gb|AAM65214.1|	unknown	Arabidopsis thaliana	2e-28	KOG3170	Conserved phosducin-like protein	Signal transduction mechanisms	T	ath:AT5G14240 hypothetical protein	1e-29
TR102268	435	ref|XP_006474922.1|	PREDICTED: cytochrome P450 71D11-like isoform X3	Citrus sinensis	1e-36	KOG0156	Cytochrome P450 CYP2 subfamily	Secondary metabolites biosynthesis, transport and catabolism	Q	rcu:RCOM_0153180 cytochrome P450, putative (EC:1.14.13.68)	3e-33	sp|O48923|C71DA_SOYBN Cytochrome P450 71D10 OS=Glycine max GN=CYP71D10 PE=2 SV=1	9e-35
TR102272	428	gb|ABN11928.1|	putative ATP-binding cassette sub-family E member 1	Maconellicoccus hirsutus	1e-87	KOG0063	RNAse L inhibitor, ABC superfamily	RNA processing and modification	A	ame:551235 similar to CG5651-PA, isoform A; K06174 ATP-binding cassette, sub-family E, member 1	2e-86	sp|P61222|ABCE1_MOUSE ATP-binding cassette sub-family E member 1 OS=Mus musculus GN=Abce1 PE=2 SV=1	1e-75
TR102273	476	ref|XP_002512616.1|	interferon-induced GTP-binding protein mx, putative	Ricinus communis	3e-41	KOG0446	Vacuolar sorting protein VPS1, dynamin, and related proteins	Intracellular trafficking, secretion, and vesicular transport	U	rcu:RCOM_1437440 interferon-induced GTP-binding protein mx, putative	2e-42	sp|P33238|MX_ANAPL Interferon-induced GTP-binding protein Mx OS=Anas platyrhynchos GN=MX PE=2 SV=1	2e-20
TR102278	592	ref|XP_006494770.1|	PREDICTED: phosphatidylinositol 4-phosphate 5-kinase 6-like isoform X1	Citrus sinensis	6e-46	KOG0229	Phosphatidylinositol-4-phosphate 5-kinase	Signal transduction mechanisms	T	pop:POPTR_178459 hypothetical protein; K00889 1-phosphatidylinositol-4-phosphate 5-kinase [EC:2.7.1.68]	2e-46	sp|Q9SFB8|PI5K6_ARATH Phosphatidylinositol-4-phosphate 5-kinase 6 OS=Arabidopsis thaliana GN=PIP5K6 PE=2 SV=1	9e-47
TR102282	411	ref|XP_002264748.1|	PREDICTED: 3-mercaptopyruvate sulfurtransferase	Vitis vinifera	6e-63	KOG1529	Mercaptopyruvate sulfurtransferase/thiosulfate sulfurtransferase	Defense mechanisms	V	vvi:100261543 GSVIVT01036786001; hypothetical protein LOC100261543	3e-64	sp|P31142|THTM_ECOLI 3-mercaptopyruvate sulfurtransferase OS=Escherichia coli (strain K12) GN=sseA PE=1 SV=3	1e-20
TR102284	582	ref|XP_006373631.1|	hypothetical protein POPTR_0016s01630g	Populus trichocarpa	5e-33					pop:POPTR_767986 hypothetical protein	7e-31	sp|Q9FJ72|WAXS1_ARATH Probable long-chain-alcohol O-fatty-acyltransferase 1 OS=Arabidopsis thaliana GN=AT1 PE=2 SV=1	1e-27
TR102291	490	ref|XP_004514693.1|	PREDICTED: mRNA-decapping enzyme subunit 2-like isoform X1	Cicer arietinum	2e-26					rcu:RCOM_0026480 hypothetical protein; K12613 mRNA-decapping enzyme subunit 2 [EC:3.-.-.-]	6e-25
TR102298	228	gb|ADB80308.1|	catalase	Orthopodomyia alba	3e-42	KOG0047	Catalase	Inorganic ion transport and metabolism	P	aag:AaeL_AAEL013407 catalase ; K03781 catalase [EC:1.11.1.6]	9e-39	sp|Q9PT92|CATA_DANRE Catalase OS=Danio rerio GN=cat PE=2 SV=1	1e-36
TR1023	261	ref|XP_003539682.1|	PREDICTED: inner membrane protein PPF-1, chloroplastic-like	Glycine max	2e-16					vvi:100260431 GSVIVT00024358001; hypothetical protein LOC100260431; K03217 preprotein translocase subunit YidC	1e-17	sp|Q9FY06|PPF1_PEA Inner membrane protein PPF-1, chloroplastic OS=Pisum sativum GN=PPF-1 PE=2 SV=2	3e-18
TR10230	573	ref|XP_006489504.1|	PREDICTED: uncharacterized protein LOC102613418 isoform X1	Citrus sinensis	3e-26					vvi:100261325 GSVIVT01018102001; hypothetical protein LOC100261325	6e-26
TR102307	288	ref|XP_004250685.1|	PREDICTED: uncharacterized protein LOC101254263	Solanum lycopersicum	4e-29					osa:4349552 Os11g0105900; hypothetical protein	3e-25	sp|P14381|YTX2_XENLA Transposon TX1 uncharacterized 149 kDa protein OS=Xenopus laevis PE=4 SV=1	2e-08
TR102309	449	ref|XP_004530346.1|	PREDICTED: NADH dehydrogenase [ubiquinone] iron-sulfur protein 5-like isoform X1	Ceratitis capitata	2e-14	KOG4110	NADH:ubiquinone oxidoreductase, NDUFS5/15kDa	Energy production and conversion	C	api:100163303 Ndufs5; NADH dehydrogenase (ubiquinone) Fe-S protein 5, 15kDa (NADH-coenzyme Q reductase)	2e-13
TR102312	389	gb|ACF23038.1|	ST5-18-1	Eutrema halophilum	8e-46					vvi:100232875 GSVIVT00002556001, BCH1; beta-carotene hydroxylase	2e-44
TR102314	260	gb|AAY89386.1|	glucan water dikinase precursor	Nicotiana langsdorffii x Nicotiana sanderae	9e-54					vvi:100246568 GSVIVT01013806001; hypothetical protein LOC100246568	7e-52	sp|Q9SAC6|GWD1_ARATH Alpha-glucan water dikinase 1, chloroplastic OS=Arabidopsis thaliana GN=GWD1 PE=1 SV=2	2e-51
TR102321	330	gb|ACN50182.1|	annexin	Annona cherimola	2e-16	KOG0819	Annexin	Intracellular trafficking, secretion, and vesicular transport	U	aga:AgaP_AGAP012625 AGAP012625-PA	2e-17	sp|Q07076|ANXA7_MOUSE Annexin A7 OS=Mus musculus GN=Anxa7 PE=2 SV=1	2e-15
TR102340	292	ref|XP_004535886.1|	PREDICTED: protein SDA1 homolog	Ceratitis capitata	1e-26	KOG2229	Protein required for actin cytoskeleton organization and cell cycle progression	Cell cycle control, cell division, chromosome partitioning	D	dan:Dana_GF12953 GF12953 gene product from transcript GF12953-RA	1e-27	sp|Q7KKH3|SDA1_DROME Protein SDA1 homolog OS=Drosophila melanogaster GN=Mys45A PE=1 SV=1	3e-27
TR102346	256	ref|XP_001952048.1|	PREDICTED: probable nucleolar GTP-binding protein 1-like	Acyrthosiphon pisum	1e-22	KOG1490	GTP-binding protein CRFG/NOG1 (ODN superfamily)	General function prediction only	R	api:100163898 similar to Probable nucleolar GTP-binding protein 1	7e-24	sp|Q9V411|NOG1_DROME Probable nucleolar GTP-binding protein 1 OS=Drosophila melanogaster GN=CG8801 PE=2 SV=1	4e-20
TR102350	616	gb|AFK39350.1|	unknown	Lotus japonicus	8e-92	KOG0252	Inorganic phosphate transporter	Inorganic ion transport and metabolism	P	pop:POPTR_585992 high affinity inorganic phosphate transporter	3e-91	sp|Q8VYM2|PHT11_ARATH Inorganic phosphate transporter 1-1 OS=Arabidopsis thaliana GN=PHT1-1 PE=1 SV=2	1e-89
TR102355	549	gb|EPS67641.1|	hypothetical protein M569_07134	Genlisea aurea	1e-12					vvi:100253377 GSVIVT00010310001; hypothetical protein LOC100253377	1e-13
TR102356	449	ref|XP_006395163.1|	hypothetical protein EUTSA_v10003906mg	Eutrema salsugineum	3e-34	KOG0544	FKBP-type peptidyl-prolyl cis-trans isomerase	Posttranslational modification, protein turnover, chaperones	O	ath:AT5G48570 peptidyl-prolyl cis-trans isomerase, putative / FK506-binding protein, putative; K01802 peptidylprolyl isomerase [EC:5.2.1.8]	4e-35	sp|Q38931|FKB70_ARATH 70 kDa peptidyl-prolyl isomerase OS=Arabidopsis thaliana GN=ROF1 PE=1 SV=2	3e-35
TR102358	379	ref|XP_002513608.1|	hypothetical protein RCOM_1581370	Ricinus communis	2e-18					rcu:RCOM_1581370 hypothetical protein	9e-20
TR102361	422	gb|ABV30747.1|	kinase-like protein	Prunus serrulata	2e-83	KOG1187	Serine/threonine protein kinase	Signal transduction mechanisms	T	pop:POPTR_803486 hypothetical protein	3e-82	sp|Q9SCZ4|FERON_ARATH Receptor-like protein kinase FERONIA OS=Arabidopsis thaliana GN=FER PE=1 SV=1	4e-77
TR102377	389	emb|CCA66009.1|	hypothetical protein	Beta vulgaris subsp. vulgaris	5e-08							sp|P0C2F6|RNHX1_ARATH Putative ribonuclease H protein At1g65750 OS=Arabidopsis thaliana GN=At1g65750 PE=3 SV=1	5e-07
TR102383	464	ref|XP_002282825.2|	PREDICTED: UDP-glycosyltransferase 79B6-like	Vitis vinifera	2e-51	KOG1192	UDP-glucuronosyl and UDP-glucosyl transferase	Carbohydrate transport and metabolism	G	vvi:100245127 hypothetical protein LOC100245127	1e-52	sp|Q43716|UFOG_PETHY Anthocyanidin 3-O-glucosyltransferase OS=Petunia hybrida GN=RT PE=2 SV=1	7e-24
TR102391	267	ref|XP_007203241.1|	hypothetical protein PRUPE_ppa001146mg	Prunus persica	1e-45	KOG0242	Kinesin-like protein	Cytoskeleton	Z	ath:AT3G51150 kinesin motor family protein	5e-46	sp|Q6S001|KIF11_DICDI Kinesin-related protein 11 OS=Dictyostelium discoideum GN=kif11 PE=3 SV=1	2e-28
TR102395	257	ref|WP_003945120.1|	ATPase	Rhodococcus erythropolis	7e-36	KOG0207	Cation transport ATPase	Inorganic ion transport and metabolism	P			sp|Q10900|CTPI_MYCTU Probable cation-transporting ATPase I OS=Mycobacterium tuberculosis GN=ctpI PE=3 SV=3	7e-10
TR102396	421	ref|XP_002514406.1|	pentatricopeptide repeat-containing protein, putative	Ricinus communis	6e-43					rcu:RCOM_1565960 pentatricopeptide repeat-containing protein, putative	3e-44	sp|Q9SI53|PP147_ARATH Pentatricopeptide repeat-containing protein At2g03880, mitochondrial OS=Arabidopsis thaliana GN=PCMP-H44 PE=2 SV=1	2e-37
TR102399	521	emb|CAN80099.1|	hypothetical protein VITISV_002699	Vitis vinifera	4e-15					vvi:100258275 hypothetical protein LOC100258275	2e-16
TR102405	643	ref|XP_003552161.1|	PREDICTED: uncharacterized protein LOC100814114	Glycine max	2e-15					rcu:RCOM_1264100 hypothetical protein	4e-16
TR102411	317	gb|AFK11504.1|	cyclin-dependent kinases regulatory subunit 2	Callorhinchus milii	1e-24	KOG3484	Cyclin-dependent protein kinase CDC28, regulatory subunit CKS1, and related proteins	Cell cycle control, cell division, chromosome partitioning	D	tad:TRIADDRAFT_21990 hypothetical protein ; K02219 cyclin-dependent kinase regulatory subunit CKS1	3e-25	sp|Q91879|CKS2_XENLA Cyclin-dependent kinases regulatory subunit 2 OS=Xenopus laevis GN=cks2 PE=3 SV=1	7e-26
TR102429	567	gb|EXC19464.1|	Phospholipase A1-IIgamma	Morus notabilis	3e-65	KOG4569	Predicted lipase	Lipid transport and metabolism	I	rcu:RCOM_1014390 triacylglycerol lipase, putative	7e-63
TR102432	543	ref|XP_006418829.1|	hypothetical protein EUTSA_v10003083mg	Eutrema salsugineum	3e-09	KOG2922	Uncharacterized conserved protein	Function unknown	S	ath:AT3G23870 permease-related	6e-10
TR102433	293	dbj|BAF03070.1|	cinnamate 4-hydroxylase	Solanum melongena	4e-59	KOG0156	Cytochrome P450 CYP2 subfamily	Secondary metabolites biosynthesis, transport and catabolism	Q	vvi:100253493 GSVIVT00023932001; hypothetical protein LOC100253493; K00487 trans-cinnamate 4-monooxygenase [EC:1.14.13.11]	4e-57	sp|P92994|TCMO_ARATH Trans-cinnamate 4-monooxygenase OS=Arabidopsis thaliana GN=CYP73A5 PE=2 SV=1	7e-57
TR102434	389	ref|XP_006353384.1|	PREDICTED: uncharacterized protein LOC102593371	Solanum tuberosum	3e-24					pop:POPTR_575761 hypothetical protein	1e-21
TR102436	840	gb|EEC69514.1|	hypothetical protein OsI_38753	Oryza sativa Indica Group	0	KOG1172	Na+-independent Cl/HCO3 exchanger AE1 and related transporters (SLC4 family)	Inorganic ion transport and metabolism	P	osa:4352546 Os12g0566000; hypothetical protein	0	sp|Q9M1P7|BOR2_ARATH Putative boron transporter 2 OS=Arabidopsis thaliana GN=At3g62270 PE=2 SV=1	1e-129
TR102448	438									pop:POPTR_786969 hypothetical protein
TR102449	615	ref|XP_006366343.1|	PREDICTED: S-type anion channel SLAH3-like	Solanum tuberosum	8e-93					vvi:100242167 hypothetical protein LOC100242167	1e-91
TR102462	505	ref|WP_017727097.1|	hypothetical protein	Bacillus sp. L1(2012)	1e-87	KOG1261	Malate synthase	Energy production and conversion	C	ncr:NCU10007 malate synthase; K01638 malate synthase [EC:2.3.3.9]	2e-80	sp|P28345|MASY_NEUCR Malate synthase, glyoxysomal OS=Neurospora crassa GN=acu-9 PE=3 SV=2	5e-81
TR102466	257	ref|NP_001156310.1|	cuticular protein-like precursor	Acyrthosiphon pisum	3e-54					api:100169171 Acypi009812; similar to GA21525-PA	2e-55	sp|Q7M4F3|CUD2_SCHGR Endocuticle structural glycoprotein SgAbd-2 OS=Schistocerca gregaria PE=1 SV=1	2e-25
TR102470	520	ref|XP_006341526.1|	PREDICTED: probable ADP-ribosylation factor GTPase-activating protein AGD11-like	Solanum tuberosum	1e-32	KOG1030	Predicted Ca2+-dependent phospholipid-binding protein	General function prediction only	R	rcu:RCOM_0076880 ARF GTPase activator, putative	7e-33
TR102477	431	emb|CBI21020.3|	unnamed protein product	Vitis vinifera	1e-91					rcu:RCOM_0924530 Cellulose synthase A catalytic subunit 6 [UDP-forming], putative (EC:2.4.1.12); K10999 cellulose synthase A [EC:2.4.1.12]	3e-86	sp|O48946|CESA1_ARATH Cellulose synthase A catalytic subunit 1 [UDP-forming] OS=Arabidopsis thaliana GN=CESA1 PE=1 SV=1	3e-86
TR102487	253	emb|CBI22252.3|	unnamed protein product	Vitis vinifera	8e-27					pop:POPTR_828774 hypothetical protein	1e-26	sp|Q9FKA5|Y5957_ARATH Uncharacterized protein At5g39570 OS=Arabidopsis thaliana GN=At5g39570 PE=1 SV=1	3e-23
TR102499	365	ref|XP_966459.2|	PREDICTED: similar to CG17180 CG17180-PA	Tribolium castaneum	6e-19					tca:654925 similar to CG17180-PA	4e-20
TR102501	1228	emb|CBI31859.3|	unnamed protein product	Vitis vinifera	1e-152					vvi:100247077 hypothetical protein LOC100247077	1e-152	sp|A8MQA3|PP330_ARATH Pentatricopeptide repeat-containing protein At4g21065 OS=Arabidopsis thaliana GN=PCMP-H28 PE=2 SV=2	1e-93
TR102517	235	gb|AAK58061.1|AF378198_1	histone H1	Rhynchosciara americana	2e-11					pop:POPTR_794121 hypothetical protein; K11275 histone H1/5	4e-09
TR102520	393	ref|NP_001061002.1|	Os08g0151800	Oryza sativa Japonica Group	7e-23	KOG1336	Monodehydroascorbate/ferredoxin reductase	General function prediction only	R	osa:4344670 Os08g0151800; hypothetical protein ; K08232 monodehydroascorbate reductase (NADH) [EC:1.6.5.4]	4e-24	sp|P92947|MDARP_ARATH Monodehydroascorbate reductase, chloroplastic OS=Arabidopsis thaliana GN=At1g63940 PE=2 SV=3	7e-10
TR102525	907	ref|XP_002282660.2|	PREDICTED: uncharacterized protein LOC100267248	Vitis vinifera	2e-60					pop:POPTR_839561 hypothetical protein	6e-54
TR10253	316	gb|ACS91344.1|	peroxiredoxin	Fenneropenaeus indicus	2e-58	KOG0852	Alkyl hydroperoxide reductase, thiol specific antioxidant and related enzymes	Posttranslational modification, protein turnover, chaperones	O	nvi:100116729 similar to 2-Cys thioredoxin peroxidase	1e-57	sp|Q9V3P0|PRDX1_DROME Peroxiredoxin 1 OS=Drosophila melanogaster GN=Jafrac1 PE=1 SV=1	2e-55
TR102532	245	emb|CAN61301.1|	hypothetical protein VITISV_011317	Vitis vinifera	5e-43	KOG2614	Kynurenine 3-monooxygenase and related flavoprotein monooxygenases	Energy production and conversion	C	rcu:RCOM_1408430 zeaxanthin epoxidase, putative (EC:1.14.13.90)	9e-44	sp|P93236|ABA2_SOLLC Zeaxanthin epoxidase, chloroplastic OS=Solanum lycopersicum PE=2 SV=1	1e-41
TR102535	537	gb|AFZ78678.1|	thioredoxin-like protein	Coptotermes formosanus	7e-50	KOG0907	Thioredoxin	Posttranslational modification, protein turnover, chaperones	O	ame:409451 similar to thioredoxin-2 CG31884-PA, isoform A; K03671 thioredoxin 1	4e-45	sp|Q6XHI1|THIO2_DROYA Thioredoxin-2 OS=Drosophila yakuba GN=Trx-2 PE=3 SV=1	1e-40
TR102538	308	gb|EXB43293.1|	Ubiquitin fusion degradation protein 1-like protein	Morus notabilis	6e-20	KOG1816	Ubiquitin fusion-degradation protein	Posttranslational modification, protein turnover, chaperones	O	pop:POPTR_648701 hypothetical protein	8e-16
TR102539	265	ref|XP_004563381.1|	PREDICTED: kynureninase-like	Maylandia zebra	1e-23	KOG3846	L-kynurenine hydrolase	Amino acid transport and metabolism	E	bfo:BRAFLDRAFT_283826 hypothetical protein; K01556 kynureninase [EC:3.7.1.3]	1e-24	sp|Q16719|KYNU_HUMAN Kynureninase OS=Homo sapiens GN=KYNU PE=1 SV=1	2e-20
TR102548	372	ref|XP_004052011.1|	PREDICTED: uncharacterized protein LOC101125632	Gorilla gorilla gorilla	1e-25					dre:100148745 hypothetical protein LOC100148745	4e-23
TR102550	299	ref|XP_006360664.1|	PREDICTED: dolichyl-diphosphooligosaccharide--protein glycosyltransferase subunit 2-like	Solanum tuberosum	5e-21					pop:POPTR_830072 hypothetical protein	3e-19
TR102552	259	gb|EAY98857.1|	hypothetical protein OsI_20805	Oryza sativa Indica Group	1e-52	KOG1022	Acetylglucosaminyltransferase EXT2/exostosin 2	Carbohydrate transport and metabolism	G	osa:4339463 Os05g0540000; hypothetical protein	7e-54
TR102558	393	ref|XP_006830227.1|	hypothetical protein AMTR_s00130p00051210	Amborella trichopoda	5e-70	KOG1203	Predicted dehydrogenase	Carbohydrate transport and metabolism	G	vvi:100241189 GSVIVT01021256001; hypothetical protein LOC100241189	6e-70
TR102566	259	ref|XP_003194630.1|	methylenetetrahydrofolate dehydrogenase (NAD+)	Cryptococcus gattii WM276	1e-34					cnb:CNBF1110 hypothetical protein; K00295 methylenetetrahydrofolate dehydrogenase (NAD+) [EC:1.5.1.15]	2e-35
TR102567	246	ref|XP_003485582.1|	PREDICTED: hypothetical protein LOC100743211	Bombus impatiens	6e-27					dme:Dmel_CG12070 Sap-r; Saposin-related; K12382 saposin	1e-26
TR102574	275	tpg|DAA44833.1|	TPA: hypothetical protein ZEAMMB73_604346	Zea mays	8e-61	KOG0785	Isocitrate dehydrogenase, alpha subunit	Amino acid transport and metabolism	E	osa:4324442 Os01g0276100; hypothetical protein ; K00030 isocitrate dehydrogenase (NAD+) [EC:1.1.1.41]	3e-60	sp|Q945K7|IDH5_ARATH Isocitrate dehydrogenase [NAD] catalytic subunit 5, mitochondrial OS=Arabidopsis thaliana GN=IDH5 PE=1 SV=1	3e-56
TR102578	463	ref|XP_004287451.1|	PREDICTED: E3 ubiquitin-protein ligase ATL42-like	Fragaria vesca subsp. vesca	1e-30					pop:POPTR_578510 hypothetical protein	9e-28	sp|Q9SL78|ATL2D_ARATH Putative RING-H2 finger protein ATL2D OS=Arabidopsis thaliana GN=ATL2D PE=2 SV=1	6e-25
TR102583	926	gb|AGO67237.1|	f-box family protein	Silene vulgaris	5e-16					osa:4344881 Os08g0197500; hypothetical protein	3e-11	sp|Q3EAE5|FDL24_ARATH Putative F-box/FBD/LRR-repeat protein At4g00315 OS=Arabidopsis thaliana GN=At4g00315 PE=4 SV=1	8e-11
TR102589	255	gb|EHA23920.1|	hypothetical protein ASPNIDRAFT_48464	Aspergillus niger ATCC 1015	5e-24					ang:An07g03750 hypothetical protein	3e-25	sp|Q75DK1|SEC14_ASHGO SEC14 cytosolic factor OS=Ashbya gossypii GN=SEC14 PE=3 SV=1	1e-08
TR102595	295	gb|EYU19152.1|	hypothetical protein MIMGU_mgv1a001965mg	Mimulus guttatus	7e-43	KOG1134	Uncharacterized conserved protein	General function prediction only	R	pop:POPTR_1069914 hypothetical protein	5e-44
TR102603	401	ref|XP_004230318.1|	PREDICTED: transcription factor bHLH149-like	Solanum lycopersicum	3e-39					vvi:100252798 GSVIVT00022588001; hypothetical protein LOC100252798	5e-38	sp|Q9LSN7|BH147_ARATH Transcription factor bHLH147 OS=Arabidopsis thaliana GN=BHLH147 PE=2 SV=1	7e-30
TR102617	286	ref|XP_004303018.1|	PREDICTED: uncharacterized protein LOC101302467	Fragaria vesca subsp. vesca	4e-42					vvi:100256294 GSVIVT00021660001; hypothetical protein LOC100256294	5e-41
TR102624	302	ref|XP_006582615.1|	PREDICTED: uncharacterized protein LOC102665746	Glycine max	7e-16					pop:POPTR_583736 hypothetical protein	9e-11	sp|P0C2F6|RNHX1_ARATH Putative ribonuclease H protein At1g65750 OS=Arabidopsis thaliana GN=At1g65750 PE=3 SV=1	8e-07
TR102634	467	ref|XP_002524108.1|	conserved hypothetical protein	Ricinus communis	5e-47					rcu:RCOM_0422850 hypothetical protein	3e-48
TR102635	516	ref|XP_001603723.1|	PREDICTED: 60S ribosomal protein L26-like	Nasonia vitripennis	2e-82	KOG3401	60S ribosomal protein L26	Translation, ribosomal structure and biogenesis	J	nvi:100119535 similar to ribosomal protein L26; K02898 large subunit ribosomal protein L26e	1e-83	sp|Q95WA0|RL26_LITLI 60S ribosomal protein L26 OS=Littorina littorea GN=RPL26 PE=2 SV=1	1e-64
TR102649	260	gb|AAG03119.1|AC004133_13	F5A9.24	Arabidopsis thaliana	5e-09					pop:POPTR_584200 hypothetical protein	7e-11
TR102651	443	ref|XP_006445784.1|	hypothetical protein CICLE_v10016047mg	Citrus clementina	3e-32					pop:POPTR_820200 hypothetical protein	2e-33
TR102654	267	ref|XP_001971871.1|	GG15211	Drosophila erecta	2e-38	KOG1553	Predicted alpha/beta hydrolase BAT5	General function prediction only	R	der:Dere_GG15211 GG15211 gene product from transcript GG15211-RA	1e-39	sp|Q1JPD2|BAT5_BOVIN Protein BAT5 OS=Bos taurus GN=BAT5 PE=2 SV=1	1e-35
TR102657	249	ref|XP_001957601.1|	GF23946	Drosophila ananassae	3e-45	KOG0450	2-oxoglutarate dehydrogenase, E1 subunit	Carbohydrate transport and metabolism	G	dan:Dana_GF23946 GF23946 gene product from transcript GF23946-RA ; K00164 2-oxoglutarate dehydrogenase E1 component [EC:1.2.4.2]	2e-46	sp|Q6P6Z8|ODO1_XENLA 2-oxoglutarate dehydrogenase, mitochondrial OS=Xenopus laevis GN=ogdh PE=2 SV=1	2e-28
TR102663	526	ref|XP_002318992.2|	formin homology 2 domain-containing family protein	Populus trichocarpa	4e-10					pop:POPTR_806776 hypothetical protein	2e-10
TR102668	758	ref|XP_002307479.2|	pentatricopeptide repeat-containing family protein	Populus trichocarpa	9e-80					pop:POPTR_761009 hypothetical protein	5e-81	sp|Q9SS83|PP220_ARATH Pentatricopeptide repeat-containing protein At3g09040, mitochondrial OS=Arabidopsis thaliana GN=PCMP-E88 PE=2 SV=1	2e-69
TR102669	364	ref|XP_007223457.1|	hypothetical protein PRUPE_ppa011589mg	Prunus persica	1e-09					vvi:100258132 GSVIVT01010152001; hypothetical protein LOC100258132	9e-10
TR102670	375	ref|XP_004144029.1|	PREDICTED: auxin-binding protein ABP20-like	Cucumis sativus	2e-66					vvi:100233095 GSVIVT00016457001, GER6; germin-like protein 6	3e-66	sp|O04011|ABP20_PRUPE Auxin-binding protein ABP20 OS=Prunus persica GN=ABP20 PE=2 SV=1	3e-62
TR102679	233	ref|XP_003492173.1|	PREDICTED: zinc finger and BTB domain-containing protein 37-like isoform 1	Bombus impatiens	3e-31	KOG4441	Proteins containing BTB/POZ and Kelch domains, involved in regulatory/signal transduction processes	Signal transduction mechanisms	T	nvi:100123938 similar to GA21544-PA	3e-33	sp|Q7KRI2|LOLAL_DROME Longitudinals lacking protein-like OS=Drosophila melanogaster GN=lolal PE=1 SV=1	3e-21
TR102681	251	gb|EKC21879.1|	DNA excision repair protein ERCC-8	Crassostrea gigas	7e-20	KOG4283	Transcription-coupled repair protein CSA, contains WD40 domain	Transcription	K	bfo:BRAFLDRAFT_206058 hypothetical protein; K10570 DNA excision repair protein ERCC-8	2e-20	sp|Q8CFD5|ERCC8_MOUSE DNA excision repair protein ERCC-8 OS=Mus musculus GN=Ercc8 PE=2 SV=2	5e-15
TR102683	373	emb|CAD10148.1|	phosphoenolpyruvate carboxylase	Cucumis sativus	2e-57					pop:POPTR_728315 hypothetical protein; K01595 phosphoenolpyruvate carboxylase [EC:4.1.1.31]	2e-53	sp|Q9MAH0|CAPP1_ARATH Phosphoenolpyruvate carboxylase 1 OS=Arabidopsis thaliana GN=PPC1 PE=1 SV=1	1e-51
TR102697	603	gb|EMT05159.1|	hypothetical protein F775_31525	Aegilops tauschii	8e-12
TR102710	347	dbj|BAN13536.1|	GTx-TCTP1	Grammostola rosea	3e-65	KOG1727	Microtubule-binding protein (translationally controlled tumor protein)	Cell cycle control, cell division, chromosome partitioning	D	isc:IscW_ISCW024497 translationally controlled tumor protein, putative	2e-36	sp|Q4PLZ3|TCTP_IXOSC Translationally-controlled tumor protein homolog OS=Ixodes scapularis GN=Tctp PE=2 SV=1	3e-50
TR102717	566	gb|ABG37645.1|	plastid ATP/ADP-transporter	Populus trichocarpa	1e-124					pop:POPTR_817085 PtrAATP2; ATP/ADP transporter	1e-122	sp|P92935|TLC2_ARATH ADP,ATP carrier protein 2, chloroplastic OS=Arabidopsis thaliana GN=AATP2 PE=1 SV=2	1e-119
TR102724	598	ref|XP_004297531.1|	PREDICTED: protein ROOT HAIR DEFECTIVE 3-like	Fragaria vesca subsp. vesca	1e-67	KOG2203	GTP-binding protein	General function prediction only	R	rcu:RCOM_0312010 Protein SEY1, putative	7e-68
TR102725	443	ref|XP_569861.1|	zinc-type alcohol dehydrogenase	Cryptococcus neoformans var. neoformans JEC21	1e-52	KOG0023	Alcohol dehydrogenase, class V	Secondary metabolites biosynthesis, transport and catabolism	Q	cnb:CNBC2030 hypothetical protein	8e-54	sp|P0A4X0|ADHC_MYCTU NADP-dependent alcohol dehydrogenase C OS=Mycobacterium tuberculosis GN=adhC PE=3 SV=1	2e-17
TR102727	682	gb|ACR35377.1|	unknown	Zea mays	4e-45
TR102732	489	emb|CAT00083.1|	hydroxycinnamoyl-CoA shikimate/quinate hydroxycinnamoyl transferase	Coffea arabica	2e-33					pop:POPTR_795526 hypothetical protein	4e-36	sp|Q9FF86|DCR_ARATH BAHD acyltransferase DCR OS=Arabidopsis thaliana GN=DCR PE=2 SV=1	2e-14
TR102733	692	ref|XP_002278897.1|	PREDICTED: pentatricopeptide repeat-containing protein At3g29230-like	Vitis vinifera	2e-45					vvi:100267844 hypothetical protein LOC100267844	1e-46	sp|O49619|PP350_ARATH Pentatricopeptide repeat-containing protein At4g35130, chloroplastic OS=Arabidopsis thaliana GN=PCMP-H27 PE=2 SV=1	4e-21
TR102738	283									dan:Dana_GF23870 GF23870 gene product from transcript GF23870-RA
TR102748	322	ref|XP_002316794.1|	Malate dehydrogenase family protein	Populus trichocarpa	4e-47	KOG1494	NAD-dependent malate dehydrogenase	Energy production and conversion	C	pop:POPTR_707785 hypothetical protein; K00026 malate dehydrogenase [EC:1.1.1.37]	2e-48	sp|P17783|MDHM_CITLA Malate dehydrogenase, mitochondrial OS=Citrullus lanatus GN=MMDH PE=1 SV=1	9e-47
TR10275	268					KOG4287	Pectin acetylesterase and similar proteins	Cell wall/membrane/envelope biogenesis	M	ath:AT4G19420 pectinacetylesterase family protein	5e-08
TR102752	266	ref|XP_007209378.1|	hypothetical protein PRUPE_ppa008892mg	Prunus persica	1e-16	KOG0594	Protein kinase PCTAIRE and related kinases	General function prediction only	R	ath:AT1G76540 CDKB2;1 (cyclin-dependent kinase B2;1); cyclin-dependent protein kinase/ kinase/ protein binding; K00924 [EC:2.7.1.-]	5e-17	sp|Q8LF80|CKB21_ARATH Cyclin-dependent kinase B2-1 OS=Arabidopsis thaliana GN=CDKB2-1 PE=1 SV=2	1e-17
TR102758	241	ref|NP_001059077.1|	Os07g0187700	Oryza sativa Japonica Group	7e-43					osa:4342601 Os07g0187700; hypothetical protein	4e-44	sp|Q8GYE0|PHF1_ARATH SEC12-like protein 1 OS=Arabidopsis thaliana GN=PHF1 PE=2 SV=2	2e-15
TR102759	415									rcu:RCOM_0812530 polyadenylate-binding protein, putative
TR102764	265	ref|XP_002532702.1|	multidrug resistance pump, putative	Ricinus communis	5e-40	KOG1347	Uncharacterized membrane protein, predicted efflux pump	General function prediction only	R	rcu:RCOM_0715420 multidrug resistance pump, putative	3e-41	sp|Q9LYT3|TT12_ARATH Protein TRANSPARENT TESTA 12 OS=Arabidopsis thaliana GN=TT12 PE=2 SV=1	1e-11
TR10277	259	ref|XP_007027190.1|	Run and tbc1 domain containing 3, plant, putative isoform 2, partial	Theobroma cacao	1e-24					rcu:RCOM_0819920 run and tbc1 domain containing 3, plant, putative	3e-24
TR102774	323	gb|ACU17174.1|	unknown	Glycine max	2e-10					vvi:100262224 GSVIVT01027167001; hypothetical protein LOC100262224	1e-10
TR102776	390	gb|AAH07820.1|	DDX60 protein	Homo sapiens	1e-51	KOG0949	Predicted helicase, DEAD-box superfamily	General function prediction only	R	bfo:BRAFLDRAFT_195713 hypothetical protein	6e-52	sp|Q8IY21|DDX60_HUMAN Probable ATP-dependent RNA helicase DDX60 OS=Homo sapiens GN=DDX60 PE=2 SV=2	8e-52
TR10278	521	emb|CBI31778.3|	unnamed protein product	Vitis vinifera	4e-99	KOG0331	ATP-dependent RNA helicase	RNA processing and modification	A	vvi:100250610 hypothetical protein LOC100250610	7e-99	sp|Q9LUW5|RH53_ARATH DEAD-box ATP-dependent RNA helicase 53 OS=Arabidopsis thaliana GN=RH53 PE=2 SV=1	2e-94
TR102780	350	ref|XP_002312258.2|	hypothetical protein POPTR_0008s08950g	Populus trichocarpa	2e-21					pop:POPTR_765771 glycosyltransferase family-37	1e-22	sp|Q9XI81|FUT7_ARATH Probable fucosyltransferase 7 OS=Arabidopsis thaliana GN=FUT7 PE=2 SV=1	7e-21
TR102781	344	ref|XP_004153832.1|	PREDICTED: serine/threonine-protein kinase SRK2E-like	Cucumis sativus	3e-11	KOG0583	Serine/threonine protein kinase	Signal transduction mechanisms	T	vvi:100244991 hypothetical protein LOC100244991	2e-11	sp|Q9M9E9|SRK2C_ARATH Serine/threonine-protein kinase SRK2C OS=Arabidopsis thaliana GN=SRK2C PE=1 SV=1	1e-11
TR102782	253	ref|XP_001662545.1|	elongase, putative	Aedes aegypti	6e-10	KOG3071	Fatty acyl-CoA elongase/Polyunsaturated fatty acid specific elongation enzyme	Lipid transport and metabolism	I	aag:AaeL_AAEL012402 elongase, putative	4e-11	sp|A0JNC4|ELOV7_BOVIN Elongation of very long chain fatty acids protein 7 OS=Bos taurus GN=ELOVL7 PE=2 SV=1	3e-09
TR102785	885	ref|XP_002279627.1|	PREDICTED: pentatricopeptide repeat-containing protein At2g17210-like	Vitis vinifera	1e-121					vvi:100252032 hypothetical protein LOC100252032	1e-122	sp|Q9SII7|PP159_ARATH Pentatricopeptide repeat-containing protein At2g17210 OS=Arabidopsis thaliana GN=PCMP-E77 PE=2 SV=2	2e-94
TR10279	522					KOG1924	RhoA GTPase effector DIA/Diaphanous	Signal transduction mechanisms	T
TR102799	234	ref|XP_003762644.1|	PREDICTED: aminoacylase-1A-like	Sarcophilus harrisii	1e-29	KOG2275	Aminoacylase ACY1 and related metalloexopeptidases	Amino acid transport and metabolism	E	mdo:100031141 hypothetical protein LOC100031141; K01436 aminoacylase [EC:3.5.1.14]	4e-30	sp|Q55DP8|ACY1_DICDI Aminoacylase-1 OS=Dictyostelium discoideum GN=acy1 PE=2 SV=1	9e-31
TR102817	415	ref|XP_002265581.1|	PREDICTED: uncharacterized protein LOC100263463	Vitis vinifera	8e-32					vvi:100263463 GSVIVT00035837001; hypothetical protein LOC100263463	4e-33
TR102825	232	gb|AAV88596.1|	Sparc	Schistocerca gregaria	7e-21	KOG4004	Matricellular protein Osteonectin/SPARC/BM-40	Extracellular structures	W	tca:664364 TcasGA2_TC000930; similar to CG6378-PA	4e-18	sp|P34714|SPRC_CAEEL SPARC OS=Caenorhabditis elegans GN=ost-1 PE=1 SV=1	4e-07
TR102831	315	ref|XP_004239648.1|	PREDICTED: T-complex protein 1 subunit gamma-like	Solanum lycopersicum	2e-64	KOG0364	Chaperonin complex component, TCP-1 gamma subunit (CCT3)	Posttranslational modification, protein turnover, chaperones	O	vvi:100264926 GSVIVT01000266001; hypothetical protein LOC100264926; K09495 T-complex protein 1 subunit gamma	1e-64	sp|Q9LKI7|TCPG_THAWE T-complex protein 1 subunit gamma OS=Thalassiosira weissflogii PE=2 SV=1	2e-49
TR102849	332	gb|AFK37166.1|	unknown	Medicago truncatula	1e-17					pop:POPTR_643350 hypothetical protein	9e-17	sp|Q9LR64|Y1360_ARATH Thylakoid lumenal protein At1g03610, chloroplastic OS=Arabidopsis thaliana GN=At1g03600 PE=1 SV=1	9e-09
TR102859	242	emb|CCO26648.1|	hypothetical protein BN14_00677	Rhizoctonia solani AG-1 IB	5e-34	KOG0024	Sorbitol dehydrogenase	Secondary metabolites biosynthesis, transport and catabolism	Q	lbc:LACBIDRAFT_174052 hypothetical protein	4e-23	sp|Q00796|DHSO_HUMAN Sorbitol dehydrogenase OS=Homo sapiens GN=SORD PE=1 SV=4	2e-14
TR102860	324					KOG1924	RhoA GTPase effector DIA/Diaphanous	Signal transduction mechanisms	T
TR10287	272	ref|XP_003632256.1|	PREDICTED: putative disease resistance protein At3g14460-like	Vitis vinifera	1e-08	KOG4658	Apoptotic ATPase	Signal transduction mechanisms	T	sbi:SORBI_06g013770 SORBIDRAFT_06g013770; hypothetical protein	4e-09	sp|Q7XA40|RGA3_SOLBU Putative disease resistance protein RGA3 OS=Solanum bulbocastanum GN=RGA3 PE=2 SV=2	5e-07
TR102875	243	emb|CAN71501.1|	hypothetical protein VITISV_006460	Vitis vinifera	1e-43	KOG0960	Mitochondrial processing peptidase, beta subunit, and related enzymes (insulinase superfamily)	Posttranslational modification, protein turnover, chaperones	O	vvi:100259477 GSVIVT00021058001; hypothetical protein LOC100259477	8e-45	sp|Q42290|MPPB_ARATH Probable mitochondrial-processing peptidase subunit beta OS=Arabidopsis thaliana GN=At3g02090 PE=1 SV=2	5e-44
TR102876	264	ref|XP_002047602.1|	GJ11843	Drosophila virilis	3e-44	KOG0959	N-arginine dibasic convertase NRD1 and related Zn2+-dependent endopeptidases, insulinase superfamily	Posttranslational modification, protein turnover, chaperones	O	dvi:Dvir_GJ11843 GJ11843 gene product from transcript GJ11843-RA	2e-45	sp|P22817|IDE_DROME Insulin-degrading enzyme OS=Drosophila melanogaster GN=Ide PE=1 SV=4	7e-46
TR102878	243	ref|XP_005182629.1|	PREDICTED: hydroxylysine kinase-like isoform X1	Musca domestica	3e-30					dya:Dyak_GE13198 GE13198 gene product from transcript GE13198-RA	3e-31
TR10288	648	emb|CBI17196.3|	unnamed protein product	Vitis vinifera	2e-13					pop:POPTR_1088047 hypothetical protein	6e-14
TR102887	262	gb|ACY44564.1|	spliceosome-associated protein	Hexagenia limbata	4e-55	KOG0213	Splicing factor 3b, subunit 1	RNA processing and modification	A	dwi:Dwil_GK24416 GK24416 gene product from transcript GK24416-RA	6e-52	sp|O57683|SF3B1_XENLA Splicing factor 3B subunit 1 OS=Xenopus laevis GN=sf3b1 PE=2 SV=1	1e-49
TR102890	762	ref|XP_004514622.1|	PREDICTED: uncharacterized protein LOC101504244	Cicer arietinum	1e-06
TR102894	255	gb|ERF75388.1|	hypothetical protein EPUS_00181	Endocarpon pusillum Z07020	6e-16					pno:SNOG_03509 hypothetical protein	7e-15
TR102895	245	dbj|BAF01836.1|	exopolygalacturonase	Arabidopsis thaliana	4e-41					ath:AT1G02790 PGA4; PGA4 (POLYGALACTURONASE 4); polygalacturonase; K01213 galacturan 1,4-alpha-galacturonidase [EC:3.2.1.67]	1e-39	sp|P49062|PGLR1_ARATH Exopolygalacturonase clone GBGE184 OS=Arabidopsis thaliana GN=PGA3 PE=2 SV=1	3e-40
TR102896	226	ref|XP_004291519.1|	PREDICTED: tropinone reductase homolog At1g07440-like	Fragaria vesca subsp. vesca	8e-27	KOG0725	Reductases with broad range of substrate specificities	General function prediction only	R	ath:AT5G06060 tropinone reductase, putative / tropine dehydrogenase, putative; K08081 tropine dehydrogenase [EC:1.1.1.206]	3e-24	sp|Q9ASX2|TRNH1_ARATH Tropinone reductase homolog At1g07440 OS=Arabidopsis thaliana GN=At1g07440 PE=1 SV=1	9e-21
TR102897	722	ref|NP_199475.1|	clathrin adaptor complexes medium subunit family protein	Arabidopsis thaliana	1e-96	KOG0938	Adaptor complexes medium subunit family	Intracellular trafficking, secretion, and vesicular transport	U	ath:AT5G46630 clathrin adaptor complexes medium subunit family protein; K11826 AP-2 complex subunit mu-1	7e-98	sp|P54672|AP2M_DICDI AP-2 complex subunit mu OS=Dictyostelium discoideum GN=apm2 PE=2 SV=2	6e-53
TR102898	964	ref|XP_003549688.1|	PREDICTED: putative glycosyltransferase 5-like	Glycine max	4e-83	KOG4748	Subunit of Golgi mannosyltransferase complex	Carbohydrate transport and metabolism	G	ath:AT1G74380 XXT5; XXT5 (XYLOGLUCAN XYLOSYLTRANSFERASE 5); transferase/ transferase, transferring glycosyl groups / xyloglucan 6-xylosyltransferase; K08238 xyloglucan 6-xylosyltransferase [EC:2.4.2.39]	4e-83	sp|Q9CA75|GT5_ARATH Putative glycosyltransferase 5 OS=Arabidopsis thaliana GN=GT5 PE=2 SV=1	9e-84
TR102900	314	ref|XP_002316674.1|	hypothetical protein POPTR_0011s03920g	Populus trichocarpa	8e-58	KOG1187	Serine/threonine protein kinase	Signal transduction mechanisms	T	pop:POPTR_771207 hypothetical protein	5e-59	sp|O65468|CRK8_ARATH Cysteine-rich receptor-like protein kinase 8 OS=Arabidopsis thaliana GN=CRK8 PE=2 SV=2	5e-49
TR102903	275	ref|XP_004517999.1|	PREDICTED: nucleolar protein 6-like	Ceratitis capitata	4e-30	KOG2054	Nucleolar RNA-associated protein (NRAP)	Function unknown	S	dse:Dsec_GM15447 GM15447 gene product from transcript GM15447-RA	2e-25	sp|B4IBY3|NOL6_DROSE Nucleolar protein 6 OS=Drosophila sechellia GN=Mat89Ba PE=3 SV=1	4e-26
TR102904	252	ref|XP_006656749.1|	PREDICTED: mucin-19-like	Oryza brachyantha	1e-41					osa:4340442 Os06g0207500; hypothetical protein	2e-42
TR10291	518	ref|XP_007026811.1|	RING/U-box superfamily protein, putative	Theobroma cacao	6e-72	KOG2932	E3 ubiquitin ligase involved in ubiquitination of E-cadherin complex	Posttranslational modification, protein turnover, chaperones	O	ath:AT5G01160 e-cadherin binding protein-related	2e-70	sp|Q5ZHZ4|HAKAI_CHICK E3 ubiquitin-protein ligase Hakai OS=Gallus gallus GN=CBLL1 PE=2 SV=1	1e-11
TR102911	531	gb|ACU23010.1|	unknown	Glycine max	2e-68					pop:POPTR_882913 hypothetical protein	2e-68	sp|Q96519|PER11_ARATH Peroxidase 11 OS=Arabidopsis thaliana GN=PER11 PE=1 SV=1	8e-63
TR102913	397	ref|XP_006603285.1|	PREDICTED: uncharacterized protein LOC102668699	Glycine max	2e-40					vvi:100265144 hypothetical protein LOC100265144	2e-08
TR102924	224	gb|AAX59985.1|	Dp205	Drosophila melanogaster	2e-39	KOG4286	Dystrophin-like protein	Cell motility	N	dmo:Dmoj_GI23105 GI23105 gene product from transcript GI23105-RA	1e-40	sp|Q0KI50|DMDD_DROME Dystrophin, isoform D OS=Drosophila melanogaster GN=Dys PE=1 SV=1	1e-40
TR10293	488	ref|XP_007214927.1|	hypothetical protein PRUPE_ppa002717mg	Prunus persica	3e-55					rcu:RCOM_1447080 pentatricopeptide repeat-containing protein, putative	4e-56	sp|Q9FMU2|PP380_ARATH Pentatricopeptide repeat-containing protein At5g14080 OS=Arabidopsis thaliana GN=At5g14080 PE=2 SV=2	2e-47
TR102941	444	gb|ABS18738.1|	superoxide dismutase-like protein	Oryza sativa Japonica Group	1e-88	KOG2953	mRNA-binding protein Encore	RNA processing and modification	A	osa:4338782 Os05g0411600; hypothetical protein	2e-89
TR102946	244	ref|XP_003845499.1|	hypothetical protein LEMA_P008070.1	Leptosphaeria maculans JN3	1e-29					pno:SNOG_02893 hypothetical protein	6e-30	sp|P35724|MNR2_YEAST Manganese resistance protein MNR2 OS=Saccharomyces cerevisiae GN=MNR2 PE=1 SV=1	1e-13
TR102953	274	ref|XP_001997157.1|	GH10493	Drosophila grimshawi	6e-22					dgr:Dgri_GH10493 GH10493 gene product from transcript GH10493-RA	4e-23
TR102956	383	ref|XP_003633963.1|	PREDICTED: golgin candidate 4-like isoform 2	Vitis vinifera	2e-09					vvi:100263623 hypothetical protein LOC100263623	1e-10
TR102959	292	gb|ACI31206.1|	putative late blight resistance protein	Solanum stoloniferum	1e-07					sbi:SORBI_06g013840 SORBIDRAFT_06g013840; hypothetical protein	9e-08
TR10296	1794	ref|XP_002266304.1|	PREDICTED: UDP-glycosyltransferase 82A1	Vitis vinifera	0	KOG1192	UDP-glucuronosyl and UDP-glucosyl transferase	Carbohydrate transport and metabolism	G	vvi:100253113 GSVIVT00021134001; hypothetical protein LOC100253113	0	sp|Q9SK82|COGT2_ARATH Cytokinin-O-glucosyltransferase 2 OS=Arabidopsis thaliana GN=UGT85A1 PE=1 SV=1	2e-57
TR102960	257	emb|CAN78026.1|	hypothetical protein VITISV_032464	Vitis vinifera	1e-21					vvi:100247059 hypothetical protein LOC100247059	2e-23
TR102964	455	ref|XP_004516195.1|	PREDICTED: zinc finger A20 and AN1 domain-containing stress-associated protein 4-like	Cicer arietinum	4e-45	KOG3173	Predicted Zn-finger protein	General function prediction only	R	vvi:100264822 GSVIVT00021636001; hypothetical protein LOC100264822	4e-45	sp|Q9SJM6|SAP4_ARATH Zinc finger A20 and AN1 domain-containing stress-associated protein 4 OS=Arabidopsis thaliana GN=SAP4 PE=1 SV=1	2e-43
TR102970	230	gb|AGK40908.1|	i-type lysozyme 5	Nilaparvata lugens	9e-20
TR102973	293	emb|CBI16300.3|	unnamed protein product	Vitis vinifera	5e-52	KOG0585	Ca2+/calmodulin-dependent protein kinase kinase beta and related serine/threonine protein kinases	Signal transduction mechanisms	T	vvi:100260436 hypothetical protein LOC100260436; K07359 calcium/calmodulin-dependent protein kinase kinase [EC:2.7.11.17]	1e-52	sp|P50526|SSP1_SCHPO Serine/threonine-protein kinase ssp1 OS=Schizosaccharomyces pombe GN=ssp1 PE=1 SV=1	4e-16
TR102977	374	ref|XP_006474564.1|	PREDICTED: AT-rich interactive domain-containing protein 4-like	Citrus sinensis	2e-41					vvi:100251584 hypothetical protein LOC100251584	9e-39
TR10298	1266	ref|XP_002313168.2|	hypothetical protein POPTR_0009s09380g	Populus trichocarpa	1e-93	KOG1944	Peroxisomal membrane protein MPV17 and related proteins	General function prediction only	R	pop:POPTR_202030 hypothetical protein; K13348 protein Mpv17	1e-93	sp|Q54FR4|PX24D_DICDI PXMP2/4 family protein 4 OS=Dictyostelium discoideum GN=DDB_G0290631 PE=3 SV=1	6e-25
TR102986	436	ref|XP_007046688.1|	Armadillo repeat only 2	Theobroma cacao	2e-67					rcu:RCOM_0430440 hypothetical protein	3e-68
TR102998	647	ref|XP_007133792.1|	hypothetical protein PHAVU_011G209500g	Phaseolus vulgaris	1e-45	KOG0819	Annexin	Intracellular trafficking, secretion, and vesicular transport	U	pop:POPTR_814830 hypothetical protein	3e-44	sp|Q9SE45|ANXD3_ARATH Annexin D3 OS=Arabidopsis thaliana GN=ANN3 PE=2 SV=2	5e-40
TR102999	294	gb|EXC36980.1|	Mitochondrial Rho GTPase 1	Morus notabilis	1e-39	KOG1707	Predicted Ras related/Rac-GTP binding protein	Defense mechanisms	V	pop:POPTR_823621 hypothetical protein	3e-39
TR1030	646	ref|XP_007217635.1|	hypothetical protein PRUPE_ppa002586mg	Prunus persica	2e-87	KOG0236	Sulfate/bicarbonate/oxalate exchanger SAT-1 and related transporters (SLC26 family)	Inorganic ion transport and metabolism	P	pop:POPTR_817096 sulfate/bicarbonate/oxalate exchanger and transporter sat-1	1e-88	sp|Q9LW86|SUT34_ARATH Probable sulfate transporter 3.4 OS=Arabidopsis thaliana GN=SULTR3;4 PE=2 SV=1	2e-80
TR103001	232	dbj|BAJ79312.1|	putative acetyltransferase	Rhodococcus erythropolis	4e-36
TR103004	241	ref|XP_002008232.1|	GI13374	Drosophila mojavensis	4e-11					dmo:Dmoj_GI13374 GI13374 gene product from transcript GI13374-RA	2e-12
TR103030	314	ref|XP_005177870.1|	PREDICTED: mucin-2-like isoform X1	Musca domestica	2e-12					dpe:Dper_GL15886 GL15886 gene product from transcript GL15886-RA	4e-09
TR103040	246	ref|XP_004928380.1|	PREDICTED: protein maelstrom homolog	Bombyx mori	4e-15					aga:AgaP_AGAP002022 AGAP002022-PA	2e-13	sp|Q16YA8|MAEL_AEDAE Protein maelstrom homolog OS=Aedes aegypti GN=mael PE=3 SV=1	3e-13
TR103042	415	gb|ABK94966.1|	unknown	Populus trichocarpa	2e-84	KOG0276	Vesicle coat complex COPI, beta' subunit	Intracellular trafficking, secretion, and vesicular transport	U	pop:POPTR_756823 hypothetical protein	1e-85	sp|Q5VQ78|COB21_ORYSJ Coatomer subunit beta'-1 OS=Oryza sativa subsp. japonica GN=Os06g0143900 PE=2 SV=1	2e-83
TR10305	639					KOG2673	Uncharacterized conserved protein, contains PSP domain	Function unknown	S
TR103068	245	ref|XP_005191083.1|	PREDICTED: tubulin-specific chaperone D-like	Musca domestica	5e-37	KOG1943	Beta-tubulin folding cofactor D	Posttranslational modification, protein turnover, chaperones	O	dwi:Dwil_GK15140 GK15140 gene product from transcript GK15140-RA	8e-34
TR103079	257	ref|XP_002058136.1|	GJ15661	Drosophila virilis	3e-07					dvi:Dvir_GJ15661 GJ15661 gene product from transcript GJ15661-RA	2e-08
TR103082	249	ref|XP_002387601.1|	hypothetical protein MPER_13584	Moniliophthora perniciosa FA553	7e-35	KOG2697	Histidinol dehydrogenase	Amino acid transport and metabolism	E	mpr:MPER_13584 hypothetical protein ; K00013 histidinol dehydrogenase [EC:1.1.1.23]	4e-36	sp|O13471|HIS2_KLULA Histidine biosynthesis trifunctional protein OS=Kluyveromyces lactis GN=HIS4 PE=3 SV=2	1e-31
TR103083	441	ref|XP_004141647.1|	PREDICTED: pentatricopeptide repeat-containing protein At1g73710-like	Cucumis sativus	6e-14					rcu:RCOM_1176190 pentatricopeptide repeat-containing protein, putative	2e-14	sp|Q9C9U0|PP118_ARATH Pentatricopeptide repeat-containing protein At1g73710 OS=Arabidopsis thaliana GN=At1g73710 PE=2 SV=1	8e-11
TR103086	473	ref|XP_002282230.1|	PREDICTED: pentatricopeptide repeat-containing protein At4g21705, mitochondrial	Vitis vinifera	7e-52					vvi:100265843 GSVIVT00027652001; hypothetical protein LOC100265843	4e-53	sp|Q84JR3|PP334_ARATH Pentatricopeptide repeat-containing protein At4g21705, mitochondrial OS=Arabidopsis thaliana GN=At4g21705 PE=2 SV=1	1e-33
TR103088	429	ref|XP_007218886.1|	hypothetical protein PRUPE_ppa000197mg	Prunus persica	1e-21					vvi:100260363 hypothetical protein LOC100260363	4e-20
TR10309	231									rcu:RCOM_0699240 Phospholipid-transporting ATPase, putative (EC:3.6.3.1); K01530 phospholipid-translocating ATPase [EC:3.6.3.1]
TR103100	244	gb|ETN60968.1|	GS1	Anopheles darlingi	1e-31	KOG2914	Predicted haloacid-halidohydrolase and related hydrolases	General function prediction only	R	aga:AgaP_AGAP003372 AGAP003372-PA	4e-33	sp|Q94529|GS1_DROME GS1-like protein OS=Drosophila melanogaster GN=Gs1l PE=2 SV=2	1e-31
TR103101	256	ref|XP_007137448.1|	hypothetical protein PHAVU_009G127800g	Phaseolus vulgaris	2e-44	KOG4828	Uncharacterized conserved protein	Function unknown	S	pop:POPTR_641579 hypothetical protein	6e-44	sp|Q2NKS3|PSMG3_BOVIN Proteasome assembly chaperone 3 OS=Bos taurus GN=PSMG3 PE=2 SV=1	3e-09
TR10311	258	ref|XP_002052361.1|	GJ22118	Drosophila virilis	3e-32	KOG1992	Nuclear export receptor CSE1/CAS (importin beta superfamily)	Nuclear structure	Y	dvi:Dvir_GJ22118 GJ22118 gene product from transcript GJ22118-RA	2e-33	sp|Q9XZU1|XPO2_DROME Exportin-2 OS=Drosophila melanogaster GN=Cas PE=1 SV=2	9e-33
TR103115	262	gb|AAR09942.1|	similar to Drosophila melanogaster CG5353, partial	Drosophila yakuba	2e-44	KOG1637	Threonyl-tRNA synthetase	Translation, ribosomal structure and biogenesis	J	cqu:CpipJ_CPIJ004172 threonyl-tRNA synthetase; K01868 threonyl-tRNA synthetase [EC:6.1.1.3]	3e-44	sp|Q0V9S0|SYTC2_XENTR Probable threonyl-tRNA synthetase 2, cytoplasmic OS=Xenopus tropicalis GN=tarsl2 PE=2 SV=1	2e-38
TR103117	565	ref|XP_002524904.1|	wall-associated kinase, putative	Ricinus communis	2e-15					rcu:RCOM_0725620 wall-associated kinase, putative (EC:2.7.10.2)	1e-16
TR103121	234	ref|XP_001850308.1|	conserved hypothetical protein	Culex quinquefasciatus	8e-24					cqu:CpipJ_CPIJ008519 hypothetical protein	5e-25
TR10313	337	ref|XP_004986808.1|	PREDICTED: uncharacterized protein LOC101773259	Setaria italica	2e-33					osa:4328212 Os02g0133500; hypothetical protein	7e-35	sp|P04146|COPIA_DROME Copia protein OS=Drosophila melanogaster GN=GIP PE=1 SV=3	1e-11
TR103130	231	gb|AEE62017.1|	unknown	Dendroctonus ponderosae	2e-26	KOG1688	Golgi proteins involved in ER retention (RER)	Intracellular trafficking, secretion, and vesicular transport	U	tca:660276 similar to CG11857-PA	1e-27	sp|Q5R5U4|RER1_PONAB Protein RER1 OS=Pongo abelii GN=RER1 PE=2 SV=1	2e-24
TR103137	841	ref|XP_002521318.1|	Protein kinase APK1B, chloroplast precursor, putative	Ricinus communis	9e-87	KOG1187	Serine/threonine protein kinase	Signal transduction mechanisms	T	rcu:RCOM_0651870 Protein kinase APK1B, chloroplast precursor, putative (EC:2.7.10.2)	5e-88	sp|P43293|NAK_ARATH Probable serine/threonine-protein kinase NAK OS=Arabidopsis thaliana GN=NAK PE=2 SV=2	7e-62
TR103139	607	ref|XP_002529875.1|	kinase, putative	Ricinus communis	3e-48	KOG1187	Serine/threonine protein kinase	Signal transduction mechanisms	T	pop:POPTR_762406 hypothetical protein	5e-50	sp|Q9LZM4|WAKLQ_ARATH Wall-associated receptor kinase-like 20 OS=Arabidopsis thaliana GN=WAKL20 PE=2 SV=1	3e-44
TR103155	263	gb|EMS52841.1|	60S acidic ribosomal protein P0	Triticum urartu	6e-18	KOG0815	60S acidic ribosomal protein P0	Translation, ribosomal structure and biogenesis	J	pop:POPTR_832583 hypothetical protein; K02941 large subunit ribosomal protein LP0	2e-17	sp|O04204|RLA01_ARATH 60S acidic ribosomal protein P0-1 OS=Arabidopsis thaliana GN=RPP0A PE=2 SV=1	5e-18
TR103166	271	ref|XP_004174164.1|	PREDICTED: uncharacterized protein LOC101232793, partial	Cucumis sativus	3e-14					pop:POPTR_583736 hypothetical protein	1e-14
TR103178	414	ref|XP_002270757.1|	PREDICTED: protein EIN4	Vitis vinifera	2e-52					vvi:100249603 GSVIVT00002180001; hypothetical protein LOC100249603	9e-54	sp|Q9ZTP3|EIN4_ARATH Protein EIN4 OS=Arabidopsis thaliana GN=EIN4 PE=1 SV=1	3e-33
TR103209	388	gb|ACL81167.1|	auxin-responsive protein IAA1, partial	Mirabilis jalapa	2e-26					ath:AT4G14550 IAA14; IAA14 (INDOLE-3-ACETIC ACID INDUCIBLE 14); protein binding / transcription factor/ transcription repressor	8e-13	sp|Q38832|IAA14_ARATH Auxin-responsive protein IAA14 OS=Arabidopsis thaliana GN=IAA14 PE=1 SV=2	2e-13
TR103210	448	ref|XP_005185646.1|	PREDICTED: akirin-like	Musca domestica	5e-10					cqu:CpipJ_CPIJ012913 hypothetical protein	3e-08	sp|Q9VS59|AKIRN_DROME Akirin OS=Drosophila melanogaster GN=akirin PE=1 SV=1	2e-08
TR103213	749	ref|XP_006445030.1|	hypothetical protein CICLE_v10018716mg	Citrus clementina	1e-21					vvi:100258456 hypothetical protein LOC100258456	1e-20
TR103220	582	ref|XP_002298876.1|	hypothetical protein POPTR_0001s37780g	Populus trichocarpa	2e-38					pop:POPTR_550223 hypothetical protein	1e-39
TR10323	2484	ref|XP_002272334.1|	PREDICTED: scarecrow-like transcription factor PAT1-like	Vitis vinifera	0					vvi:100261403 hypothetical protein LOC100261403	0	sp|Q9LDL7|PAT1_ARATH Scarecrow-like transcription factor PAT1 OS=Arabidopsis thaliana GN=PAT1 PE=2 SV=1	0
TR103230	259	gb|ETI57195.1|	hypothetical protein F443_00468	Phytophthora parasitica P1569	3e-29
TR103234	332	ref|XP_007035559.1|	Mitochondrial substrate carrier family protein	Theobroma cacao	1e-09	KOG0752	Mitochondrial solute carrier protein	Energy production and conversion	C	rcu:RCOM_0680790 Mitochondrial deoxynucleotide carrier, putative	1e-09
TR103236	382	ref|XP_004291480.1|	PREDICTED: boron transporter 4-like	Fragaria vesca subsp. vesca	7e-45	KOG1172	Na+-independent Cl/HCO3 exchanger AE1 and related transporters (SLC4 family)	Inorganic ion transport and metabolism	P	vvi:100249812 GSVIVT01017223001; hypothetical protein LOC100249812	1e-45	sp|Q9XI23|BORL2_ARATH Boron transporter-like protein 2 OS=Arabidopsis thaliana GN=At1g15460 PE=2 SV=1	4e-42
TR103249	620	ref|XP_004241848.1|	PREDICTED: uncharacterized protein LOC101257868	Solanum lycopersicum	2e-20					rcu:RCOM_0684820 DNA binding protein, putative	1e-21
TR10325	1476	gb|AHA62778.1|	RCR3-like cysteine protease	Mirabilis jalapa	1e-121	KOG1542	Cysteine proteinase Cathepsin F	Posttranslational modification, protein turnover, chaperones	O	pop:POPTR_555684 hypothetical protein	1e-109	sp|O23791|BROM1_ANACO Fruit bromelain OS=Ananas comosus PE=1 SV=1	1e-91
TR103257	249	ref|WP_008720720.1|	putative uncharacterized protein	Rhodococcus sp. AW25M09	4e-20
TR103259	309	ref|XP_004136743.1|	PREDICTED: putative pentatricopeptide repeat-containing protein At3g13770, mitochondrial-like	Cucumis sativus	6e-23					vvi:100257213 hypothetical protein LOC100257213	1e-21	sp|Q9LIC3|PP227_ARATH Putative pentatricopeptide repeat-containing protein At3g13770, mitochondrial OS=Arabidopsis thaliana GN=PCMP-H85 PE=3 SV=1	3e-17
TR103263	489	ref|XP_007025964.1|	Cysteine-rich RLK 29, putative	Theobroma cacao	1e-11	KOG1187	Serine/threonine protein kinase	Signal transduction mechanisms	T	vvi:100246759 hypothetical protein LOC100246759	3e-11	sp|Q9M0X5|CRK25_ARATH Cysteine-rich receptor-like protein kinase 25 OS=Arabidopsis thaliana GN=CRK25 PE=2 SV=1	4e-11
TR103265	977	emb|CAL25300.1|	properoxidase	Picea abies	1e-108					vvi:100263665 hypothetical protein LOC100263665	1e-109	sp|P22195|PER1_ARAHY Cationic peroxidase 1 OS=Arachis hypogaea GN=PNC1 PE=1 SV=2	1e-105
TR103273	398	ref|XP_002531450.1|	conserved hypothetical protein	Ricinus communis	7e-20					rcu:RCOM_1372180 hypothetical protein	4e-21
TR103275	635	gb|EYU31251.1|	hypothetical protein MIMGU_mgv1a011075mg	Mimulus guttatus	2e-09					rcu:RCOM_0528120 hypothetical protein	1e-10
TR103285	233	ref|XP_002882441.1|	hypothetical protein ARALYDRAFT_896692	Arabidopsis lyrata subsp. lyrata	1e-23					ath:AT3G05930 GLP8; GLP8 (GERMIN-LIKE PROTEIN 8); manganese ion binding / nutrient reservoir	3e-24	sp|P93000|GL23_ARATH Germin-like protein subfamily 2 member 3 OS=Arabidopsis thaliana GN=GLP8 PE=2 SV=1	6e-25
TR103290	275	ref|XP_003707441.1|	PREDICTED: scm-like with four MBT domains protein 2-like	Megachile rotundata	1e-08					ame:724524 similar to Scm-like with four mbt domains 1	9e-10
TR103295	430	ref|XP_004230829.1|	PREDICTED: naringenin,2-oxoglutarate 3-dioxygenase-like	Solanum lycopersicum	5e-31	KOG0143	Iron/ascorbate family oxidoreductases	Secondary metabolites biosynthesis, transport and catabolism	Q	pop:POPTR_793522 hypothetical protein	1e-32	sp|Q39224|SRG1_ARATH Protein SRG1 OS=Arabidopsis thaliana GN=SRG1 PE=2 SV=1	4e-10
TR1033	477	ref|XP_004299635.1|	PREDICTED: uncharacterized protein LOC101315051	Fragaria vesca subsp. vesca	1e-23					pop:POPTR_716542 hypothetical protein	3e-22
TR103315	409	ref|XP_007013585.1|	Uncharacterized protein TCM_038176	Theobroma cacao	5e-41					pop:POPTR_672980 hypothetical protein	2e-39
TR103317	283	sp|P48495.1|TPIS_PETHY	Triosephosphate isomerase, cytosolic;	Petunia x hybrida	2e-55	KOG1643	Triosephosphate isomerase	Carbohydrate transport and metabolism	G	pop:POPTR_724697 hypothetical protein; K01803 triosephosphate isomerase (TIM) [EC:5.3.1.1]	9e-52	sp|P48495|TPIS_PETHY Triosephosphate isomerase, cytosolic OS=Petunia hybrida GN=TPIP1 PE=2 SV=1	2e-57
TR103326	276	ref|XP_002522799.1|	Pre-mRNA-splicing factor cwc15, putative	Ricinus communis	8e-30	KOG3228	Uncharacterized conserved protein	Function unknown	S	rcu:RCOM_0523340 Pre-mRNA-splicing factor cwc15, putative; K12863 protein CWC15	4e-31	sp|Q9V3B6|CWC15_DROME Protein CWC15 homolog OS=Drosophila melanogaster GN=c12.1 PE=1 SV=1	5e-10
TR10333	573	ref|XP_004940015.1|	PREDICTED: cytochrome b-c1 complex subunit 7-like isoform X4	Gallus gallus	1e-22	KOG3440	Ubiquinol cytochrome c reductase, subunit QCR7	Energy production and conversion	C	gga:420236 UQCRB; ubiquinol-cytochrome c reductase binding protein; K00417 ubiquinol-cytochrome c reductase subunit 7 [EC:1.10.2.2]	3e-23	sp|Q9D855|QCR7_MOUSE Cytochrome b-c1 complex subunit 7 OS=Mus musculus GN=Uqcrb PE=1 SV=3	2e-22
TR103333	477	ref|XP_007148030.1|	hypothetical protein PHAVU_006G1745000g, partial	Phaseolus vulgaris	1e-104	KOG0658	Glycogen synthase kinase-3	Carbohydrate transport and metabolism	G	pop:POPTR_822933 hypothetical protein	1e-104	sp|Q39011|KSG7_ARATH Shaggy-related protein kinase eta OS=Arabidopsis thaliana GN=ASK7 PE=1 SV=2	2e-99
TR103336	329	emb|CAN59751.1|	hypothetical protein VITISV_036637	Vitis vinifera	2e-18					vvi:100257442 hypothetical protein LOC100257442	2e-17
TR103338	250	ref|XP_001602850.2|	PREDICTED: putative phospholipase B-like lamina ancestor-like isoform 1	Nasonia vitripennis	4e-32	KOG3774	Uncharacterized conserved protein Lama	Signal transduction mechanisms	T	nvi:100118991 similar to ENSANGP00000010745	1e-33	sp|Q9VRK8|PLBL_DROME Putative phospholipase B-like lamina ancestor OS=Drosophila melanogaster GN=lama PE=1 SV=3	9e-22
TR103349	312	gb|ACR35940.1|	unknown	Zea mays	1e-11
TR103351	244	gb|EKC34516.1|	Ran-binding protein 10	Crassostrea gigas	3e-19					bfo:BRAFLDRAFT_68440 hypothetical protein	2e-17	sp|Q1LUS8|RBP10_DANRE Ran-binding protein 10 OS=Danio rerio GN=ranbp10 PE=3 SV=1	2e-17
TR103356	234	gb|EFX86132.1|	putative leukotriene A4 hydrolase	Daphnia pulex	1e-14	KOG1047	Bifunctional leukotriene A4 hydrolase/aminopeptidase LTA4H	Lipid transport and metabolism	I	tca:661729 TcasGA2_TC009901; aminopeptidase-like protein; K01254 leukotriene-A4 hydrolase [EC:3.3.2.6]	2e-15
TR103361	473	ref|XP_003634318.1|	PREDICTED: LOW QUALITY PROTEIN: putative G3BP-like protein-like	Vitis vinifera	3e-43	KOG0116	RasGAP SH3 binding protein rasputin, contains NTF2 and RRM domains	Signal transduction mechanisms	T	pop:POPTR_596417 hypothetical protein	4e-43	sp|Q7ZWM3|CEL3B_XENLA CUG-BP- and ETR-3-like factor 3-B OS=Xenopus laevis GN=tnrc4-B PE=2 SV=1	3e-06
TR10337	739	emb|CAH66664.1|	OSIGBa0110B10.1	Oryza sativa Indica Group	4e-71					osa:4329547 Os02g0530800; hypothetical protein	2e-73
TR103370	228	emb|CAN78199.1|	hypothetical protein VITISV_041785	Vitis vinifera	1e-14					vvi:100266103 hypothetical protein LOC100266103	7e-10	sp|P10978|POLX_TOBAC Retrovirus-related Pol polyprotein from transposon TNT 1-94 OS=Nicotiana tabacum PE=2 SV=1	9e-11
TR103373	254	ref|XP_007161487.1|	hypothetical protein PHAVU_001G0732001g, partial	Phaseolus vulgaris	2e-36	KOG1282	Serine carboxypeptidases (lysosomal cathepsin A)	Amino acid transport and metabolism	E	pop:POPTR_551354 hypothetical protein	2e-36	sp|Q84W27|SCP43_ARATH Serine carboxypeptidase-like 43 OS=Arabidopsis thaliana GN=SCPL43 PE=2 SV=1	1e-32
TR103375	651	ref|XP_002267870.2|	PREDICTED: probable LRR receptor-like serine/threonine-protein kinase At4g26540-like	Vitis vinifera	3e-70	KOG1187	Serine/threonine protein kinase	Signal transduction mechanisms	T	vvi:100256562 hypothetical protein LOC100256562	2e-71	sp|C0LGR3|Y4265_ARATH Probable LRR receptor-like serine/threonine-protein kinase At4g26540 OS=Arabidopsis thaliana GN=At4g26540 PE=1 SV=1	8e-61
TR103378	663	emb|CAN75497.1|	hypothetical protein VITISV_027347	Vitis vinifera	3e-71					vvi:100263968 hypothetical protein LOC100263968	2e-72
TR103392	242	ref|XP_007474752.1|	PREDICTED: zinc finger protein 135-like isoform X4	Monodelphis domestica	3e-17	KOG2462	C2H2-type Zn-finger protein	Transcription	K	hsa:84671 ZNF347; zinc finger protein 347; K09228 KRAB domain-containing zinc finger protein	1e-16	sp|Q96SE7|ZN347_HUMAN Zinc finger protein 347 OS=Homo sapiens GN=ZNF347 PE=1 SV=1	3e-17
TR103395	520	ref|XP_625104.2|	PREDICTED: 40S ribosomal protein S18	Apis mellifera	5e-90	KOG3311	Ribosomal protein S18	Translation, ribosomal structure and biogenesis	J	nvi:100117049 similar to S18e ribosomal protein; K02964 small subunit ribosomal protein S18e	7e-90	sp|Q962R1|RS18_SPOFR 40S ribosomal protein S18 OS=Spodoptera frugiperda GN=RpS18 PE=2 SV=1	2e-90
TR103398	269	ref|XP_003243793.1|	PREDICTED: probable enoyl-CoA hydratase, mitochondrial-like	Acyrthosiphon pisum	1e-34	KOG1680	Enoyl-CoA hydratase	Lipid transport and metabolism	I	api:100159954 similar to enoyl-CoA hydratase precursor 1; K07511 enoyl-CoA hydratase [EC:4.2.1.17]	8e-36	sp|Q58DM8|ECHM_BOVIN Enoyl-CoA hydratase, mitochondrial OS=Bos taurus GN=ECHS1 PE=2 SV=1	1e-29
TR103401	384	ref|XP_007199734.1|	hypothetical protein PRUPE_ppa002652mg	Prunus persica	1e-25					rcu:RCOM_0559370 Transcriptional corepressor SEUSS, putative	8e-19
TR103414	254	ref|XP_002424421.1|	Something about silencing protein, putative	Pediculus humanus corporis	1e-17					tca:664084 TcasGA2_TC007123; similar to CG4202-PA	2e-18	sp|Q9I7W5|SAS10_DROME Something about silencing protein 10 OS=Drosophila melanogaster GN=Sas10 PE=1 SV=2	4e-10
TR103418	777	ref|XP_004298667.1|	PREDICTED: uncharacterized protein LOC101292210	Fragaria vesca subsp. vesca	2e-30					vvi:100255700 GSVIVT00007286001; hypothetical protein LOC100255700	2e-31	sp|P33080|AX10A_SOYBN Auxin-induced protein X10A OS=Glycine max PE=2 SV=1	1e-11
TR10342	1242	ref|XP_006368284.1|	ankyrin repeat family protein	Populus trichocarpa	4e-60	KOG0509	Ankyrin repeat and DHHC-type Zn-finger domain containing proteins	General function prediction only	R	pop:POPTR_590121 hypothetical protein	2e-61	sp|P23631|LATA_LATTR Alpha-latrotoxin-Lt1a OS=Latrodectus tredecimguttatus PE=1 SV=2	2e-11
TR103428	449	ref|XP_007220441.1|	hypothetical protein PRUPE_ppa001341mg	Prunus persica	2e-08					vvi:100259256 GSVIVT00034823001; hypothetical protein LOC100259256	2e-09
TR103432	476	ref|XP_004309058.1|	PREDICTED: putative disease resistance RPP13-like protein 1-like	Fragaria vesca subsp. vesca	4e-22	KOG4658	Apoptotic ATPase	Signal transduction mechanisms	T	vvi:100249452 hypothetical protein LOC100249452	3e-23	sp|Q9LRR4|R13L1_ARATH Putative disease resistance RPP13-like protein 1 OS=Arabidopsis thaliana GN=RPPL1 PE=2 SV=1	2e-19
TR103440	340	ref|XP_002533420.1|	cholinephosphate cytidylyltransferase, putative	Ricinus communis	3e-30	KOG2804	Phosphorylcholine transferase/cholinephosphate cytidylyltransferase	Lipid transport and metabolism	I	rcu:RCOM_0060990 cholinephosphate cytidylyltransferase, putative (EC:2.7.7.15)	2e-31	sp|Q9Y5K3|PCY1B_HUMAN Choline-phosphate cytidylyltransferase B OS=Homo sapiens GN=PCYT1B PE=1 SV=1	2e-20
TR103442	268	dbj|BAA87878.1|	Drab2	Drosophila melanogaster	7e-12					dya:Dyak_GE19072 GE19072 gene product from transcript GE19072-RA	4e-13	sp|Q05975|RAB2_LYMST Ras-related protein Rab-2 OS=Lymnaea stagnalis GN=RAB2 PE=2 SV=1	1e-08
TR103446	404	ref|XP_007034957.1|	Indole-3-acetic acid inducible 14 isoform 2, partial	Theobroma cacao	7e-28					ath:AT4G14550 IAA14; IAA14 (INDOLE-3-ACETIC ACID INDUCIBLE 14); protein binding / transcription factor/ transcription repressor	2e-27	sp|Q38832|IAA14_ARATH Auxin-responsive protein IAA14 OS=Arabidopsis thaliana GN=IAA14 PE=1 SV=2	5e-28
TR103458	506	ref|NP_001062050.1|	Os08g0478200	Oryza sativa Japonica Group	2e-58	KOG3366	Mitochondrial F1F0-ATP synthase, subunit d/ATP7	Energy production and conversion	C	osa:4345839 Os08g0478200; hypothetical protein ; K02138 F-type H+-transporting ATPase subunit d [EC:3.6.3.14]	1e-59	sp|Q9FT52|ATP5H_ARATH ATP synthase subunit d, mitochondrial OS=Arabidopsis thaliana GN=At3g52300 PE=1 SV=3	5e-47
TR103463	632	ref|XP_002316363.1|	hypothetical protein POPTR_0010s22880g	Populus trichocarpa	5e-40	KOG1772	Vacuolar H+-ATPase V1 sector, subunit G	Energy production and conversion	C	pop:POPTR_822559 hypothetical protein; K02152 V-type H+-transporting ATPase subunit G [EC:3.6.3.14]	3e-41	sp|O82702|VATG1_TOBAC V-type proton ATPase subunit G 1 OS=Nicotiana tabacum GN=VATG1 PE=3 SV=1	3e-32
TR103474	396	gb|EXB77069.1|	L-ascorbate oxidase-like protein	Morus notabilis	7e-68	KOG1263	Multicopper oxidases	Secondary metabolites biosynthesis, transport and catabolism	Q	ath:AT4G22010 sks4; sks4 (SKU5 Similar 4); copper ion binding / oxidoreductase	9e-65	sp|P29162|ASOL_TOBAC L-ascorbate oxidase homolog OS=Nicotiana tabacum PE=2 SV=1	6e-39
TR103476	308	ref|XP_004237308.1|	PREDICTED: uncharacterized protein LOC101266020	Solanum lycopersicum	7e-14					sbi:SORBI_06g013016 SORBIDRAFT_06g013016; hypothetical protein	1e-12	sp|P04146|COPIA_DROME Copia protein OS=Drosophila melanogaster GN=GIP PE=1 SV=3	1e-07
TR103485	709	ref|XP_007045804.1|	Squamosa promoter-binding protein-like transcription factor family protein, putative	Theobroma cacao	4e-37					vvi:100245772 hypothetical protein LOC100245772	4e-33	sp|Q94JW8|SPL6_ARATH Squamosa promoter-binding-like protein 6 OS=Arabidopsis thaliana GN=SPL6 PE=2 SV=2	3e-29
TR103487	254	gb|EYU17642.1|	hypothetical protein MIMGU_mgv1a021836mg	Mimulus guttatus	1e-32	KOG0869	CCAAT-binding factor, subunit A (HAP3)	Transcription	K	ath:AT4G14540 NF-YB3; NF-YB3 (NUCLEAR FACTOR Y, SUBUNIT B3); transcription factor	1e-32	sp|O23310|NFYB3_ARATH Nuclear transcription factor Y subunit B-3 OS=Arabidopsis thaliana GN=NFYB3 PE=2 SV=1	3e-33
TR103494	251	ref|XP_005184838.1|	PREDICTED: myb-like protein X-like	Musca domestica	9e-08					dme:Dmel_CG8161 Rlb1; CG8161 gene product from transcript CG8161-RA	4e-07
TR1035	245	ref|XP_002024483.1|	GL15829	Drosophila persimilis	2e-20	KOG0526	Nucleosome-binding factor SPN, POB3 subunit	Transcription	K	dpe:Dper_GL15829 GL15829 gene product from transcript GL15829-RA ; K10802 high mobility group protein B1	9e-22	sp|Q24537|HMG2_DROME High mobility group protein DSP1 OS=Drosophila melanogaster GN=Dsp1 PE=2 SV=1	2e-20
TR103517	308	tpg|DAA39698.1|	TPA: hypothetical protein ZEAMMB73_831845	Zea mays	6e-26	KOG0796	Spliceosome subunit	RNA processing and modification	A	zma:100193186 hypothetical protein LOC100193186	4e-25	sp|Q3SX41|LC7L3_BOVIN Luc7-like protein 3 OS=Bos taurus GN=LUC7L3 PE=2 SV=1	1e-07
TR103519	233	ref|XP_712368.1|	hypothetical protein CaO19.13544	Candida albicans SC5314	4e-09					cal:CaO19.6125 hypothetical protein	2e-10
TR103522	564	emb|CAN68148.1|	hypothetical protein VITISV_035665	Vitis vinifera	8e-41					vvi:100265012 hypothetical protein LOC100265012	4e-42	sp|P10978|POLX_TOBAC Retrovirus-related Pol polyprotein from transposon TNT 1-94 OS=Nicotiana tabacum PE=2 SV=1	1e-25
TR103525	371	ref|XP_006367845.1|	PREDICTED: acetylajmalan esterase-like	Solanum tuberosum	7e-33					pop:POPTR_581883 hypothetical protein	2e-29	sp|Q9LZB2|GDL74_ARATH GDSL esterase/lipase At5g03980 OS=Arabidopsis thaliana GN=At5g03980 PE=2 SV=1	1e-21
TR103528	670	gb|ABH08430.1|	putative integrase	Beta vulgaris	2e-13					pop:POPTR_753232 hypothetical protein	1e-06
TR10353	393	gb|EEE55133.1|	hypothetical protein OsJ_02920	Oryza sativa Japonica Group	3e-08					rcu:RCOM_0581330 hypothetical protein	2e-07
TR103536	225	ref|NP_974565.1|	farnesyl diphosphate synthase 2	Arabidopsis thaliana	1e-42	KOG0711	Polyprenyl synthetase	Coenzyme transport and metabolism	H	ath:AT4G17190 FPS2; FPS2 (FARNESYL DIPHOSPHATE SYNTHASE 2); dimethylallyltranstransferase/ geranyltranstransferase; K00787 dimethylallyltranstransferase [EC:2.5.1.1]; K00795 geranyltranstransferase [EC:2.5.1.10]	4e-43	sp|Q43315|FPPS2_ARATH Farnesyl pyrophosphate synthase 2 OS=Arabidopsis thaliana GN=FPS2 PE=2 SV=1	9e-44
TR103538	272	ref|XP_006382485.1|	rubber elongation factor family protein	Populus trichocarpa	5e-46					pop:POPTR_671681 hypothetical protein	3e-47	sp|Q9MA63|Y3550_ARATH REF/SRPP-like protein At3g05500 OS=Arabidopsis thaliana GN=At3g05500 PE=2 SV=1	2e-42
TR10354	318	emb|CAN65314.1|	hypothetical protein VITISV_041340	Vitis vinifera	2e-36					vvi:100242074 hypothetical protein LOC100242074	3e-37
TR103549	224	gb|AFA36506.1|	putative monodehydroascorbate reductase, partial	Lolium perenne	2e-32	KOG1336	Monodehydroascorbate/ferredoxin reductase	General function prediction only	R	osa:4347885 Os09g0567300; hypothetical protein ; K08232 monodehydroascorbate reductase (NADH) [EC:1.6.5.4]	4e-33	sp|Q43497|MDAR_SOLLC Monodehydroascorbate reductase OS=Solanum lycopersicum GN=AFRR PE=1 SV=1	3e-23
TR103551	265	emb|CAE05127.3|	OSJNBa0079F16.14	Oryza sativa Japonica Group	1e-17					osa:4352676 Os12g0591100; hypothetical protein	8e-19
TR103553	265	ref|XP_004150619.1|	PREDICTED: probable calcium-binding protein CML25-like	Cucumis sativus	3e-31	KOG0027	Calmodulin and related proteins (EF-Hand superfamily)	Signal transduction mechanisms	T	rcu:RCOM_0597990 Polcalcin Jun o, putative (EC:1.3.1.74); K13448 calcium-binding protein CML	7e-29	sp|Q8RZB5|CML10_ORYSJ Probable calcium-binding protein CML10 OS=Oryza sativa subsp. japonica GN=CML10 PE=2 SV=1	3e-25
TR103555	228	emb|CCA66153.1|	hypothetical protein	Beta vulgaris subsp. vulgaris	5e-12					rcu:RCOM_0625420 hypothetical protein	5e-13
TR103560	267	gb|EUC60318.1|	glycoside hydrolase family 3 protein	Rhizoctonia solani AG-3 Rhs1AP	4e-52					mgl:MGL_2454 hypothetical protein; K05349 beta-glucosidase [EC:3.2.1.21]	5e-30	sp|P29091|BGLS_SCHCO Beta-glucosidase (Fragment) OS=Schizophyllum commune PE=2 SV=1	5e-26
TR103565	312									pop:POPTR_786969 hypothetical protein
TR10357	513	ref|XP_002510290.1|	conserved hypothetical protein	Ricinus communis	2e-07					rcu:RCOM_1592580 hypothetical protein	1e-08	sp|Q10GM4|Y3221_ORYSJ B3 domain-containing protein Os03g0622100 OS=Oryza sativa subsp. japonica GN=Os03g0622100 PE=2 SV=1	3e-07
TR103585	307					KOG0105	Alternative splicing factor ASF/SF2 (RRM superfamily)	RNA processing and modification	A
TR10359	3494	emb|CBI20249.3|	unnamed protein product	Vitis vinifera	0	KOG0732	AAA+-type ATPase containing the bromodomain	Posttranslational modification, protein turnover, chaperones	O	vvi:100243511 hypothetical protein LOC100243511	0	sp|Q5RDX4|ATAD2_PONAB ATPase family AAA domain-containing protein 2 OS=Pongo abelii GN=ATAD2 PE=2 SV=1	3e-89
TR103591	266	ref|XP_005176348.1|	PREDICTED: innexin inx2-like	Musca domestica	1e-48					dpo:Dpse_GA18281 GA18281 gene product from transcript GA18281-RA	5e-49	sp|Q9V427|INX2_DROME Innexin inx2 OS=Drosophila melanogaster GN=inx2 PE=1 SV=1	3e-49
TR103601	225	ref|XP_004485929.1|	PREDICTED: pentatricopeptide repeat-containing protein At5g59600-like	Cicer arietinum	1e-11					pop:POPTR_750776 hypothetical protein	3e-12	sp|Q9LND4|PPR14_ARATH Pentatricopeptide repeat-containing protein At1g06140, mitochondrial OS=Arabidopsis thaliana GN=PCMP-E61 PE=2 SV=1	1e-08
TR103603	865	ref|XP_002276357.1|	PREDICTED: triacylglycerol lipase SDP1-like isoform 1	Vitis vinifera	3e-54					vvi:100258980 hypothetical protein LOC100258980; K07001	2e-55
TR10361	256	ref|XP_007017686.1|	Salt tolerance 2, putative isoform 2	Theobroma cacao	3e-23					pop:POPTR_801530 hypothetical protein	7e-24	sp|Q9LQZ7|STHX_ARATH Probable salt tolerance-like protein At1g75540 OS=Arabidopsis thaliana GN=At1g75540 PE=1 SV=1	3e-19
TR103617	444	ref|XP_006447872.1|	hypothetical protein CICLE_v10014741mg	Citrus clementina	4e-25	KOG1322	GDP-mannose pyrophosphorylase/mannose-1-phosphate guanylyltransferase	Cell wall/membrane/envelope biogenesis	M	vvi:100240927 GSVIVT00029046001; hypothetical protein LOC100240927; K00975 glucose-1-phosphate adenylyltransferase [EC:2.7.7.27]	8e-21	sp|P52417|GLGS2_VICFA Glucose-1-phosphate adenylyltransferase small subunit 2, chloroplastic OS=Vicia faba GN=AGPP PE=2 SV=1	3e-24
TR103627	296					KOG0947	Cytoplasmic exosomal RNA helicase SKI2, DEAD-box superfamily	RNA processing and modification	A
TR103639	241	gb|AFO55209.1|	NAD-dependent formate dehydrogenase	Moniliophthora perniciosa	4e-29					ppl:POSPLDRAFT_98518 hypothetical protein	9e-27	sp|P33677|FDH_PICAN Formate dehydrogenase OS=Pichia angusta GN=FMDH PE=3 SV=2	7e-23
TR103646	361	ref|XP_007138147.1|	hypothetical protein PHAVU_009G184100g	Phaseolus vulgaris	2e-39					vvi:100245038 hypothetical protein LOC100245038	2e-38	sp|Q9SSG3|HIPL1_ARATH HIPL1 protein OS=Arabidopsis thaliana GN=HIPL1 PE=1 SV=2	6e-36
TR103647	269	ref|XP_007205844.1|	hypothetical protein PRUPE_ppa011055mg	Prunus persica	4e-52	KOG1239	Inner membrane protein translocase involved in respiratory chain assembly	Posttranslational modification, protein turnover, chaperones	O	ath:AT2G28800 ALB3; ALB3 (ALBINO 3); P-P-bond-hydrolysis-driven protein transmembrane transporter; K03217 preprotein translocase subunit YidC	7e-53	sp|Q8LBP4|ALB3_ARATH Inner membrane protein ALBINO3, chloroplastic OS=Arabidopsis thaliana GN=ALB3 PE=1 SV=2	2e-52
TR103648	286	gb|EZA54158.1|	Nuclear pore glycoprotein p62	Cerapachys biroi	3e-17	KOG2196	Nuclear porin	Nuclear structure	Y	nvi:100122884 similar to conserved hypothetical protein	3e-17	sp|Q63850|NUP62_MOUSE Nuclear pore glycoprotein p62 OS=Mus musculus GN=Nup62 PE=1 SV=2	3e-10
TR10366	507	ref|XP_003623695.1|	Ethanolamine-phosphate cytidylyltransferase	Medicago truncatula	5e-09	KOG2803	Choline phosphate cytidylyltransferase/Predicted CDP-ethanolamine synthase	Lipid transport and metabolism	I	pop:POPTR_1104748 hypothetical protein; K00967 ethanolamine-phosphate cytidylyltransferase [EC:2.7.7.14]	1e-09
TR103660	287	ref|XP_004534139.1|	PREDICTED: nucleoplasmin-like protein-like	Ceratitis capitata	4e-17					dvi:Dvir_GJ14325 GJ14325 gene product from transcript GJ14325-RA	3e-13	sp|Q27415|NLP_DROME Nucleoplasmin-like protein OS=Drosophila melanogaster GN=Nlp PE=1 SV=1	9e-09
TR103663	459	ref|XP_001849934.1|	polyadenylate-binding protein 1	Culex quinquefasciatus	3e-57	KOG0123	Polyadenylate-binding protein (RRM superfamily)	RNA processing and modification	A	cqu:CpipJ_CPIJ007980 polyadenylate-binding protein 1	2e-58	sp|Q13310|PABP4_HUMAN Polyadenylate-binding protein 4 OS=Homo sapiens GN=PABPC4 PE=1 SV=1	1e-41
TR103666	385	ref|XP_004250992.1|	PREDICTED: coiled-coil domain-containing protein 132-like	Solanum lycopersicum	7e-27					rcu:RCOM_0476140 hypothetical protein	1e-22
TR103667	231	gb|AHH02403.1|	putative plasma membrane-type ATPase, partial	Aegiceras corniculatum	1e-39	KOG0205	Plasma membrane H+-transporting ATPase	Inorganic ion transport and metabolism	P	vvi:100246249 GSVIVT00019095001; hypothetical protein LOC100246249	4e-40	sp|Q9SU58|PMA4_ARATH ATPase 4, plasma membrane-type OS=Arabidopsis thaliana GN=AHA4 PE=1 SV=2	5e-40
TR103668	639	ref|XP_007042346.1|	Kinase superfamily protein isoform 3	Theobroma cacao	2e-58	KOG0583	Serine/threonine protein kinase	Signal transduction mechanisms	T	ath:AT4G33950 OST1; OST1 (OPEN STOMATA 1); calcium-dependent protein serine/threonine kinase/ kinase/ protein kinase; K00924 [EC:2.7.1.-]	1e-56	sp|Q75H77|SAPKA_ORYSJ Serine/threonine-protein kinase SAPK10 OS=Oryza sativa subsp. japonica GN=SAPK10 PE=2 SV=1	6e-57
TR103669	301	ref|XP_002526784.1|	acyltransferase, putative	Ricinus communis	1e-12					rcu:RCOM_0626070 acyltransferase, putative	6e-14	sp|Q9LQP8|KCS3_ARATH 3-ketoacyl-CoA synthase 3 OS=Arabidopsis thaliana GN=KCS3 PE=2 SV=2	7e-07
TR103678	462	ref|XP_004246669.1|	PREDICTED: 50S ribosomal protein L5, chloroplastic-like	Solanum lycopersicum	1e-63	KOG0398	Mitochondrial/chloroplast ribosomal protein L5/L7	Translation, ribosomal structure and biogenesis	J	vvi:100251632 GSVIVT00026943001; hypothetical protein LOC100251632; K02931 large subunit ribosomal protein L5	1e-58	sp|O04603|RK5_ARATH 50S ribosomal protein L5, chloroplastic OS=Arabidopsis thaliana GN=RPL5 PE=1 SV=1	2e-56
TR103693	265	ref|XP_004520952.1|	PREDICTED: ubiquitin-like modifier-activating enzyme 1-like	Ceratitis capitata	7e-44	KOG2012	Ubiquitin activating enzyme UBA1	Posttranslational modification, protein turnover, chaperones	O	dvi:Dvir_GJ20835 GJ20835 gene product from transcript GJ20835-RA	7e-42	sp|Q5U300|UBA1_RAT Ubiquitin-like modifier-activating enzyme 1 OS=Rattus norvegicus GN=Uba1 PE=1 SV=1	3e-36
TR1037	715	gb|EXB77520.1|	Zinc finger protein 6	Morus notabilis	2e-09					vvi:100245810 GSVIVT00030368001; hypothetical protein LOC100245810	2e-10
TR103700	228	dbj|BAD17160.1|	cyclin T2-like protein	Oryza sativa Japonica Group	3e-49	KOG0834	CDK9 kinase-activating protein cyclin T	Cell cycle control, cell division, chromosome partitioning	D	osa:4329229 Os02g0438200; hypothetical protein	9e-50	sp|Q6Z7H3|CCT12_ORYSJ Cyclin-T1-2 OS=Oryza sativa subsp. japonica GN=CYCT1_2 PE=2 SV=2	2e-50
TR103710	252	emb|CBI22877.3|	unnamed protein product	Vitis vinifera	9e-36					vvi:100261882 hypothetical protein LOC100261882	6e-37	sp|P93527|PHYB_SORBI Phytochrome B OS=Sorghum bicolor GN=PHYB PE=3 SV=2	7e-35
TR103717	307	ref|XP_006474524.1|	PREDICTED: uncharacterized protein LOC102624869 isoform X4	Citrus sinensis	2e-29					vvi:100262753 hypothetical protein LOC100262753	2e-30
TR10372	361	ref|XP_005181399.1|	PREDICTED: translationally-controlled tumor protein homolog	Musca domestica	2e-47	KOG1727	Microtubule-binding protein (translationally controlled tumor protein)	Cell cycle control, cell division, chromosome partitioning	D	dse:Dsec_GM23923 GM23923 gene product from transcript GM23923-RA	3e-47	sp|Q9VGS2|TCTP_DROME Translationally-controlled tumor protein homolog OS=Drosophila melanogaster GN=Tctp PE=1 SV=1	6e-48
TR103722	272	gb|ACC76787.1|	trypsin precursor	Aedes aegypti	3e-16	KOG3627	Trypsin	Amino acid transport and metabolism	E	cqu:CpipJ_CPIJ004984 serine protease1/2	1e-16	sp|P36178|CTRB2_LITVA Chymotrypsin BII OS=Litopenaeus vannamei PE=1 SV=1	5e-17
TR103725	432	ref|XP_006440022.1|	hypothetical protein CICLE_v10023279mg	Citrus clementina	3e-18					pop:POPTR_776212 hypothetical protein	2e-11	sp|Q6K5K2|Y2982_ORYSJ B3 domain-containing protein Os02g0598200 OS=Oryza sativa subsp. japonica GN=Os02g0598200 PE=2 SV=1	7e-09
TR103736	448	ref|XP_002277922.2|	PREDICTED: PI-PLC X domain-containing protein At5g67130-like	Vitis vinifera	2e-66					vvi:100261036 hypothetical protein LOC100261036	2e-67	sp|Q93XX5|Y5713_ARATH PI-PLC X domain-containing protein At5g67130 OS=Arabidopsis thaliana GN=At5g67130 PE=1 SV=1	2e-55
TR103757	580	ref|XP_002268069.1|	PREDICTED: lipase	Vitis vinifera	2e-21					vvi:100260858 GSVIVT01006655001; hypothetical protein LOC100260858	1e-22
TR10377	672	ref|XP_002510545.1|	Chaperone protein dnaJ 11, chloroplast precursor, putative	Ricinus communis	2e-29	KOG0719	Molecular chaperone (DnaJ superfamily)	Posttranslational modification, protein turnover, chaperones	O	rcu:RCOM_1598190 Chaperone protein dnaJ 11, chloroplast precursor, putative	1e-30	sp|Q9FYB5|DNJ11_ARATH Chaperone protein dnaJ 11, chloroplastic OS=Arabidopsis thaliana GN=ATJ11 PE=1 SV=2	2e-25
TR103772	370					KOG2670	Enolase	Carbohydrate transport and metabolism	G	cbr:CBG03214 Cbr-enol-1; C. briggsae CBR-ENOL-1 protein; K01689 enolase [EC:4.2.1.11]	3e-09	sp|Q27527|ENO_CAEEL Enolase OS=Caenorhabditis elegans GN=enol-1 PE=1 SV=3	7e-10
TR103773	227	ref|WP_002533389.1|	hypothetical protein	Propionibacterium acnes	1e-48
TR103774	249	gb|EWC45936.1|	hypothetical protein DRE_04729	Drechslerella stenobrocha 248	1e-34	KOG3292	Predicted membrane protein	Function unknown	S	mgr:MGG_00509 hypothetical protein	4e-27	sp|P25338|YGB0_YEAST Uncharacterized endoplasmic reticulum membrane protein YGL010W OS=Saccharomyces cerevisiae GN=YGL010W PE=1 SV=2	2e-13
TR103778	568	ref|XP_006475107.1|	PREDICTED: putative ribonuclease H protein At1g65750-like	Citrus sinensis	7e-13					rcu:RCOM_0863820 hypothetical protein	5e-12
TR103779	398	ref|XP_007160603.1|	hypothetical protein PHAVU_001G0014001g, partial	Phaseolus vulgaris	6e-19					rcu:RCOM_1600180 scythe/bat3, putative	4e-16
TR103796	241	ref|XP_311262.5|	AGAP000725-PA	Anopheles gambiae str. PEST	6e-39	KOG0545	Aryl-hydrocarbon receptor-interacting protein	Posttranslational modification, protein turnover, chaperones	O	aga:AgaP_AGAP000725 AGAP000725-PA	4e-41	sp|O08915|AIP_MOUSE AH receptor-interacting protein OS=Mus musculus GN=Aip PE=1 SV=1	2e-16
TR103800	257	emb|CCA65981.1|	hypothetical protein	Beta vulgaris subsp. vulgaris	4e-27					osa:4352464 Os12g0550500; hypothetical protein	2e-16
TR103804	327	ref|XP_002533914.1|	ATP-binding cassette transporter, putative	Ricinus communis	3e-19					rcu:RCOM_0202500 ATP-binding cassette transporter, putative (EC:3.6.3.31)	2e-20	sp|Q7XA72|AB21G_ARATH ABC transporter G family member 21 OS=Arabidopsis thaliana GN=ABCG21 PE=2 SV=1	9e-18
TR103811	403	ref|XP_004963982.1|	PREDICTED: uncharacterized protein LOC101777276	Setaria italica	8e-21					osa:4328212 Os02g0133500; hypothetical protein	4e-22	sp|P10978|POLX_TOBAC Retrovirus-related Pol polyprotein from transposon TNT 1-94 OS=Nicotiana tabacum PE=2 SV=1	4e-13
TR103812	241	ref|XP_003699952.1|	PREDICTED: 26S proteasome non-ATPase regulatory subunit 2-like	Megachile rotundata	3e-22	KOG2005	26S proteasome regulatory complex, subunit RPN1/PSMD2	Posttranslational modification, protein turnover, chaperones	O	ame:409475 similar to proteasome (prosome, macropain) 26S subunit, non-ATPase, 2; K03028 26S proteasome regulatory subunit N1	2e-23	sp|P56701|PSMD2_BOVIN 26S proteasome non-ATPase regulatory subunit 2 OS=Bos taurus GN=PSMD2 PE=1 SV=2	4e-15
TR103819	345	ref|XP_005177083.1|	PREDICTED: transmembrane protein 208-like	Musca domestica	4e-56	KOG3269	Predicted membrane protein	Function unknown	S	dmo:Dmoj_GI19142 GI19142 gene product from transcript GI19142-RA	6e-53	sp|Q9CR96|TM208_MOUSE Transmembrane protein 208 OS=Mus musculus GN=Tmem208 PE=2 SV=1	6e-21
TR10382	1020	ref|XP_007040919.1|	Serine/threonine-protein kinase STE20, putative	Theobroma cacao	2e-09					pop:POPTR_590140 hypothetical protein	6e-07
TR103821	712	ref|XP_002299504.1|	reticulon family protein	Populus trichocarpa	1e-53	KOG1792	Reticulon	Intracellular trafficking, secretion, and vesicular transport	U	pop:POPTR_829457 hypothetical protein	6e-55	sp|Q9SUT9|RTNLB_ARATH Reticulon-like protein B2 OS=Arabidopsis thaliana GN=RTNLB2 PE=1 SV=1	1e-51
TR103834	318	gb|AAP55714.1|	GDSL-lipase	Oxybasis rubra	6e-39					rcu:RCOM_0309620 Esterase precursor, putative	3e-27	sp|Q9LJP1|GRIP4_ARATH GDSL esterase/lipase 4 OS=Arabidopsis thaliana GN=GLIP4 PE=2 SV=2	7e-27
TR103837	236	ref|XP_007035741.1|	Pentatricopeptide (PPR) domain protein 40, putative	Theobroma cacao	2e-20					vvi:100258494 hypothetical protein LOC100258494	3e-17	sp|Q9LSQ2|PP239_ARATH Putative pentatricopeptide repeat-containing protein At3g16890, mitochondrial OS=Arabidopsis thaliana GN=PPR40 PE=3 SV=1	6e-17
TR103839	228	gb|EYU46361.1|	hypothetical protein MIMGU_mgv1a025215mg	Mimulus guttatus	1e-21	KOG0626	Beta-glucosidase, lactase phlorizinhydrolase, and related proteins	Carbohydrate transport and metabolism	G	ame:411978 similar to CG9701-PA	1e-20	sp|P10482|BGLS_CALSA Beta-glucosidase A OS=Caldocellum saccharolyticum GN=bglA PE=3 SV=1	6e-22
TR103840	363	ref|XP_004145843.1|	PREDICTED: uncharacterized protein LOC101220526	Cucumis sativus	5e-33					vvi:100244457 GSVIVT00023471001; hypothetical protein LOC100244457	2e-33
TR103846	517	sp|Q5G5C4.1|RS3A_PERAM	40S ribosomal protein S3a gb|AAW57773.1| Parcxpwex01	Periplaneta americana	1e-119	KOG1628	40S ribosomal protein S3A	Translation, ribosomal structure and biogenesis	J	tca:656438 TcasGA2_TC015539; similar to S3Ae ribosomal protein; K02984 small subunit ribosomal protein S3Ae	1e-116	sp|Q5G5C4|RS3A_PERAM 40S ribosomal protein S3a OS=Periplaneta americana GN=Parcxpwex01 PE=2 SV=1	1e-121
TR103851	317	gb|AAR01748.1|	methylenetetrahydrofolate reductase, 3-partial	Oryza sativa Japonica Group	3e-69	KOG0564	5,10-methylenetetrahydrofolate reductase	Amino acid transport and metabolism	E	osa:4334554 Os03g0815200; hypothetical protein ; K00297 methylenetetrahydrofolate reductase (NADPH) [EC:1.5.1.20]	2e-68	sp|Q75HE6|MTHR_ORYSJ Probable methylenetetrahydrofolate reductase OS=Oryza sativa subsp. japonica GN=Os03g0815200 PE=2 SV=1	4e-69
TR103853	332	dbj|BAE80095.1|	mandelonitrile lyase	Silene latifolia	2e-52	KOG1238	Glucose dehydrogenase/choline dehydrogenase/mandelonitrile lyase (GMC oxidoreductase family)	General function prediction only	R	rcu:RCOM_1683180 glucose-methanol-choline (gmc) oxidoreductase, putative (EC:4.1.2.10)	9e-49	sp|Q9S746|HTH_ARATH Protein HOTHEAD OS=Arabidopsis thaliana GN=HTH PE=1 SV=1	2e-31
TR103861	228	ref|XP_001953490.1|	GF17784	Drosophila ananassae	4e-21					dan:Dana_GF17784 GF17784 gene product from transcript GF17784-RA ; K08860 eukaryotic translation initiation factor 2-alpha kinase [EC:2.7.11.1]	2e-22
TR103864	480	emb|CBI17340.3|	unnamed protein product	Vitis vinifera	3e-62					vvi:100255852 hypothetical protein LOC100255852	3e-59
TR103866	229									vvi:100250091 hypothetical protein LOC100250091
TR10387	3112	ref|XP_007224059.1|	hypothetical protein PRUPE_ppa015277mg	Prunus persica	1e-145					rcu:RCOM_0803370 hypothetical protein	1e-145
TR103872	450	emb|CAN59751.1|	hypothetical protein VITISV_036637	Vitis vinifera	2e-40					vvi:100257859 hypothetical protein LOC100257859	3e-34	sp|P10978|POLX_TOBAC Retrovirus-related Pol polyprotein from transposon TNT 1-94 OS=Nicotiana tabacum PE=2 SV=1	4e-12
TR103875	321	ref|XP_006664207.1|	PREDICTED: 60S ribosomal protein L14, mitochondrial-like	Oryza brachyantha	4e-27	KOG0901	60S ribosomal protein L14/L17/L23	Translation, ribosomal structure and biogenesis	J	sbi:SORBI_08g021680 SORBIDRAFT_08g021680; hypothetical protein ; K02874 large subunit ribosomal protein L14	4e-28	sp|Q1GPA9|RL14_SPHAL 50S ribosomal protein L14 OS=Sphingopyxis alaskensis GN=rplN PE=3 SV=1	7e-13
TR103906	943	gb|AAD32866.1|AC005489_4	F14N23.4	Arabidopsis thaliana	3e-13					pop:POPTR_768507 hypothetical protein	8e-13
TR10391	566	gb|AGM32084.1|	mitochondrial complement component 1Q subcomponent-binding protein precursor	Coptotermes formosanus	4e-50	KOG4024	Complement component 1, Q subcomponent binding protein/mRNA splicing factor SF2, subunit P32	Defense mechanisms	V	aag:AaeL_AAEL011090 complement component	3e-48	sp|O35796|C1QBP_RAT Complement component 1 Q subcomponent-binding protein, mitochondrial OS=Rattus norvegicus GN=C1qbp PE=1 SV=2	3e-16
TR103913	266	ref|XP_001945589.1|	PREDICTED: protein henna-like	Acyrthosiphon pisum	3e-54	KOG3820	Aromatic amino acid hydroxylase	Amino acid transport and metabolism	E	api:100166971 similar to phenylalanine hydroxylase; K00500 phenylalanine-4-hydroxylase [EC:1.14.16.1]	2e-55	sp|P17276|PH4H_DROME Protein henna OS=Drosophila melanogaster GN=Hn PE=1 SV=3	9e-36
TR103914	246	ref|XP_004526053.1|	PREDICTED: peptidyl-prolyl cis-trans isomerase-like 3-like	Ceratitis capitata	2e-47	KOG0884	Similar to cyclophilin-type peptidyl-prolyl cis-trans isomerase	Posttranslational modification, protein turnover, chaperones	O	dmo:Dmoj_GI19335 GI19335 gene product from transcript GI19335-RA ; K12734 peptidyl-prolyl cis-trans isomerase-like 3 [EC:5.2.1.8]	6e-48	sp|Q5ZLV2|PPIL3_CHICK Peptidyl-prolyl cis-trans isomerase-like 3 OS=Gallus gallus GN=PPIL3 PE=2 SV=1	7e-36
TR103924	240	emb|CAN63215.1|	hypothetical protein VITISV_042970	Vitis vinifera	9e-25	KOG0691	Molecular chaperone (DnaJ superfamily)	Posttranslational modification, protein turnover, chaperones	O	vvi:100267597 GSVIVT00036336001; hypothetical protein LOC100267597	8e-25	sp|Q8GYX8|DNJ10_ARATH Chaperone protein dnaJ 10 OS=Arabidopsis thaliana GN=ATJ10 PE=2 SV=2	8e-17
TR103934	502	ref|XP_002521677.1|	protein with unknown function	Ricinus communis	1e-10					rcu:RCOM_0871920 protein with unknown function	7e-12
TR103938	272	ref|XP_308370.4|	AGAP007505-PA	Anopheles gambiae str. PEST	8e-31					aga:AgaP_AGAP007505 AGAP007505-PA	5e-32	sp|P42660|VCP_AEDAE Vitellogenic carboxypeptidase OS=Aedes aegypti GN=VCP PE=1 SV=3	9e-13
TR103943	276	ref|XP_001844071.1|	E3 ubiquitin-protein ligase HECTD1	Culex quinquefasciatus	4e-22					cqu:CpipJ_CPIJ002462 E3 ubiquitin-protein ligase HECTD1	2e-23
TR103952	372	ref|NP_001189694.1|	translin family protein	Arabidopsis thaliana	3e-11	KOG3067	Translin family protein	General function prediction only	R	rcu:RCOM_1355410 translin, putative	7e-12
TR103958	269	gb|ABF98425.1|	Glycosyl hydrolase family 1 protein, expressed	Oryza sativa Japonica Group	2e-60	KOG0626	Beta-glucosidase, lactase phlorizinhydrolase, and related proteins	Carbohydrate transport and metabolism	G	osa:4333841 Os03g0703000; hypothetical protein ; K05350 beta-glucosidase [EC:3.2.1.21]	2e-59	sp|Q75I93|BGL07_ORYSJ Beta-glucosidase 7 OS=Oryza sativa subsp. japonica GN=BGLU7 PE=1 SV=1	5e-60
TR103966	240	gb|EUC61526.1|	transmembrane protein, putative	Rhizoctonia solani AG-3 Rhs1AP	8e-38
TR103980	266	ref|NP_001169930.1|	uncharacterized protein LOC100383827	Zea mays	1e-48	KOG1863	Ubiquitin carboxyl-terminal hydrolase	Posttranslational modification, protein turnover, chaperones	O	zma:100193936 TIDP2663; LOC100193936	3e-49	sp|Q84WU2|UBP13_ARATH Ubiquitin carboxyl-terminal hydrolase 13 OS=Arabidopsis thaliana GN=UBP13 PE=1 SV=1	6e-33
TR10399	435	gb|AFK35830.1|	unknown	Medicago truncatula	2e-23	KOG3306	Predicted membrane protein	Function unknown	S	vvi:100262722 GSVIVT01035953001; hypothetical protein LOC100262722	2e-22	sp|Q8VY97|Y4213_ARATH UPF0480 protein At4g32130 OS=Arabidopsis thaliana GN=At4g32130 PE=1 SV=1	5e-15
TR104009	583	gb|AAL91607.1|AC099400_13	Putative pol polyprotein	Oryza sativa Japonica Group	9e-12					osa:4330900 Os02g0776400; hypothetical protein	1e-12	sp|P10978|POLX_TOBAC Retrovirus-related Pol polyprotein from transposon TNT 1-94 OS=Nicotiana tabacum PE=2 SV=1	8e-09
TR104010	227	gb|ELU37892.1|	amino acid permease	Rhizoctonia solani AG-1 IA	3e-44	KOG1286	Amino acid transporters	Amino acid transport and metabolism	E	mpr:MPER_10087 hypothetical protein	7e-33	sp|Q9URZ4|YI0B_SCHPO Uncharacterized amino-acid permease C869.11 OS=Schizosaccharomyces pombe GN=SPAC869.11 PE=1 SV=2	6e-16
TR104027	253	dbj|BAD19397.1|	F-box containing protein TIR1-like	Oryza sativa Japonica Group	8e-54					osa:4330795 Os02g0759700; hypothetical protein	2e-54	sp|Q9LTX2|TIR1L_ARATH Transport inhibitor response 1-like protein OS=Arabidopsis thaliana GN=At5g49980 PE=1 SV=1	5e-45
TR104036	454	emb|CBI21281.3|	unnamed protein product	Vitis vinifera	3e-59					vvi:100258280 hypothetical protein LOC100258280	1e-59	sp|Q9S7F4|PP206_ARATH Putative pentatricopeptide repeat-containing protein At2g01510 OS=Arabidopsis thaliana GN=PCMP-H36 PE=3 SV=1	7e-48
TR104050	393	ref|XP_005179647.1|	PREDICTED: transcription elongation factor B polypeptide 2-like	Musca domestica	1e-40	KOG4495	RNA polymerase II transcription elongation factor Elongin/SIII, subunit elongin B	Transcription	K	aag:AaeL_AAEL000084 elongin b ; K03873 transcription elongation factor B, polypeptide 2	2e-40	sp|P62870|ELOB_RAT Transcription elongation factor B polypeptide 2 OS=Rattus norvegicus GN=Tceb2 PE=1 SV=1	1e-15
TR104051	252	ref|XP_002052920.1|	GJ19568	Drosophila virilis	4e-45	KOG3586	TBX1 and related T-box transcription factors	Transcription	K	dvi:Dvir_GJ19568 GJ19568 gene product from transcript GJ19568-RA	2e-46	sp|Q94890|H15_DROME T-box protein H15 OS=Drosophila melanogaster GN=H15 PE=2 SV=2	2e-41
TR104053	328	gb|EYU24515.1|	hypothetical protein MIMGU_mgv1a0010412mg, partial	Mimulus guttatus	8e-67	KOG1051	Chaperone HSP104 and related ATP-dependent Clp proteases	Posttranslational modification, protein turnover, chaperones	O	ath:AT5G50920 CLPC1; CLPC1; ATP binding / ATP-dependent peptidase/ ATPase; K03696 ATP-dependent Clp protease ATP-binding subunit ClpC	1e-64	sp|P31541|CLPAA_SOLLC ATP-dependent Clp protease ATP-binding subunit clpA homolog CD4A, chloroplastic OS=Solanum lycopersicum GN=CD4A PE=3 SV=1	1e-62
TR104056	257	gb|EXB37880.1|	L-ascorbate oxidase-like protein	Morus notabilis	6e-45	KOG1263	Multicopper oxidases	Secondary metabolites biosynthesis, transport and catabolism	Q	vvi:100260211 GSVIVT01030441001; hypothetical protein LOC100260211	3e-43	sp|Q00624|ASOL_BRANA L-ascorbate oxidase homolog OS=Brassica napus GN=Bp10 PE=2 SV=1	2e-26
TR104057	576	ref|XP_004156337.1|	PREDICTED: auxin response factor 18-like	Cucumis sativus	3e-78	KOG0644	Uncharacterized conserved protein, contains WD40 repeat and BROMO domains	General function prediction only	R	rcu:RCOM_1355780 Auxin response factor, putative	1e-78	sp|Q93YR9|ARFP_ARATH Auxin response factor 16 OS=Arabidopsis thaliana GN=ARF16 PE=2 SV=1	1e-65
TR104061	395	emb|CBI25305.3|	unnamed protein product	Vitis vinifera	8e-30					vvi:100244989 GSVIVT00029515001; hypothetical protein LOC100244989	5e-31
TR104065	308	ref|NP_001062670.1|	Os09g0249000	Oryza sativa Japonica Group	1e-55	KOG0379	Kelch repeat-containing proteins	General function prediction only	R	osa:4346503 Os09g0249000; hypothetical protein	6e-57	sp|Q9SDM9|NSP1_ARATH Nitrile-specifier protein 1 OS=Arabidopsis thaliana GN=NSP1 PE=2 SV=2	4e-26
TR104069	238	gb|EEC72417.1|	hypothetical protein OsI_05724	Oryza sativa Indica Group	2e-45					sbi:SORBI_04g002640 SORBIDRAFT_04g002640; hypothetical protein	4e-06
TR104071	347	ref|XP_007034227.1|	Methylenetetrahydrofolate reductase isoform 2, partial	Theobroma cacao	7e-67	KOG0564	5,10-methylenetetrahydrofolate reductase	Amino acid transport and metabolism	E	pop:POPTR_828552 MTHFR2; methylenetetrahydrofolate reductase	1e-63	sp|Q9SE94|MTHR1_MAIZE Methylenetetrahydrofolate reductase 1 OS=Zea mays PE=2 SV=1	1e-62
TR104078	382	ref|XP_006428679.1|	hypothetical protein CICLE_v10010912mg	Citrus clementina	2e-44	KOG0354	DEAD-box like helicase	General function prediction only	R	vvi:100258190 hypothetical protein LOC100258190; K11592 endoribonuclease Dicer [EC:3.1.26.-]	3e-45	sp|Q10HL3|DCL2A_ORYSJ Endoribonuclease Dicer homolog 2a OS=Oryza sativa subsp. japonica GN=DCL2A PE=2 SV=1	6e-35
TR104083	558	gb|EPS61116.1|	hypothetical protein M569_13682, partial	Genlisea aurea	1e-115					vvi:100266928 GSVIVT00038212001; hypothetical protein LOC100266928	1e-113	sp|Q9XF43|KCS6_ARATH 3-ketoacyl-CoA synthase 6 OS=Arabidopsis thaliana GN=CUT1 PE=2 SV=1	1e-110
TR104084	304	gb|EFZ14394.1|	hypothetical protein SINV_16028	Solenopsis invicta	2e-62	KOG0651	26S proteasome regulatory complex, ATPase RPT4	Posttranslational modification, protein turnover, chaperones	O	spu:755057 similar to ENSANGP00000017473; K03064 26S proteasome regulatory subunit T4	9e-64	sp|P62335|PRS10_SPETR 26S protease regulatory subunit S10B OS=Spermophilus tridecemlineatus GN=PSMC6 PE=2 SV=1	1e-56
TR104093	252	gb|EUC53533.1|	hypothetical protein RSOL_009300, partial	Rhizoctonia solani AG-3 Rhs1AP	4e-47					lbc:LACBIDRAFT_312433 hypothetical protein	1e-29
TR104095	228	ref|XP_003621924.1|	F-box/LRR-repeat protein	Medicago truncatula	1e-08					vvi:100251337 hypothetical protein LOC100251337	1e-09
TR104096	271	gb|AAM76125.1|AF483045_1	immunoglobin-binding protein	Boltenia villosa	1e-19	KOG0100	Molecular chaperones GRP78/BiP/KAR2, HSP70 superfamily	Posttranslational modification, protein turnover, chaperones	O	gga:396487 HSPA5; heat shock 70kDa protein 5 (glucose-regulated protein, 78kDa); K09490 heat shock 70kDa protein 5	3e-18	sp|Q03683|BIP3_TOBAC Luminal-binding protein 3 (Fragment) OS=Nicotiana tabacum GN=BIP3 PE=2 SV=1	9e-20
TR104099	227	ref|XP_004289629.1|	PREDICTED: galactose oxidase-like	Fragaria vesca subsp. vesca	2e-12					rcu:RCOM_1596620 Galactose oxidase precursor, putative (EC:1.1.3.9)	2e-11
TR104102	632	ref|NP_001268192.1|	type II peroxiredoxin E	Vitis vinifera	1e-54	KOG0541	Alkyl hydroperoxide reductase/peroxiredoxin	Posttranslational modification, protein turnover, chaperones	O	vvi:100264932 GSVIVT00021685001; hypothetical protein LOC100264932	6e-56	sp|Q69TY4|PR2E1_ORYSJ Peroxiredoxin-2E-1, chloroplastic OS=Oryza sativa subsp. japonica GN=PRXIIE-1 PE=2 SV=1	2e-47
TR104104	341	emb|CBY93704.1|	beta-1 and beta-2 tubulin, partial	Aspergillus carbonarius	2e-28	KOG1375	Beta tubulin	Cytoskeleton	Z	bmy:Bm1_02640 Tubulin beta chain	6e-29	sp|P18699|TBB_LYMST Tubulin beta chain (Fragment) OS=Lymnaea stagnalis PE=3 SV=1	1e-28
TR104117	230	ref|XP_003193415.1|	membrane fraction protein	Cryptococcus gattii WM276	2e-12					cnb:CNBI2160 hypothetical protein	5e-12
TR10413	334	ref|XP_006401557.1|	hypothetical protein EUTSA_v10013594mg	Eutrema salsugineum	8e-53	KOG1187	Serine/threonine protein kinase	Signal transduction mechanisms	T	vvi:100245235 GSVIVT00027443001; hypothetical protein LOC100245235	2e-53	sp|C0LGI2|Y1677_ARATH Probable LRR receptor-like serine/threonine-protein kinase At1g67720 OS=Arabidopsis thaliana GN=At1g67720 PE=2 SV=1	9e-27
TR104130	378	ref|XP_003633380.1|	PREDICTED: putative disease resistance RPP13-like protein 1-like	Vitis vinifera	2e-33	KOG4658	Apoptotic ATPase	Signal transduction mechanisms	T	vvi:100266892 hypothetical protein LOC100266892	1e-34	sp|Q9LRR5|DRL21_ARATH Putative disease resistance protein At3g14460 OS=Arabidopsis thaliana GN=At3g14460 PE=2 SV=1	3e-26
TR104135	389	emb|CBI34415.3|	unnamed protein product	Vitis vinifera	1e-75	KOG0032	Ca2+/calmodulin-dependent protein kinase, EF-Hand protein superfamily	Signal transduction mechanisms	T	vvi:100265650 GSVIVT00002511001; hypothetical protein LOC100265650; K13412 calcium-dependent protein kinase [EC:2.7.11.1]	3e-76	sp|Q42479|CDPK3_ARATH Calcium-dependent protein kinase 3 OS=Arabidopsis thaliana GN=CPK3 PE=1 SV=1	6e-68
TR104137	375	gb|EHJ67454.1|	hypothetical protein KGM_20175	Danaus plexippus	3e-50					spu:591494 hypothetical LOC591494	8e-35
TR104139	299	dbj|BAK64102.1|	gag-pol polyprotein	Eustoma exaltatum subsp. russellianum	4e-36					vvi:100266983 hypothetical protein LOC100266983	9e-33	sp|P10978|POLX_TOBAC Retrovirus-related Pol polyprotein from transposon TNT 1-94 OS=Nicotiana tabacum PE=2 SV=1	1e-20
TR104149	229	ref|YP_005439318.1|	glutamine synthetase adenylyltransferase GlnE	Rubrivivax gelatinosus IL144	6e-26					isc:IscW_ISCW013503 glutamate-ammonia-ligase adenylyltransferase, putative (EC:2.7.7.42)	4e-11	sp|Q8XW19|GLNE_RALSO Glutamate-ammonia-ligase adenylyltransferase OS=Ralstonia solanacearum GN=glnE PE=3 SV=1	4e-17
TR104155	446									pop:POPTR_783367 hypothetical protein	3e-08
TR104159	230	ref|NP_001047404.1|	Os02g0611200	Oryza sativa Japonica Group	2e-47	KOG0788	S-adenosylmethionine decarboxylase	Signal transduction mechanisms	T	osa:4329955 Os02g0611200; hypothetical protein ; K01611 S-adenosylmethionine decarboxylase [EC:4.1.1.50]	1e-48	sp|Q0JC10|DCAM_ORYSJ S-adenosylmethionine decarboxylase proenzyme OS=Oryza sativa subsp. japonica GN=SAMDC PE=2 SV=1	9e-39
TR104169	373	emb|CBI21083.3|	unnamed protein product	Vitis vinifera	3e-29					vvi:100256029 hypothetical protein LOC100256029	2e-30
TR104180	244	gb|EGC42647.1|	transcript antisense to ribosomal RNA protein	Ajellomyces capsulatus H88	3e-15
TR104182	368	ref|XP_006361645.1|	PREDICTED: uncharacterized protein LOC102588312	Solanum tuberosum	6e-18					rcu:RCOM_0594710 hypothetical protein	2e-16
TR10419	684	ref|XP_002276549.1|	PREDICTED: transcription factor bHLH135	Vitis vinifera	2e-36					vvi:100256731 GSVIVT00037009001; hypothetical protein LOC100256731	1e-37	sp|Q9CA64|BH135_ARATH Transcription factor bHLH135 OS=Arabidopsis thaliana GN=BHLH135 PE=4 SV=1	8e-30
TR104202	263	ref|XP_003284523.1|	hypothetical protein DICPUDRAFT_148280	Dictyostelium purpureum	2e-13	KOG1158	NADP/FAD dependent oxidoreductase	Energy production and conversion	C	ddi:DDBDRAFT_0190667 hypothetical protein ; K00327 NADPH-ferrihemoprotein reductase [EC:1.6.2.4]	8e-14	sp|Q55CT1|REDB_DICDI NADPH oxidoreductase B OS=Dictyostelium discoideum GN=redB PE=2 SV=1	2e-14
TR104203	231	gb|EZA50946.1|	DnaJ-like protein subfamily C member	Cerapachys biroi	6e-26	KOG0624	dsRNA-activated protein kinase inhibitor P58, contains TPR and DnaJ domains	Defense mechanisms	V	ame:413441 similar to CG8286-PA; K09523 DnaJ homolog subfamily C member 3	2e-21	sp|Q91YW3|DNJC3_MOUSE DnaJ homolog subfamily C member 3 OS=Mus musculus GN=Dnajc3 PE=1 SV=1	4e-18
TR104204	278	emb|CAJ91131.1|	alanine aminotransferase	Platanus x acerifolia	4e-57	KOG0258	Alanine aminotransferase	Amino acid transport and metabolism	E	osa:4342210 Os07g0108300; hypothetical protein ; K00814 alanine transaminase [EC:2.6.1.2]	4e-56	sp|Q8QZR5|ALAT1_MOUSE Alanine aminotransferase 1 OS=Mus musculus GN=Gpt PE=2 SV=3	3e-25
TR104208	428	gb|ABR25943.1|	guanine nucleotide-binding protein beta subunit	Oryza sativa Indica Group	2e-42	KOG0279	G protein beta subunit-like protein	Signal transduction mechanisms	T	osa:4324115 Os01g0686800; hypothetical protein	9e-42	sp|P49027|GBLP_ORYSJ Guanine nucleotide-binding protein subunit beta-like protein OS=Oryza sativa subsp. japonica GN=Os01g0686800 PE=1 SV=1	2e-42
TR104210	314	ref|XP_006436486.1|	hypothetical protein CICLE_v10030587mg	Citrus clementina	6e-25	KOG0444	Cytoskeletal regulator Flightless-I (contains leucine-rich and gelsolin repeats)	Cytoskeleton	Z	pop:POPTR_589020 hypothetical protein	1e-25	sp|Q9FL28|FLS2_ARATH LRR receptor-like serine/threonine-protein kinase FLS2 OS=Arabidopsis thaliana GN=FLS2 PE=1 SV=1	2e-17
TR104214	287	gb|EYU26592.1|	hypothetical protein MIMGU_mgv1a009461mg	Mimulus guttatus	2e-33					vvi:100256209 GSVIVT00021322001; hypothetical protein LOC100256209	3e-34	sp|Q94IB1|RS2_ORYSJ Protein rough sheath 2 homolog OS=Oryza sativa subsp. japonica GN=RS2 PE=2 SV=1	8e-32
TR104215	614									vvi:100257916 hypothetical protein LOC100257916
TR104218	224	gb|ACR34800.1|	unknown	Zea mays	3e-10
TR104219	323	ref|XP_002619317.1|	elongation factor 1-alpha	Clavispora lusitaniae ATCC 42720	2e-07					clu:CLUG_00475 elongation factor 1-alpha	9e-09
TR104226	371	ref|XP_004502780.1|	PREDICTED: 60S ribosomal protein L9-like	Cicer arietinum	1e-28	KOG3255	60S ribosomal protein L9	Translation, ribosomal structure and biogenesis	J	vvi:100253227 GSVIVT00034120001; hypothetical protein LOC100253227; K02940 large subunit ribosomal protein L9e	2e-29	sp|P30707|RL9_PEA 60S ribosomal protein L9 OS=Pisum sativum GN=RPL9 PE=2 SV=1	2e-29
TR104228	238	ref|XP_007207533.1|	hypothetical protein PRUPE_ppa015196mg	Prunus persica	6e-25					vvi:100257737 hypothetical protein LOC100257737	2e-24	sp|Q9SVA5|PP357_ARATH Pentatricopeptide repeat-containing protein At4g39530 OS=Arabidopsis thaliana GN=PCMP-E52 PE=1 SV=1	8e-22
TR104233	231	gb|EFZ09227.1|	hypothetical protein SINV_07175	Solenopsis invicta	3e-09	KOG1666	V-SNARE	Intracellular trafficking, secretion, and vesicular transport	U	ame:551363 similar to CG3279-PA; K08493 vesicle transport through interaction with t-SNAREs 1	4e-09
TR104235	237	ref|XP_002410106.1|	arp2/3 complex 16 kD subunit, putative	Ixodes scapularis	1e-28	KOG3380	Actin-related protein Arp2/3 complex, subunit ARPC5	Cytoskeleton	Z	isc:IscW_ISCW017220 arp2/3 complex 16 kD subunit, putative; K05754 actin related protein 2/3 complex, subunit 5	7e-30	sp|Q5R4M1|ARP5L_PONAB Actin-related protein 2/3 complex subunit 5-like protein OS=Pongo abelii GN=ARPC5L PE=2 SV=1	3e-22
TR104239	284	gb|AAG51258.1|AC025782_3	Ty1/copia-element polyprotein	Arabidopsis thaliana	2e-17					vvi:100264058 hypothetical protein LOC100264058	9e-16
TR104240	363	ref|XP_006422352.1|	hypothetical protein CICLE_v10004584mg	Citrus clementina	7e-64	KOG2387	CTP synthase (UTP-ammonia lyase)	Nucleotide transport and metabolism	F	pop:POPTR_883601 hypothetical protein; K01937 CTP synthase [EC:6.3.4.2]	1e-63	sp|P28274|URA7_YEAST CTP synthase 1 OS=Saccharomyces cerevisiae GN=URA7 PE=1 SV=2	9e-44
TR104251	387	ref|XP_006353415.1|	PREDICTED: biotin carboxyl carrier protein of acetyl-CoA carboxylase 2, chloroplastic-like isoform X2	Solanum tuberosum	9e-36					pop:POPTR_656310 hypothetical protein	1e-36
TR104255	284	ref|XP_006489842.1|	PREDICTED: ABC transporter C family member 10-like	Citrus sinensis	4e-32	KOG0054	Multidrug resistance-associated protein/mitoxantrone resistance protein, ABC superfamily	Secondary metabolites biosynthesis, transport and catabolism	Q	rcu:RCOM_1581350 multidrug resistance-associated protein 1, 3 (mrp1, 3), abc-transoprter, putative (EC:1.3.1.74)	5e-32	sp|Q9LYS2|AB10C_ARATH ABC transporter C family member 10 OS=Arabidopsis thaliana GN=ABCC10 PE=2 SV=1	3e-28
TR104257	261	ref|XP_003192513.1|	hypothetical protein CGB_C0290W	Cryptococcus gattii WM276	3e-19					cnb:CNBC0270 hypothetical protein	4e-20
TR104259	230	ref|XP_001358411.2|	GA15457	Drosophila pseudoobscura pseudoobscura	4e-33	KOG1577	Aldo/keto reductase family proteins	General function prediction only	R	dpo:Dpse_GA15457 GA15457 gene product from transcript GA15457-RA	2e-34	sp|Q9P8R5|XYL1_ASPNG NAD(P)H-dependent D-xylose reductase OS=Aspergillus niger GN=xyrA PE=3 SV=1	4e-20
TR104261	355	ref|XP_006413832.1|	hypothetical protein EUTSA_v10026815mg	Eutrema salsugineum	1e-30					ath:AT3G61850 DAG1; DAG1 (dof affecting germination 1); DNA binding / transcription factor	2e-29	sp|Q43385|DOF37_ARATH Dof zinc finger protein DOF3.7 OS=Arabidopsis thaliana GN=DOF3.7 PE=1 SV=2	6e-30
TR104262	239	ref|XP_004142108.1|	PREDICTED: 60S ribosomal protein L4-like	Cucumis sativus	2e-31	KOG1475	Ribosomal protein RPL1/RPL2/RL4L4	RNA processing and modification	A	pop:POPTR_735444 hypothetical protein; K02930 large subunit ribosomal protein L4e	1e-30	sp|Q9XF97|RL4_PRUAR 60S ribosomal protein L4 OS=Prunus armeniaca GN=RPL4 PE=2 SV=1	2e-30
TR104268	231	gb|AAC28384.1|	mariner transposase	Glycine max	2e-11
TR104277	243	emb|CBI38934.3|	unnamed protein product	Vitis vinifera	2e-21	KOG2126	Glycosylphosphatidylinositol anchor synthesis protein	Signal transduction mechanisms	T	vvi:100260162 hypothetical protein LOC100260162	1e-22
TR104286	270	ref|XP_315108.4|	AGAP005004-PA	Anopheles gambiae str. PEST	2e-16	KOG1230	Protein containing repeated kelch motifs	General function prediction only	R	aga:AgaP_AGAP005004 AGAP005004-PA	9e-18	sp|Q5U3Y0|KLD10_RAT Kelch domain-containing protein 10 OS=Rattus norvegicus GN=Klhdc10 PE=2 SV=1	1e-09
TR10431	358	ref|NP_001144306.1|	hypothetical protein	Zea mays	6e-11	KOG0214	RNA polymerase II, second largest subunit	Transcription	K	zma:100277195 hypothetical protein LOC100277195	4e-12	sp|P38420|RPB2_ARATH DNA-directed RNA polymerase II subunit RPB2 OS=Arabidopsis thaliana GN=RPB135 PE=2 SV=2	3e-12
TR104327	565	ref|XP_002266530.2|	PREDICTED: uncharacterized protein LOC100244916	Vitis vinifera	3e-21					vvi:100244916 hypothetical protein LOC100244916	2e-22
TR10433	666	gb|AAS79571.1|	putative zinc finger protein	Ipomoea trifida	7e-29					pop:POPTR_770597 hypothetical protein	1e-25	sp|Q42430|ZFP1_WHEAT Zinc finger protein 1 OS=Triticum aestivum PE=2 SV=1	7e-13
TR104338	466	gb|AFP55584.1|	GTPase-activating protein	Rosa rugosa	2e-71	KOG2197	Ypt/Rab-specific GTPase-activating protein GYP7 and related proteins	Signal transduction mechanisms	T	vvi:100243483 hypothetical protein LOC100243483	1e-71	sp|P48365|GYP7_YEAST GTPase-activating protein GYP7 OS=Saccharomyces cerevisiae GN=GYP7 PE=1 SV=1	9e-13
TR104339	231	gb|EAZ20182.1|	hypothetical protein OsJ_35780	Oryza sativa Japonica Group	5e-45					osa:4351993 Os12g0285100; hypothetical protein	7e-46
TR104347	464	gb|EXC25394.1|	hypothetical protein L484_016776	Morus notabilis	8e-18	KOG3460	Small nuclear ribonucleoprotein (snRNP) LSM3	RNA processing and modification	A	rcu:RCOM_0453880 snrnp sm protein, putative; K12622 U6 snRNA-associated Sm-like protein LSm3	4e-17	sp|Q1ZXK3|LSM3_DICDI Probable U6 snRNA-associated Sm-like protein LSm3 OS=Dictyostelium discoideum GN=lsm3 PE=3 SV=1	4e-13
TR104353	336	ref|XP_003626792.1|	1-aminocyclopropane-1-carboxylate oxidase-like protein	Medicago truncatula	2e-14					pop:POPTR_881158 hypothetical protein	4e-13	sp|Q8H1S4|ACCH3_ARATH 1-aminocyclopropane-1-carboxylate oxidase homolog 4 OS=Arabidopsis thaliana GN=At1g06650 PE=2 SV=1	7e-13
TR104357	232	emb|CBI39170.3|	unnamed protein product	Vitis vinifera	8e-29					vvi:100249750 GSVIVT00005681001; hypothetical protein LOC100249750	2e-29
TR10436	757	ref|XP_006344830.1|	PREDICTED: pentatricopeptide repeat-containing protein At2g33680-like	Solanum tuberosum	8e-51					vvi:100262605 GSVIVT00015531001; hypothetical protein LOC100262605	1e-49	sp|P93005|PP181_ARATH Pentatricopeptide repeat-containing protein At2g33680 OS=Arabidopsis thaliana GN=PCMP-E19 PE=2 SV=1	9e-43
TR104360	258	ref|WP_007209027.1|	ABC transporter substrate-binding protein	Enterococcus italicus	5e-40					ppp:PHYPADRAFT_104355 hypothetical protein	4e-13	sp|P37966|LIPO_BACSU Lipoprotein lipO OS=Bacillus subtilis GN=lipO PE=1 SV=1	4e-08
TR104363	637	ref|XP_006445139.1|	hypothetical protein CICLE_v10018855mg	Citrus clementina	3e-86					vvi:100260889 GSVIVT00026236001; hypothetical protein LOC100260889	1e-81	sp|Q6EPF0|ROC5_ORYSJ Homeobox-leucine zipper protein ROC5 OS=Oryza sativa subsp. japonica GN=ROC5 PE=2 SV=1	2e-58
TR104366	273	gb|EGI66427.1|	Seryl-tRNA synthetase, mitochondrial	Acromyrmex echinatior	2e-19					nvi:100113588 similar to conserved hypothetical protein; K01875 seryl-tRNA synthetase [EC:6.1.1.11]	1e-19
TR104368	258	ref|XP_004527267.1|	PREDICTED: tetraspanin-6-like isoform X1	Ceratitis capitata	4e-34	KOG3882	Tetraspanin family integral membrane protein	General function prediction only	R	dwi:Dwil_GK24539 GK24539 gene product from transcript GK24539-RA	4e-33
TR104371	278	emb|CBI22810.3|	unnamed protein product	Vitis vinifera	3e-23					vvi:100266117 similar to putative protein	2e-23
TR104374	226	gb|ACV70033.1|	3-ketoacyl CoA thiolase 2	Petunia x hybrida	1e-37	KOG1389	3-oxoacyl CoA thiolase	Lipid transport and metabolism	I	vvi:100247651 GSVIVT00020472001; hypothetical protein LOC100247651; K07513 acetyl-CoA acyltransferase 1 [EC:2.3.1.16]	4e-35	sp|Q8LF48|THIK1_ARATH 3-ketoacyl-CoA thiolase 1, peroxisomal OS=Arabidopsis thaliana GN=KAT1 PE=1 SV=2	1e-33
TR10438	2045	ref|XP_006440699.1|	hypothetical protein CICLE_v10020317mg	Citrus clementina	1e-66					vvi:100251937 GSVIVT01007924001; hypothetical protein LOC100251937	1e-54	sp|Q5U231|ZFR_XENTR Zinc finger RNA-binding protein OS=Xenopus tropicalis GN=zfr PE=2 SV=1	1e-09
TR104386	323	tpg|DAA51874.1|	TPA: putative actin family protein isoform 1	Zea mays	8e-76	KOG0676	Actin and related proteins	Cytoskeleton	Z	rcu:RCOM_1207060 actin, putative	6e-76	sp|Q10DV7|ACT1_ORYSJ Actin-1 OS=Oryza sativa subsp. japonica GN=ACT1 PE=2 SV=1	2e-75
TR104401	367	ref|XP_003546417.1|	PREDICTED: uncharacterized protein LOC100806898	Glycine max	3e-09					pop:POPTR_827736 hypothetical protein	1e-08
TR10441	418	gb|EFZ22274.1|	hypothetical protein SINV_14936	Solenopsis invicta	3e-19
TR104421	436	ref|XP_002265302.1|	PREDICTED: threonyl-tRNA synthetase, mitochondrial	Vitis vinifera	2e-26	KOG1637	Threonyl-tRNA synthetase	Translation, ribosomal structure and biogenesis	J	vvi:100265542 GSVIVT01020206001; hypothetical protein LOC100265542; K01868 threonyl-tRNA synthetase [EC:6.1.1.3]	1e-27	sp|O04630|SYTM_ARATH Threonyl-tRNA synthetase, mitochondrial OS=Arabidopsis thaliana GN=THRRS PE=2 SV=3	7e-27
TR104436	264	emb|CCA66140.1|	hypothetical protein	Beta vulgaris subsp. vulgaris	3e-16					vvi:100260845 hypothetical protein LOC100260845	6e-13
TR104437	231	ref|WP_007361970.1|	pantoate--beta-alanine ligase	Opitutaceae bacterium TAV1	4e-19	KOG3042	Panthothenate synthetase	Coenzyme transport and metabolism	H	vvi:100258071 hypothetical protein LOC100258071; K01918 pantoate--beta-alanine ligase [EC:6.3.2.1]	3e-10	sp|B8FJ17|PANC_DESAA Pantothenate synthetase OS=Desulfatibacillum alkenivorans (strain AK-01) GN=panC PE=3 SV=1	4e-19
TR104438	253	ref|XP_003701979.1|	PREDICTED: nucleolar protein 58-like	Megachile rotundata	4e-52	KOG2572	Ribosome biogenesis protein - Nop58p/Nop5p	RNA processing and modification	A	nvi:100117102 similar to CG10206	3e-53	sp|Q9Y2X3|NOP58_HUMAN Nucleolar protein 58 OS=Homo sapiens GN=NOP58 PE=1 SV=1	2e-41
TR104448	417	gb|AAT40504.2|	Polyprotein, putative	Solanum demissum	1e-09
TR104449	720	ref|XP_006349912.1|	PREDICTED: heat stress transcription factor A-5-like	Solanum tuberosum	4e-19	KOG0627	Heat shock transcription factor	Transcription	K	rcu:RCOM_0523380 DNA binding protein, putative	2e-19	sp|Q94BZ5|HSFA5_ARATH Heat stress transcription factor A-5 OS=Arabidopsis thaliana GN=HSFA5 PE=2 SV=1	3e-19
TR10445	507	gb|EXB38520.1|	hypothetical protein L484_003096	Morus notabilis	3e-33					vvi:100254022 GSVIVT00015232001; hypothetical protein LOC100254022	1e-33	sp|Q43125|CRY1_ARATH Cryptochrome-1 OS=Arabidopsis thaliana GN=CRY1 PE=1 SV=1	2e-16
TR104455	265	ref|NP_001062216.2|	Os08g0511900	Oryza sativa Japonica Group	2e-33	KOG2275	Aminoacylase ACY1 and related metalloexopeptidases	Amino acid transport and metabolism	E	osa:4346012 Os08g0511900; hypothetical protein	6e-32	sp|Q55DP8|ACY1_DICDI Aminoacylase-1 OS=Dictyostelium discoideum GN=acy1 PE=2 SV=1	4e-12
TR104457	261	emb|CAB40036.1|	putative protein	Arabidopsis thaliana	3e-35	KOG4758	Predicted membrane protein	General function prediction only	R	ath:AT4G10430 hypothetical protein	2e-35
TR104461	263	ref|XP_004519313.1|	PREDICTED: carnitine O-acetyltransferase-like isoform X1	Ceratitis capitata	1e-16	KOG3717	Carnitine O-acyltransferase CRAT	Lipid transport and metabolism	I	dse:Dsec_GM10135 GM10135 gene product from transcript GM10135-RA ; K00624 carnitine O-acetyltransferase [EC:2.3.1.7]	2e-16	sp|P47934|CACP_MOUSE Carnitine O-acetyltransferase OS=Mus musculus GN=Crat PE=1 SV=2	4e-16
TR10447	328	gb|ABR16364.1|	unknown	Picea sitchensis	1e-21	KOG0799	Branching enzyme	Carbohydrate transport and metabolism	G	pop:POPTR_1090749 hypothetical protein	8e-22
TR104477	233	gb|EFZ09142.1|	hypothetical protein SINV_01293	Solenopsis invicta	3e-37	KOG0268	Sof1-like rRNA processing protein (contains WD40 repeats)	RNA processing and modification	A	ame:411024 similar to CG7275-PA; K11806 WD repeat and SOF domain-containing protein 1	7e-36	sp|Q803X4|DCA13_DANRE DDB1- and CUL4-associated factor 13 OS=Danio rerio GN=dcaf13 PE=2 SV=1	2e-36
TR10448	763	ref|XP_006494688.1|	PREDICTED: G-type lectin S-receptor-like serine/threonine-protein kinase At1g11330-like isoform X1	Citrus sinensis	1e-75	KOG1187	Serine/threonine protein kinase	Signal transduction mechanisms	T	vvi:100251437 hypothetical protein LOC100251437	7e-75	sp|Q09092|SRK6_BRAOE Putative serine/threonine-protein kinase receptor OS=Brassica oleracea var. acephala GN=SRK6 PE=2 SV=1	4e-47
TR104491	261	ref|XP_001661874.1|	prip interacting protein. pimt	Aedes aegypti	3e-47	KOG2730	Methylase	General function prediction only	R	aag:AaeL_AAEL011732 prip interacting protein. pimt	2e-48	sp|P85107|TGS1_RAT Trimethylguanosine synthase OS=Rattus norvegicus GN=Tgs1 PE=1 SV=1	2e-37
TR104499	328	ref|XP_002430574.1|	alcohol dehydrogenase, putative	Pediculus humanus corporis	1e-33					tca:661584 similar to CG31937-PA	3e-33	sp|Q9Y394|DHRS7_HUMAN Dehydrogenase/reductase SDR family member 7 OS=Homo sapiens GN=DHRS7 PE=1 SV=1	4e-13
TR104507	232	ref|XP_003398169.1|	PREDICTED: hypothetical protein LOC100643086	Bombus terrestris	5e-15					ame:726321 similar to CG7781-PA	8e-14
TR104517	416	ref|XP_006307595.1|	hypothetical protein CARUB_v10009218mg	Capsella rubella	7e-51	KOG0231	Junctional membrane complex protein Junctophilin and related MORN repeat proteins	General function prediction only	R	pop:POPTR_559216 hypothetical protein	1e-49	sp|Q5BJS9|MORN4_RAT MORN repeat-containing protein 4 OS=Rattus norvegicus GN=Morn4 PE=2 SV=1	5e-07
TR104528	370	dbj|BAM18012.1|	ferritin 2 light chain homologue	Papilio xuthus	2e-35	KOG2332	Ferritin	Inorganic ion transport and metabolism	P	api:100166657 similar to putative ferritin 2	5e-30
TR10453	249	gb|AAF34767.1|AF227622_1	60S acidic ribosomal protein PO	Euphorbia esula	2e-08					vvi:100250067 GSVIVT00029254001; hypothetical protein LOC100250067; K02941 large subunit ribosomal protein LP0	5e-09	sp|P50346|RLA0_SOYBN 60S acidic ribosomal protein P0 OS=Glycine max PE=2 SV=1	4e-09
TR104533	255	gb|EEC71846.1|	hypothetical protein OsI_04511	Oryza sativa Indica Group	2e-43					osa:4325063 Os01g0859500; hypothetical protein	1e-44	sp|Q39234|TGA3_ARATH Transcription factor TGA3 OS=Arabidopsis thaliana GN=TGA3 PE=1 SV=1	2e-13
TR104535	362	gb|EEE67977.1|	hypothetical protein OsJ_25897	Oryza sativa Japonica Group	4e-44	KOG0687	26S proteasome regulatory complex, subunit RPN7/PSMD6	Posttranslational modification, protein turnover, chaperones	O	osa:4329887 Os02g0600100; hypothetical protein ; K03037 26S proteasome regulatory subunit N7	7e-45	sp|Q8W425|PSMD6_ORYSJ 26S proteasome non-ATPase regulatory subunit 6 OS=Oryza sativa subsp. japonica GN=RPN7 PE=2 SV=1	9e-43
TR10454	385	ref|XP_004167147.1|	PREDICTED: membrane-bound transcription factor site-1 protease-like	Cucumis sativus	2e-66	KOG4266	Subtilisin kexin isozyme-1/site 1 protease, subtilase superfamily	Posttranslational modification, protein turnover, chaperones	O	rcu:RCOM_1052690 site-1 protease, putative (EC:3.4.21.62)	5e-65	sp|Q14703|MBTP1_HUMAN Membrane-bound transcription factor site-1 protease OS=Homo sapiens GN=MBTPS1 PE=1 SV=1	1e-28
TR104540	388	gb|AAF29979.1|AF188066_1	isopentenyl pyrophosphate:dimethyllallyl pyrophosphate isomerase	Arabidopsis thaliana	6e-09					ath:AT3G02780 IPP2; IPP2 (ISOPENTENYL PYROPHOSPHATE:DIMETHYLALLYL PYROPHOSPHATE ISOMERASE 2); isopentenyl-diphosphate delta-isomerase; K01823 isopentenyl-diphosphate delta-isomerase [EC:5.3.3.2]	3e-10	sp|Q42553|IDI2_ARATH Isopentenyl-diphosphate Delta-isomerase II OS=Arabidopsis thaliana GN=IPP2 PE=2 SV=1	7e-11
TR104543	253	ref|XP_004523599.1|	PREDICTED: eukaryotic translation initiation factor 3 subunit F-1-like	Ceratitis capitata	1e-41	KOG2975	Translation initiation factor 3, subunit f (eIF-3f)	Translation, ribosomal structure and biogenesis	J	aga:AgaP_AGAP002935 AGAP002935-PA ; K03249 translation initiation factor eIF-3 subunit 5	6e-43	sp|Q7QD36|EIF3F_ANOGA Eukaryotic translation initiation factor 3 subunit F OS=Anopheles gambiae GN=eIF3-S5 PE=3 SV=3	1e-43
TR104544	376	ref|XP_002528515.1|	glutamate decarboxylase, putative	Ricinus communis	2e-69	KOG1383	Glutamate decarboxylase/sphingosine phosphate lyase	Amino acid transport and metabolism	E	rcu:RCOM_0112580 glutamate decarboxylase, putative (EC:4.1.1.15)	1e-70	sp|Q42521|DCE1_ARATH Glutamate decarboxylase 1 OS=Arabidopsis thaliana GN=GAD1 PE=1 SV=2	2e-68
TR104565	224	ref|XP_003424917.1|	PREDICTED: hypothetical protein LOC100679824	Nasonia vitripennis	3e-15					ame:409994 similar to coiled-coil domain containing 95; K11669 INO80 complex subunit E	8e-16
TR104569	300	ref|XP_003518926.1|	PREDICTED: basic 7S globulin	Glycine max	2e-11					rcu:RCOM_1430910 basic 7S globulin, putative	3e-12	sp|Q8RVH5|7SBG2_SOYBN Basic 7S globulin 2 OS=Glycine max PE=1 SV=1	1e-10
TR104578	323	ref|XP_004530446.1|	PREDICTED: eukaryotic translation initiation factor 3 subunit G-1-like	Ceratitis capitata	7e-47	KOG0122	Translation initiation factor 3, subunit g (eIF-3g)	Translation, ribosomal structure and biogenesis	J	dpe:Dper_GL12937 GL12937 gene product from transcript GL12937-RA ; K03248 translation initiation factor eIF-3 subunit 4	6e-47	sp|Q29GU0|EI3G1_DROPS Eukaryotic translation initiation factor 3 subunit G-1 OS=Drosophila pseudoobscura pseudoobscura GN=eIF3-S4-1 PE=3 SV=1	1e-47
TR10458	1049	ref|XP_006437027.1|	hypothetical protein CICLE_v10032722mg	Citrus clementina	2e-68	KOG4073	Pterin carbinolamine dehydratase PCBD/dimerization cofactor of HNF1	Transcription	K	vvi:100244293 GSVIVT00014161001; hypothetical protein LOC100244293	9e-68	sp|Q60BH8|PHS_METCA Putative pterin-4-alpha-carbinolamine dehydratase OS=Methylococcus capsulatus GN=MCA0497 PE=3 SV=1	9e-10
TR104603	383	ref|XP_006440076.1|	hypothetical protein CICLE_v10021896mg	Citrus clementina	3e-27	KOG3078	Adenylate kinase	Nucleotide transport and metabolism	F	vvi:100245612 GSVIVT00017909001; hypothetical protein LOC100245612; K00939 adenylate kinase [EC:2.7.4.3]	8e-28	sp|Q08480|KAD2_ORYSJ Adenylate kinase B OS=Oryza sativa subsp. japonica GN=ADK-B PE=2 SV=1	8e-27
TR104604	356	ref|XP_003615973.1|	O-methyltransferase	Medicago truncatula	3e-10					rcu:RCOM_1015530 o-methyltransferase, putative (EC:2.1.1.150)	2e-11
TR104613	225	ref|XP_002071146.1|	GK25637	Drosophila willistoni	5e-31					dwi:Dwil_GK25637 GK25637 gene product from transcript GK25637-RA	3e-32	sp|Q9W3T5|U640_DROME UPF0640 protein CG32736 OS=Drosophila melanogaster GN=CG32736 PE=1 SV=1	4e-31
TR104630	472	ref|XP_006853332.1|	hypothetical protein AMTR_s00032p00075540	Amborella trichopoda	2e-12					rcu:RCOM_1573540 calmodulin binding protein, putative	3e-13	sp|P33081|AX15A_SOYBN Auxin-induced protein 15A OS=Glycine max PE=2 SV=1	8e-11
TR104644	273	ref|XP_004537577.1|	PREDICTED: ragulator complex protein LAMTOR2 homolog	Ceratitis capitata	8e-30	KOG4107	MP1 adaptor interacting protein P14	Signal transduction mechanisms	T	dya:Dyak_GE11972 GE11972 gene product from transcript GE11972-RA	4e-30	sp|Q9V8I2|MAPIP_DROME Mitogen-activated protein-binding protein-interacting protein homolog OS=Drosophila melanogaster GN=CG5189 PE=1 SV=1	1e-29
TR104654	309	ref|XP_317733.3|	AGAP007780-PA	Anopheles gambiae str. PEST	2e-35	KOG4009	NADH-ubiquinone oxidoreductase, subunit NDUFB10/PDSW	Energy production and conversion	C	aga:AgaP_AGAP007780 AGAP007780-PA ; K03966 NADH dehydrogenase (ubiquinone) 1 beta subcomplex 10 [EC:1.6.5.3 1.6.99.3]	1e-36	sp|Q1HPL8|NDUBA_BOMMO NADH dehydrogenase [ubiquinone] 1 beta subcomplex subunit 10 OS=Bombyx mori PE=1 SV=1	2e-29
TR104663	315	ref|XP_002880309.1|	hypothetical protein ARALYDRAFT_483931	Arabidopsis lyrata subsp. lyrata	4e-19	KOG1317	Fumarase	Energy production and conversion	C	ath:AT2G47510 FUM1; FUM1 (FUMARASE 1); catalytic/ fumarate hydratase; K01679 fumarate hydratase, class II [EC:4.2.1.2]	3e-20	sp|P93033|FUM1_ARATH Fumarate hydratase 1, mitochondrial OS=Arabidopsis thaliana GN=FUM1 PE=1 SV=2	6e-21
TR10467	547	ref|XP_004957742.1|	PREDICTED: 40S ribosomal protein S15a-1-like isoform X3	Setaria italica	1e-19	KOG1754	40S ribosomal protein S15/S22	Translation, ribosomal structure and biogenesis	J	sbi:SORBI_09g022390 SORBIDRAFT_09g022390; hypothetical protein	1e-19	sp|Q9AT34|RS15A_DAUCA 40S ribosomal protein S15a OS=Daucus carota GN=RPS15A PE=2 SV=3	1e-20
TR104671	230	dbj|BAC79540.1|	putative Serine/threonine Kinase	Oryza sativa Japonica Group	6e-46					osa:4344287 Os07g0678600; hypothetical protein	2e-46	sp|Q7X996|CIPK2_ORYSJ CBL-interacting protein kinase 2 OS=Oryza sativa subsp. japonica GN=CIPK2 PE=2 SV=1	4e-47
TR10468	859	gb|EXB81504.1|	hypothetical protein L484_014312	Morus notabilis	2e-36					ath:AT1G76065 hypothetical protein	3e-37	sp|Q5PQ90|LYRM2_XENLA LYR motif-containing protein 2 OS=Xenopus laevis GN=lyrm2 PE=3 SV=1	1e-08
TR104695	252	ref|XP_005178044.1|	PREDICTED: ubiquitin carboxyl-terminal hydrolase CYLD-like isoform X2	Musca domestica	3e-19	KOG3556	Familial cylindromatosis protein	General function prediction only	R	dvi:Dvir_GJ17519 GJ17519 gene product from transcript GJ17519-RA	1e-17
TR10470	703	emb|CAN63285.1|	hypothetical protein VITISV_017507	Vitis vinifera	7e-75	KOG0102	Molecular chaperones mortalin/PBP74/GRP75, HSP70 superfamily	Posttranslational modification, protein turnover, chaperones	O	vvi:100243472 hypothetical protein LOC100243472	2e-74	sp|Q01899|HSP7M_PHAVU Heat shock 70 kDa protein, mitochondrial OS=Phaseolus vulgaris PE=2 SV=1	6e-71
TR104712	263	ref|XP_967577.1|	PREDICTED: similar to ribosomal protein S24e	Tribolium castaneum	2e-43	KOG3424	40S ribosomal protein S24	Translation, ribosomal structure and biogenesis	J	tca:655928 similar to ribosomal protein S24e; K02974 small subunit ribosomal protein S24e	1e-44	sp|Q962Q6|RS24_SPOFR 40S ribosomal protein S24 OS=Spodoptera frugiperda GN=RpS24 PE=2 SV=1	2e-44
TR104719	262	gb|EMS22859.1|	H/ACA ribonucleoprotein complex subunit 2	Rhodosporidium toruloides NP11	6e-31	KOG3167	Box H/ACA snoRNP component, involved in ribosomal RNA pseudouridinylation	RNA processing and modification	A	cim:CIMG_05741 hypothetical protein; K11129 H/ACA ribonucleoprotein complex subunit 2	1e-29	sp|P32495|NHP2_YEAST H/ACA ribonucleoprotein complex subunit 2 OS=Saccharomyces cerevisiae GN=NHP2 PE=1 SV=2	9e-23
TR10472	481	ref|XP_966358.1|	PREDICTED: similar to anamorsin, putative	Tribolium castaneum	3e-41	KOG4020	Protein DRE2, required for cell viability	Function unknown	S	tca:654849 TcasGA2_TC004939; similar to anamorsin, putative	2e-42	sp|Q29P70|DRE2_DROPS Anamorsin homolog OS=Drosophila pseudoobscura pseudoobscura GN=l(2)35Bg PE=3 SV=1	2e-38
TR104721	339	emb|CAN68461.1|	hypothetical protein VITISV_037728	Vitis vinifera	1e-35					vvi:100258318 hypothetical protein LOC100258318	8e-30	sp|P10978|POLX_TOBAC Retrovirus-related Pol polyprotein from transposon TNT 1-94 OS=Nicotiana tabacum PE=2 SV=1	4e-12
TR10473	843	gb|EXB66888.1|	hypothetical protein L484_019526	Morus notabilis	4e-16					rcu:RCOM_0104680 hypothetical protein	2e-15	sp|Q92346|YDH1_SCHPO Uncharacterized protein C6G9.01c OS=Schizosaccharomyces pombe GN=SPAC6G9.01c PE=2 SV=2	5e-08
TR104730	272	gb|EFN86838.1|	Casein kinase II subunit beta	Harpegnathos saltator	1e-26	KOG3092	Casein kinase II, beta subunit	Signal transduction mechanisms	T	cfa:474844 CSNK2B; casein kinase 2, beta polypeptide; K03115 casein kinase 2, beta polypeptide	5e-26	sp|P28021|CSK2B_XENLA Casein kinase II subunit beta OS=Xenopus laevis GN=csnk2b PE=1 SV=1	6e-26
TR104738	433	ref|XP_004298984.1|	PREDICTED: protein LATERAL ORGAN BOUNDARIES-like	Fragaria vesca subsp. vesca	2e-36					pop:POPTR_891214 hypothetical protein	3e-32	sp|Q9FML4|LOB_ARATH Protein LATERAL ORGAN BOUNDARIES OS=Arabidopsis thaliana GN=LOB PE=2 SV=1	6e-30
TR104761	251	ref|XP_005189739.1|	PREDICTED: ATPase ASNA1 homolog	Musca domestica	2e-47	KOG2825	Putative arsenite-translocating ATPase	Inorganic ion transport and metabolism	P	cqu:CpipJ_CPIJ005690 arsenical pump-driving ATPase; K01551 arsenite-transporting ATPase [EC:3.6.3.16]	2e-46	sp|B0WEV5|ASNA_CULQU ATPase ASNA1 homolog OS=Culex quinquefasciatus GN=CpipJ_CPIJ005690 PE=3 SV=1	5e-47
TR10477	1345	ref|XP_006424118.1|	hypothetical protein CICLE_v10028449mg	Citrus clementina	1e-164					vvi:100249599 hypothetical protein LOC100249599	1e-150	sp|Q9MA50|PPR13_ARATH Pentatricopeptide repeat-containing protein At1g05750, chloroplastic OS=Arabidopsis thaliana GN=PDE247 PE=2 SV=1	1e-139
TR104770	263											sp|P93295|M310_ARATH Uncharacterized mitochondrial protein AtMg00310 OS=Arabidopsis thaliana GN=AtMg00310 PE=4 SV=1
TR10478	309	gb|ABN50360.1|	beta-tubulin, partial	Spinacia oleracea	3e-71	KOG1375	Beta tubulin	Cytoskeleton	Z	zma:100273658 hypothetical protein LOC100273658	2e-70	sp|P33632|TBB3_ANEPH Tubulin beta-3 chain (Fragment) OS=Anemia phyllitidis GN=TUBB3 PE=2 SV=1	1e-71
TR104783	282	ref|XP_004246827.1|	PREDICTED: uncharacterized protein LOC101260567	Solanum lycopersicum	2e-22					vvi:100265012 hypothetical protein LOC100265012	6e-20
TR104784	529	ref|XP_007018981.1|	Dual specificty protein kinase-ttk isoform 2, partial	Theobroma cacao	1e-17					pop:POPTR_760879 hypothetical protein; K08866 serine/threonine-protein kinase TTK/MPS1 [EC:2.7.12.1]	9e-17
TR104785	360	ref|XP_007023831.1|	Glycosyl hydrolase 9A1	Theobroma cacao	1e-11					rcu:RCOM_1299900 endo-1,4-beta-glucanase, putative (EC:3.2.1.4)	1e-11	sp|Q38890|GUN25_ARATH Endoglucanase 25 OS=Arabidopsis thaliana GN=KOR PE=1 SV=1	3e-11
TR104788	234	ref|XP_971953.1|	PREDICTED: similar to Negative elongation factor E CG5994-PA	Tribolium castaneum	2e-21					tca:660647 TcasGA2_TC003247; similar to CG5994-PA	9e-23	sp|P92204|NELFE_DROME Negative elongation factor E OS=Drosophila melanogaster GN=Nelf-E PE=1 SV=1	2e-17
TR104791	247	ref|XP_004533201.1|	PREDICTED: 26S proteasome non-ATPase regulatory subunit 1-like	Ceratitis capitata	1e-38	KOG2062	26S proteasome regulatory complex, subunit RPN2/PSMD1	Posttranslational modification, protein turnover, chaperones	O	cqu:CpipJ_CPIJ006701 26S proteasome non-ATPase regulatory subunit 1	1e-39	sp|Q9V3P6|PSMD1_DROME 26S proteasome non-ATPase regulatory subunit 1 OS=Drosophila melanogaster GN=Rpn2 PE=1 SV=1	1e-38
TR104793	267									vvi:100249023 hypothetical protein LOC100249023
TR104796	259	gb|EXB88354.1|	TPR and ankyrin repeat-containing protein 1	Morus notabilis	1e-12					vvi:100243095 hypothetical protein LOC100243095	1e-11
TR10480	1070	ref|NP_001060741.1|	Os07g0694700	Oryza sativa Japonica Group	1e-167					osa:4344397 Os07g0694700; hypothetical protein ; K00434 L-ascorbate peroxidase [EC:1.11.1.11]	1e-168	sp|Q9FE01|APX2_ORYSJ L-ascorbate peroxidase 2, cytosolic OS=Oryza sativa subsp. japonica GN=APX2 PE=1 SV=1	1e-169
TR104803	227	ref|XP_001796146.1|	hypothetical protein SNOG_05750	Phaeosphaeria nodorum SN15	1e-29					pno:SNOG_05750 hypothetical protein	8e-31
TR104804	239	emb|CAQ03483.1|	histone H4	Actinidia deliciosa var. deliciosa	2e-18					osa:4347134 Os09g0433500; hypothetical protein	5e-08
TR104805	256	gb|AAG12476.2|AC037197_1	Putative histidine decarboxylase	Oryza sativa Japonica Group	4e-52	KOG0629	Glutamate decarboxylase and related proteins	Amino acid transport and metabolism	E	pop:POPTR_816223 hypothetical protein; K01590 histidine decarboxylase [EC:4.1.1.22]	1e-35	sp|P54772|DCHS_SOLLC Histidine decarboxylase OS=Solanum lycopersicum GN=HDC PE=2 SV=1	3e-23
TR104812	239	ref|XP_002603346.1|	hypothetical protein BRAFLDRAFT_277266	Branchiostoma floridae	3e-10					bfo:BRAFLDRAFT_277266 hypothetical protein; K11864 BRCA1/BRCA2-containing complex subunit 3	1e-11	sp|Q4VA72|BRCC3_XENTR Lys-63-specific deubiquitinase BRCC36 OS=Xenopus tropicalis GN=brcc3 PE=2 SV=1	1e-08
TR104813	511	ref|XP_007225323.1|	hypothetical protein PRUPE_ppa001115mg	Prunus persica	5e-12					pop:POPTR_565419 hypothetical protein	2e-11
TR104815	230	ref|NP_001065578.1|	Os11g0114600	Oryza sativa Japonica Group	1e-13					osa:4349598 Os11g0114600; hypothetical protein	6e-15
TR104817	256	gb|AFL69833.1|	mannose-1-phosphate guanyltransferase 4	Oryza sativa Indica Group	1e-51	KOG1322	GDP-mannose pyrophosphorylase/mannose-1-phosphate guanylyltransferase	Cell wall/membrane/envelope biogenesis	M	osa:4327472 Os01g0847200; hypothetical protein	1e-52	sp|Q54K39|GMPPB_DICDI Mannose-1-phosphate guanyltransferase beta OS=Dictyostelium discoideum GN=gmppB PE=2 SV=1	5e-32
TR104828	228	gb|EFN67709.1|	Aldehyde dehydrogenase, mitochondrial	Camponotus floridanus	2e-21	KOG2450	Aldehyde dehydrogenase	Energy production and conversion	C	dmo:Dmoj_GI17663 GI17663 gene product from transcript GI17663-RA ; K00128 aldehyde dehydrogenase (NAD+) [EC:1.2.1.3]	1e-21	sp|P11884|ALDH2_RAT Aldehyde dehydrogenase, mitochondrial OS=Rattus norvegicus GN=Aldh2 PE=1 SV=1	1e-15
TR104829	225	ref|XP_002070138.1|	GK11890	Drosophila willistoni	2e-12	KOG1362	Choline transporter-like protein	Lipid transport and metabolism	I	dwi:Dwil_GK11890 GK11890 gene product from transcript GK11890-RA	1e-13	sp|Q9VAP3|CTLH2_DROME CTL-like protein 2 OS=Drosophila melanogaster GN=CG11880 PE=2 SV=1	1e-12
TR104834	248	gb|EFZ21574.1|	hypothetical protein SINV_13503	Solenopsis invicta	1e-36	KOG3776	Plasma membrane glycoprotein CD36 and related membrane receptors	Signal transduction mechanisms	T	nvi:100119515 similar to ENSANGP00000018685	5e-35	sp|P97943|SCRB1_RAT Scavenger receptor class B member 1 OS=Rattus norvegicus GN=Scarb1 PE=1 SV=1	1e-07
TR104837	325					KOG4481	Uncharacterized conserved protein	Function unknown	S
TR104859	253	emb|CAN74303.1|	hypothetical protein VITISV_032980	Vitis vinifera	2e-27					vvi:100256608 hypothetical protein LOC100256608	4e-21	sp|P10978|POLX_TOBAC Retrovirus-related Pol polyprotein from transposon TNT 1-94 OS=Nicotiana tabacum PE=2 SV=1	1e-12
TR10486	4312	ref|XP_002272021.1|	PREDICTED: uncharacterized protein LOC100249432 isoform 1	Vitis vinifera	0	KOG4121	Nuclear pore complex, Nup133 component (sc Nup133)	Nuclear structure	Y	vvi:100249432 hypothetical protein LOC100249432	0
TR104862	250	gb|AGB07590.1|	ethylene-responsive transcription factor 7	Artemisia annua	5e-21					vvi:100262843 hypothetical protein LOC100262843	4e-22	sp|Q9C6M5|RAVL1_ARATH AP2/ERF and B3 domain-containing transcription repressor TEM1 OS=Arabidopsis thaliana GN=TEM1 PE=1 SV=1	3e-19
TR104863	441	emb|CAN83909.1|	hypothetical protein VITISV_035044	Vitis vinifera	2e-24					vvi:100264434 GSVIVT00034858001; hypothetical protein LOC100264434	2e-25	sp|Q9FLF4|PUB27_ARATH U-box domain-containing protein 27 OS=Arabidopsis thaliana GN=PUB27 PE=2 SV=1	6e-17
TR104876	298	emb|CBI21924.3|	unnamed protein product	Vitis vinifera	9e-29	KOG3178	Hydroxyindole-O-methyltransferase and related SAM-dependent methyltransferases	General function prediction only	R	vvi:100254011 GSVIVT00018662001; hypothetical protein LOC100254011	2e-28	sp|P47917|ZRP4_MAIZE O-methyltransferase ZRP4 OS=Zea mays GN=ZRP4 PE=2 SV=1	3e-20
TR104885	239	ref|XP_007068614.1|	PREDICTED: acyl-CoA dehydrogenase family member 10-like	Chelonia mydas	4e-15	KOG0137	Very-long-chain acyl-CoA dehydrogenase	Lipid transport and metabolism	I	xla:446287 hypothetical protein LOC446287	2e-14
TR104886	346	ref|XP_002267672.2|	PREDICTED: probable LRR receptor-like serine/threonine-protein kinase At1g56130-like	Vitis vinifera	1e-57	KOG1187	Serine/threonine protein kinase	Signal transduction mechanisms	T	vvi:100262365 GSVIVT01029718001; hypothetical protein LOC100262365	1e-58	sp|C0LGH2|Y1561_ARATH Probable LRR receptor-like serine/threonine-protein kinase At1g56130 OS=Arabidopsis thaliana GN=At1g56130 PE=1 SV=2	7e-52
TR104894	288	gb|AAN87570.1|	gibberellin 3-oxidase	Spinacia oleracea	8e-35	KOG0143	Iron/ascorbate family oxidoreductases	Secondary metabolites biosynthesis, transport and catabolism	Q	vvi:100265167 hypothetical protein LOC100265167	1e-27	sp|Q39103|G3OX1_ARATH Gibberellin 3-beta-dioxygenase 1 OS=Arabidopsis thaliana GN=GA4 PE=1 SV=2	1e-22
TR104902	258	ref|XP_006489842.1|	PREDICTED: ABC transporter C family member 10-like	Citrus sinensis	4e-33	KOG0054	Multidrug resistance-associated protein/mitoxantrone resistance protein, ABC superfamily	Secondary metabolites biosynthesis, transport and catabolism	Q	vvi:100245097 hypothetical protein LOC100245097	1e-33	sp|Q9LYS2|AB10C_ARATH ABC transporter C family member 10 OS=Arabidopsis thaliana GN=ABCC10 PE=2 SV=1	9e-30
TR104905	268	ref|XP_002277890.1|	PREDICTED: protein transport protein Sec61 subunit beta-like	Vitis vinifera	4e-25	KOG3457	Sec61 protein translocation complex, beta subunit	Posttranslational modification, protein turnover, chaperones	O	vvi:100241050 similar to sec61beta family protein; K09481 protein transport protein SEC61 subunit beta	2e-26	sp|P38389|SC61B_ARATH Protein transport protein Sec61 subunit beta OS=Arabidopsis thaliana GN=At2g45070 PE=2 SV=1	7e-24
TR104923	230	ref|XP_007220397.1|	hypothetical protein PRUPE_ppa006959mg	Prunus persica	3e-37	KOG2860	Uncharacterized conserved protein, contains TraB domain	Signal transduction mechanisms	T	pop:POPTR_834406 hypothetical protein	2e-39
TR104928	240	ref|XP_007383087.1|	phosphoglycerate mutase-like protein	Punctularia strigosozonata HHB-11173 SS5	1e-10	KOG4754	Predicted phosphoglycerate mutase	Carbohydrate transport and metabolism	G	cne:CNI00820 hypothetical protein	1e-10
TR104937	315	ref|XP_006440515.1|	hypothetical protein CICLE_v10019611mg	Citrus clementina	3e-15	KOG1238	Glucose dehydrogenase/choline dehydrogenase/mandelonitrile lyase (GMC oxidoreductase family)	General function prediction only	R	rcu:RCOM_1683180 glucose-methanol-choline (gmc) oxidoreductase, putative (EC:4.1.2.10)	4e-15	sp|Q9S746|HTH_ARATH Protein HOTHEAD OS=Arabidopsis thaliana GN=HTH PE=1 SV=1	2e-14
TR104939	241	ref|XP_002514141.1|	methyltransferase, putative	Ricinus communis	2e-16					rcu:RCOM_1047730 methyltransferase, putative	1e-17
TR104943	435	ref|XP_004300996.1|	PREDICTED: probable F-box protein At5g04010-like	Fragaria vesca subsp. vesca	2e-30					vvi:100250432 hypothetical protein LOC100250432	2e-26
TR104957	317	tpg|DAA52270.1|	TPA: hypothetical protein ZEAMMB73_822968	Zea mays	3e-09	KOG3480	Mitochondrial import inner membrane translocase, subunits TIM10/TIM12	Intracellular trafficking, secretion, and vesicular transport	U	zma:100285900 pco107818; LOC100285900	4e-10	sp|Q9ZW33|TIM10_ARATH Mitochondrial import inner membrane translocase subunit Tim10 OS=Arabidopsis thaliana GN=TIM10 PE=2 SV=1	5e-10
TR104969	224	gb|ACL11877.1|	alternative oxidase, partial	Phytophthora cinnamomi	1e-13
TR10497	456	emb|CAN74075.1|	hypothetical protein VITISV_000976	Vitis vinifera	2e-15
TR104977	475	ref|XP_007017912.1|	Uncharacterized protein TCM_034301	Theobroma cacao	6e-19					rcu:RCOM_1599530 hypothetical protein	2e-17	sp|Q9SGS5|Y1607_ARATH Uncharacterized protein At1g76070 OS=Arabidopsis thaliana GN=At1g76070 PE=1 SV=1	7e-08
TR10499	908									vvi:100251682 GSVIVT00032065001; hypothetical protein LOC100251682
TR104999	442	ref|XP_003521432.1|	PREDICTED: pyruvate kinase, cytosolic isozyme-like	Glycine max	4e-90	KOG2323	Pyruvate kinase	Carbohydrate transport and metabolism	G	ath:AT3G52990 pyruvate kinase, putative; K00873 pyruvate kinase [EC:2.7.1.40]	6e-91	sp|P22200|KPYC_SOLTU Pyruvate kinase, cytosolic isozyme OS=Solanum tuberosum PE=2 SV=1	1e-33
TR105	1032	ref|XP_002082032.1|	GD11341	Drosophila simulans	1e-163	KOG0123	Polyadenylate-binding protein (RRM superfamily)	RNA processing and modification	A	dsi:Dsim_GD11341 GD11341 gene product from transcript GD11341-RA	1e-164	sp|P21187|PABP_DROME Polyadenylate-binding protein OS=Drosophila melanogaster GN=pAbp PE=1 SV=3	1e-162
TR105004	307	gb|EXB23810.1|	GTP pyrophosphokinase	Morus notabilis	5e-44	KOG1157	Predicted guanosine polyphosphate pyrophosphohydrolase/synthase	Signal transduction mechanisms	T	pop:POPTR_817053 hypothetical protein	1e-44
TR10502	323	gb|ABV30819.1|	NBS-containing resistance-like protein	Platanus x acerifolia	4e-09	KOG4658	Apoptotic ATPase	Signal transduction mechanisms	T	ath:AT3G46530 RPP13; RPP13 (RECOGNITION OF PERONOSPORA PARASITICA 13); ATP binding	1e-07	sp|Q9M667|RPP13_ARATH Disease resistance protein RPP13 OS=Arabidopsis thaliana GN=RPP13 PE=2 SV=2	3e-08
TR105047	261	gb|AFN89854.1|	tyrosine decarboxylase	Rhodiola crenulata	8e-54	KOG0628	Aromatic-L-amino-acid/L-histidine decarboxylase	Amino acid transport and metabolism	E	vvi:100255040 GSVIVT00011265001; hypothetical protein LOC100255040	2e-25	sp|P54771|TYDC5_PAPSO Tyrosine/DOPA decarboxylase 5 OS=Papaver somniferum GN=TYDC5 PE=2 SV=1	5e-22
TR105061	225	ref|XP_004141765.1|	PREDICTED: 30S ribosomal protein S17, chloroplastic-like	Cucumis sativus	2e-16	KOG1740	Predicted mitochondrial/chloroplast ribosomal protein S17	Translation, ribosomal structure and biogenesis	J	vvi:100251530 hypothetical protein LOC100251530; K02961 small subunit ribosomal protein S17	6e-16	sp|P17092|RR17_PEA 30S ribosomal protein S17, chloroplastic (Fragment) OS=Pisum sativum GN=RPS17 PE=2 SV=1	4e-15
TR105069	399	ref|XP_003532390.1|	PREDICTED: serine carboxypeptidase-like 45-like isoform X1	Glycine max	5e-11	KOG1282	Serine carboxypeptidases (lysosomal cathepsin A)	Amino acid transport and metabolism	E	pop:POPTR_797202 hypothetical protein	2e-11	sp|Q93Y09|SCP45_ARATH Serine carboxypeptidase-like 45 OS=Arabidopsis thaliana GN=SCPL45 PE=2 SV=1	4e-11
TR105072	230	gb|ACO35360.1|	phosphofructokinase	Elaeis oleifera	3e-31	KOG2440	Pyrophosphate-dependent phosphofructo-1-kinase	Carbohydrate transport and metabolism	G	vvi:100245746 GSVIVT00032133001; hypothetical protein LOC100245746; K00850 6-phosphofructokinase [EC:2.7.1.11]	1e-24	sp|Q94AA4|K6PF3_ARATH 6-phosphofructokinase 3 OS=Arabidopsis thaliana GN=PFK3 PE=1 SV=1	2e-20
TR10509	1691	ref|XP_006445501.1|	hypothetical protein CICLE_v10020482mg	Citrus clementina	1e-179	KOG0798	Uncharacterized conserved protein	Cell cycle control, cell division, chromosome partitioning	D	vvi:100243575 hypothetical protein LOC100243575	1e-172	sp|Q14AI0|DCC1_MOUSE Sister chromatid cohesion protein DCC1 OS=Mus musculus GN=DSCC1 PE=2 SV=1	1e-40
TR105101	228	ref|XP_007009900.1|	Receptor-like protein kinase	Theobroma cacao	3e-33	KOG1187	Serine/threonine protein kinase	Signal transduction mechanisms	T	rcu:RCOM_1355390 Protein kinase APK1A, chloroplast precursor, putative (EC:2.7.12.2)	4e-33	sp|Q06548|APK1A_ARATH Protein kinase APK1A, chloroplastic OS=Arabidopsis thaliana GN=APK1A PE=2 SV=1	8e-19
TR10511	2699	ref|XP_006366225.1|	PREDICTED: ABC transporter G family member 11-like	Solanum tuberosum	0	KOG0061	Transporter, ABC superfamily (Breast cancer resistance protein)	Secondary metabolites biosynthesis, transport and catabolism	Q	rcu:RCOM_0768320 ATP-binding cassette transporter, putative (EC:3.6.3.28)	0	sp|Q8RXN0|AB11G_ARATH ABC transporter G family member 11 OS=Arabidopsis thaliana GN=ABCG11 PE=1 SV=1	1e-154
TR105123	249	ref|XP_004298311.1|	PREDICTED: protein CHUP1, chloroplastic-like	Fragaria vesca subsp. vesca	3e-26					rcu:RCOM_0704660 hypothetical protein	3e-27	sp|Q9LI74|CHUP1_ARATH Protein CHUP1, chloroplastic OS=Arabidopsis thaliana GN=CHUP1 PE=1 SV=1	4e-25
TR105136	224	ref|XP_005176245.1|	PREDICTED: multidrug resistance-associated protein 1-like isoform X10	Musca domestica	8e-37	KOG0054	Multidrug resistance-associated protein/mitoxantrone resistance protein, ABC superfamily	Secondary metabolites biosynthesis, transport and catabolism	Q	dsi:Dsim_GD23852 GD23852 gene product from transcript GD23852-RA	6e-35	sp|Q8HXQ5|MRP1_BOVIN Multidrug resistance-associated protein 1 OS=Bos taurus GN=ABCC1 PE=2 SV=1	8e-28
TR105144	258	gb|EFA05640.1|	hypothetical protein TcasGA2_TC015848	Tribolium castaneum	1e-51					tca:641599 Tyr2; pro-phenol oxidase subunit 2 (EC:1.14.18.1 1.10.3.1)	5e-50	sp|Q27451|PRP1_BOMMO Phenoloxidase subunit 1 OS=Bombyx mori PE=1 SV=2	2e-41
TR105145	396	ref|XP_006428449.1|	hypothetical protein CICLE_v10013819mg, partial	Citrus clementina	9e-25	KOG2085	Serine/threonine protein phosphatase 2A, regulatory subunit	Signal transduction mechanisms	T	rcu:RCOM_1353690 protein phosphatase 2a, regulatory subunit, putative; K11584 protein phosphatase 2 (formerly 2A), regulatory subunit B'	8e-24	sp|O04376|2A5B_ARATH Serine/threonine protein phosphatase 2A 57 kDa regulatory subunit B' beta isoform OS=Arabidopsis thaliana GN=B'BETA PE=1 SV=1	1e-23
TR105146	263	ref|XP_002094367.1|	GE21787	Drosophila yakuba	4e-41	KOG2016	NEDD8-activating complex, APP-BP1/UBA5 component	Posttranslational modification, protein turnover, chaperones	O	dya:Dyak_GE21787 GE21787 gene product from transcript GE21787-RA ; K04532 amyloid beta precursor protein binding protein 1	2e-42	sp|Q9VTE9|ULA1_DROME NEDD8-activating enzyme E1 regulatory subunit OS=Drosophila melanogaster GN=APP-BP1 PE=1 SV=1	1e-41
TR105150	241	ref|XP_004523688.1|	PREDICTED: sel1 repeat-containing protein 1 homolog	Ceratitis capitata	2e-47	KOG4014	Uncharacterized conserved protein (contains TPR repeat)	Function unknown	S	dan:Dana_GF22021 GF22021 gene product from transcript GF22021-RA	6e-48	sp|Q9W5N0|C1365_DROME Hcp beta-lactamase-like protein CG13865 OS=Drosophila melanogaster GN=CG13865 PE=1 SV=1	9e-47
TR105152	393	ref|XP_007163558.1|	hypothetical protein PHAVU_001G244300g	Phaseolus vulgaris	3e-12	KOG0985	Vesicle coat protein clathrin, heavy chain	Intracellular trafficking, secretion, and vesicular transport	U	pop:POPTR_829704 hypothetical protein	2e-12
TR105158	287	ref|NP_179563.1|	60S ribosomal protein L28-1	Arabidopsis thaliana	1e-59	KOG3412	60S ribosomal protein L28	Translation, ribosomal structure and biogenesis	J	ath:AT2G19730 60S ribosomal protein L28 (RPL28A); K02903 large subunit ribosomal protein L28e	5e-61	sp|O82204|RL281_ARATH 60S ribosomal protein L28-1 OS=Arabidopsis thaliana GN=RPL28A PE=1 SV=1	1e-61
TR10516	3771	gb|EYU33598.1|	hypothetical protein MIMGU_mgv1a004326mg	Mimulus guttatus	0					vvi:100264056 hypothetical protein LOC100264056	0	sp|Q9FH36|GAUTC_ARATH Probable galacturonosyltransferase 12 OS=Arabidopsis thaliana GN=GAUT12 PE=2 SV=1	0
TR105165	257									vvi:100252818 GSVIVT00001269001; hypothetical protein LOC100252818
TR105184	232	ref|XP_002432353.1|	conserved hypothetical protein	Pediculus humanus corporis	2e-26	KOG3612	PHD Zn-finger protein	General function prediction only	R	ame:412296 similar to Deformed epidermal autoregulatory factor-1 CG8567-PA, isoform A	1e-24	sp|Q24180|DEAF1_DROME Deformed epidermal autoregulatory factor 1 OS=Drosophila melanogaster GN=Deaf1 PE=1 SV=1	9e-20
TR10519	913					KOG0260	RNA polymerase II, large subunit	Transcription	K
TR105199	567	ref|XP_003634857.1|	PREDICTED: uncharacterized protein LOC100854976	Vitis vinifera	3e-44					vvi:100241762 hypothetical protein LOC100241762	2e-45
TR105208	291	ref|XP_002272295.1|	PREDICTED: 50S ribosomal protein L21, chloroplastic	Vitis vinifera	4e-24	KOG1686	Mitochondrial/chloroplast ribosomal L21 protein	Translation, ribosomal structure and biogenesis	J	vvi:100255002 GSVIVT00026834001; hypothetical protein LOC100255002; K02888 large subunit ribosomal protein L21	2e-25	sp|P51412|RK21_ARATH 50S ribosomal protein L21, chloroplastic OS=Arabidopsis thaliana GN=RPL21 PE=2 SV=1	2e-19
TR105209	225	gb|EKC33901.1|	hypothetical protein CGI_10026398	Crassostrea gigas	6e-22	KOG3879	Predicted membrane protein	Function unknown	S	isc:IscW_ISCW018202 centromere protein B, putative	5e-21	sp|Q7SYC7|T185L_DANRE Transmembrane protein 185-like OS=Danio rerio GN=zgc:63572 PE=2 SV=1	8e-18
TR105211	290	ref|NP_001049951.1|	Os03g0320100	Oryza sativa Japonica Group	3e-65					osa:4332668 Os03g0320100; hypothetical protein	2e-66	sp|Q9SG80|ASD1_ARATH Alpha-L-arabinofuranosidase 1 OS=Arabidopsis thaliana GN=ASD1 PE=1 SV=1	1e-30
TR105223	233	ref|XP_002066824.1|	GK24682	Drosophila willistoni	7e-19					dwi:Dwil_GK24682 GK24682 gene product from transcript GK24682-RA	4e-20
TR105227	274	ref|XP_002267667.1|	PREDICTED: polyamine oxidase	Vitis vinifera	2e-47	KOG0029	Amine oxidase	Secondary metabolites biosynthesis, transport and catabolism	Q	vvi:100241347 GSVIVT00002692001; hypothetical protein LOC100241347; K13366 polyamine oxidase (propane-1,3-diamine-forming) [EC:1.5.3.14]	1e-48	sp|O64411|PAO_MAIZE Polyamine oxidase OS=Zea mays GN=PAO PE=1 SV=1	6e-41
TR105238	237	gb|EME40790.1|	hypothetical protein DOTSEDRAFT_74374	Dothistroma septosporum NZE10	2e-33	KOG0371	Serine/threonine protein phosphatase 2A, catalytic subunit	Signal transduction mechanisms	T	ang:An11g00420 hypothetical protein; K04382 protein phosphatase 2 (formerly 2A), catalytic subunit [EC:3.1.3.16]	2e-23	sp|Q9HFQ2|PP2A1_EMENI Serine/threonine-protein phosphatase PP2A catalytic subunit OS=Emericella nidulans GN=pphA PE=3 SV=2	2e-23
TR10524	2313	ref|XP_006387871.1|	hypothetical protein POPTR_0515s00220g	Populus trichocarpa	0	KOG0471	Alpha-amylase	Carbohydrate transport and metabolism	G	pop:POPTR_644125 hypothetical protein	0	sp|P17859|AMYA_VIGMU Alpha-amylase OS=Vigna mungo GN=AMY1.1 PE=2 SV=1	0
TR105241	245	emb|CAA45703.1|	ferredoxin NADP+ oxidoreductase	Spinacia oleracea	4e-17					vvi:100241976 GSVIVT00036774001; hypothetical protein LOC100241976; K02641 ferredoxin--NADP+ reductase [EC:1.18.1.2]	3e-14	sp|P00455|FENR_SPIOL Ferredoxin--NADP reductase, chloroplastic OS=Spinacia oleracea GN=PETH PE=1 SV=1	3e-17
TR10526	606	ref|XP_006421047.1|	hypothetical protein CICLE_v10004169mg	Citrus clementina	1e-26					vvi:100248619 hypothetical protein LOC100248619	2e-26	sp|O23277|PRD1_ARATH Protein PRD1 OS=Arabidopsis thaliana GN=PRD1 PE=1 SV=3	4e-14
TR105268	226	ref|XP_002048809.1|	GJ21248	Drosophila virilis	1e-28	KOG4044	Mitochondrial associated endoribonuclease MAR1 (isochorismatase superfamily)	General function prediction only	R	dvi:Dvir_GJ21248 GJ21248 gene product from transcript GJ21248-RA	8e-30	sp|Q08C33|ISOC1_DANRE Isochorismatase domain-containing protein 1 OS=Danio rerio GN=isoc1 PE=2 SV=1	1e-12
TR105275	327	gb|EYU29298.1|	hypothetical protein MIMGU_mgv1a000685mg	Mimulus guttatus	9e-20	KOG0444	Cytoskeletal regulator Flightless-I (contains leucine-rich and gelsolin repeats)	Cytoskeleton	Z	vvi:100252254 hypothetical protein LOC100252254	2e-21	sp|C0LGS2|Y4361_ARATH Probable LRR receptor-like serine/threonine-protein kinase At4g36180 OS=Arabidopsis thaliana GN=At4g36180 PE=1 SV=1	5e-18
TR105309	363	ref|XP_007023252.1|	Alpha-galactosidase 2	Theobroma cacao	1e-08	KOG2366	Alpha-D-galactosidase (melibiase)	Carbohydrate transport and metabolism	G	pop:POPTR_786149 hypothetical protein	2e-08	sp|Q42656|AGAL_COFAR Alpha-galactosidase OS=Coffea arabica PE=1 SV=1	6e-10
TR105313	267	ref|XP_001961625.1|	GF15062	Drosophila ananassae	1e-50	KOG0333	U5 snRNP-like RNA helicase subunit	RNA processing and modification	A	dan:Dana_GF15062 GF15062 gene product from transcript GF15062-RA ; K12858 ATP-dependent RNA helicase DDX23/PRP28 [EC:3.6.1.-]	5e-52	sp|Q9BUQ8|DDX23_HUMAN Probable ATP-dependent RNA helicase DDX23 OS=Homo sapiens GN=DDX23 PE=1 SV=3	7e-46
TR105323	230	dbj|BAM75184.1|	sucrose synthase	Ricinus communis	7e-37	KOG0853	Glycosyltransferase	Cell wall/membrane/envelope biogenesis	M	vvi:100267606 GSVIVT00028036001; hypothetical protein LOC100267606	6e-37	sp|O24301|SUS2_PEA Sucrose synthase 2 OS=Pisum sativum GN=SUS2 PE=2 SV=1	1e-38
TR10533	1134	gb|ABC69274.2|	putative DnaJ protein	Camellia sinensis	2e-51	KOG0715	Molecular chaperone (DnaJ superfamily)	Posttranslational modification, protein turnover, chaperones	O	rcu:RCOM_1442130 Chaperone protein dnaJ 8, chloroplast precursor, putative	1e-47	sp|Q9SAG8|DNAJ8_ARATH Chaperone protein dnaJ 8, chloroplastic OS=Arabidopsis thaliana GN=ATJ8 PE=2 SV=1	2e-41
TR105334	253	ref|XP_006480515.1|	PREDICTED: serine carboxypeptidase-like 20-like	Citrus sinensis	1e-11	KOG1282	Serine carboxypeptidases (lysosomal cathepsin A)	Amino acid transport and metabolism	E	rcu:RCOM_1077960 serine carboxypeptidase, putative (EC:3.4.16.5); K13289 cathepsin A [EC:3.4.16.5]	9e-13	sp|Q8L7B2|SCP20_ARATH Serine carboxypeptidase-like 20 OS=Arabidopsis thaliana GN=SCPL20 PE=2 SV=2	3e-09
TR105339	340	gb|EXB29149.1|	Protein vip1	Morus notabilis	5e-20					vvi:100244246 GSVIVT00014010001; hypothetical protein LOC100244246	5e-21
TR10535	793	gb|ABK23389.1|	unknown	Picea sitchensis	3e-59	KOG1766	Enhancer of rudimentary	General function prediction only	R	pop:POPTR_737394 hypothetical protein	1e-57	sp|Q96319|ERH_ARATH Enhancer of rudimentary homolog OS=Arabidopsis thaliana GN=At5g10810 PE=2 SV=1	2e-56
TR105351	426	gb|EPS70578.1|	hypothetical protein M569_04184, partial	Genlisea aurea	1e-18	KOG0048	Transcription factor, Myb superfamily	Transcription	K	vvi:100261376 similar to MYB transcription factor MYB56	2e-20	sp|P20025|MYB38_MAIZE Myb-related protein Zm38 OS=Zea mays PE=2 SV=1	4e-17
TR105358	245	gb|ACB45460.1|	aquaporin	Elaeis guineensis	2e-41					osa:4336646 Os04g0559700; hypothetical protein ; K09872 aquaporin PIP	2e-41	sp|Q7XSQ9|PIP12_ORYSJ Probable aquaporin PIP1-2 OS=Oryza sativa subsp. japonica GN=PIP1-2 PE=2 SV=3	5e-42
TR105367	274	ref|NP_172076.1|	chitinase-like protein 1	Arabidopsis thaliana	5e-18	KOG4742	Predicted chitinase	General function prediction only	R	ath:AT1G05850 POM1; POM1 (POM-POM1); chitinase	3e-19
TR105374	307	ref|WP_003962322.1|	Hypothetical protein, partial	Streptomyces clavuligerus	7e-12
TR105379	268	gb|ABD32844.1|	Peptidase S8 and S53, subtilisin, kexin, sedolisin; WD40-like	Medicago truncatula	3e-11					vvi:100248418 hypothetical protein LOC100248418	2e-11
TR105407	225	ref|XP_004526982.1|	PREDICTED: UPF0378 protein KIAA0100-like	Ceratitis capitata	3e-16					dmo:Dmoj_GI11953 GI11953 gene product from transcript GI11953-RA	9e-17
TR10541	627	gb|EXC01434.1|	Peptidyl-prolyl cis-trans isomerase CYP19-4	Morus notabilis	8e-85	KOG0880	Peptidyl-prolyl cis-trans isomerase	Posttranslational modification, protein turnover, chaperones	O	vvi:100251977 GSVIVT00024100001; hypothetical protein LOC100251977	2e-84	sp|Q8LDP4|CP19D_ARATH Peptidyl-prolyl cis-trans isomerase CYP19-4 OS=Arabidopsis thaliana GN=CYP19-4 PE=1 SV=2	1e-81
TR105425	294	ref|NP_039425.1|	ribosomal protein L22	Oryza sativa Japonica Group	7e-66	KOG1711	Mitochondrial/chloroplast ribosomal protein L22	Translation, ribosomal structure and biogenesis	J	osa:3131426 rpl22, OrsajCp067; ribosomal protein L22 ; K02890 large subunit ribosomal protein L22	4e-67	sp|P0C446|RK22_ORYSJ 50S ribosomal protein L22, chloroplastic OS=Oryza sativa subsp. japonica GN=rpl22 PE=3 SV=1	1e-67
TR10543	437	ref|XP_007018431.1|	RNA-binding family protein, putative	Theobroma cacao	6e-41	KOG4205	RNA-binding protein musashi/mRNA cleavage and polyadenylation factor I complex, subunit HRP1	RNA processing and modification	A	pop:POPTR_572005 hypothetical protein	1e-31	sp|Q920Q6|MSI2H_MOUSE RNA-binding protein Musashi homolog 2 OS=Mus musculus GN=Msi2 PE=1 SV=1	2e-18
TR105433	420	ref|XP_007225334.1|	hypothetical protein PRUPE_ppa001049mg	Prunus persica	4e-13					pop:POPTR_778792 hypothetical protein	1e-12
TR105438	544	ref|XP_007138482.1|	hypothetical protein PHAVU_009G2130000g, partial	Phaseolus vulgaris	4e-13					sbi:SORBI_08g020690 SORBIDRAFT_08g020690; hypothetical protein	9e-14	sp|Q69Q47|CIPKO_ORYSJ CBL-interacting protein kinase 24 OS=Oryza sativa subsp. japonica GN=CIPK24 PE=1 SV=1	2e-11
TR105440	301					KOG2743	Cobalamin synthesis protein	Coenzyme transport and metabolism	H	vvi:100249806 hypothetical protein LOC100249806	2e-09
TR10545	1533	ref|XP_002869343.1|	glycosyl hydrolase family 17 protein	Arabidopsis lyrata subsp. lyrata	0					ath:AT4G31140 glycosyl hydrolase family 17 protein	0	sp|Q9M088|E135_ARATH Glucan endo-1,3-beta-glucosidase 5 OS=Arabidopsis thaliana GN=At4g31140 PE=1 SV=1	0
TR105451	236	emb|CCA66040.1|	hypothetical protein	Beta vulgaris subsp. vulgaris	2e-17					sbi:SORBI_01g048580 SORBIDRAFT_01g048580; hypothetical protein	3e-14
TR105457	272	ref|XP_004522814.1|	PREDICTED: LOW QUALITY PROTEIN: selenide, water dikinase 2-like	Ceratitis capitata	1e-38	KOG3939	Selenophosphate synthetase	Signal transduction mechanisms	T	cqu:CpipJ_CPIJ018004 selenide	6e-36	sp|Q9VKY8|SPS2_DROME Selenide, water dikinase 2 OS=Drosophila melanogaster GN=Sps2 PE=2 SV=3	1e-30
TR105460	337	emb|CAN75323.1|	hypothetical protein VITISV_003765	Vitis vinifera	1e-36					vvi:100245004 GSVIVT00016057001; hypothetical protein LOC100245004	1e-36
TR105461	262	ref|XP_001607442.1|	PREDICTED: proteasome subunit beta type-7	Nasonia vitripennis	3e-45	KOG0173	20S proteasome, regulatory subunit beta type PSMB7/PSMB10/PUP1	Posttranslational modification, protein turnover, chaperones	O	nvi:100121398 similar to proteasome subunit beta 7; K02739 20S proteasome subunit beta 2 [EC:3.4.25.1]	2e-46	sp|P70195|PSB7_MOUSE Proteasome subunit beta type-7 OS=Mus musculus GN=Psmb7 PE=1 SV=1	2e-43
TR105462	229	ref|XP_002307647.1|	TITAN7 family protein	Populus trichocarpa	1e-09					pop:POPTR_559701 CPC902; condensin complex components subunit; K06636 structural maintenance of chromosome 1	7e-11
TR105469	523	ref|XP_007047990.1|	Lipase/lipooxygenase, PLAT/LH2 family protein	Theobroma cacao	2e-65					pop:POPTR_715914 hypothetical protein	1e-65
TR105475	319	gb|EAZ04368.1|	hypothetical protein OsI_26510	Oryza sativa Indica Group	6e-16	KOG0364	Chaperonin complex component, TCP-1 gamma subunit (CCT3)	Posttranslational modification, protein turnover, chaperones	O	pop:POPTR_714540 hypothetical protein	1e-15	sp|O00782|TCPG_OXYGR T-complex protein 1 subunit gamma OS=Oxytricha granulifera PE=3 SV=1	8e-10
TR10548	968	dbj|BAM15846.1|	hypothetical protein	Portulaca oleracea	2e-11					vvi:100233086 GSVIVT00011782001; polyphenol oxidase; K00422 polyphenol oxidase [EC:1.10.3.1]	4e-10	sp|P43311|PPO_VITVI Polyphenol oxidase, chloroplastic OS=Vitis vinifera PE=1 SV=1	1e-10
TR105483	258	gb|AAW70169.1|	beta-actin, partial	Acipenser transmontanus	4e-56	KOG0676	Actin and related proteins	Cytoskeleton	Z	bfo:BRAFLDRAFT_126060 hypothetical protein	1e-55	sp|Q39596|ACT_CHERU Actin (Fragment) OS=Chenopodium rubrum PE=3 SV=1	4e-57
TR105488	289	ref|XP_007020544.1|	Pectin lyase-like superfamily protein	Theobroma cacao	2e-41					pop:POPTR_753260 hypothetical protein	1e-40	sp|Q9FM79|PME62_ARATH Pectinesterase QRT1 OS=Arabidopsis thaliana GN=QRT1 PE=2 SV=1	3e-35
TR10549	2333	ref|XP_007045189.1|	Phosphoglucomutase / glucose phosphomutase, putative	Theobroma cacao	0	KOG1220	Phosphoglucomutase/phosphomannomutase	Carbohydrate transport and metabolism	G	vvi:100243950 GSVIVT01011714001; similar to phosphoglucomutase, putative / glucose phosphomutase, putative	0	sp|Q88BD4|ALGC_PSESM Phosphomannomutase/phosphoglucomutase OS=Pseudomonas syringae pv. tomato GN=algC PE=3 SV=1	7e-36
TR105495	270	gb|EFX86067.1|	hypothetical protein DAPPUDRAFT_313404	Daphnia pulex	1e-26					ame:726883 similar to Thiolester containing protein II CG7052-PB, isoform B	2e-22
TR1055	343	sp|Q05957.1|PDP_DIACA	Petal death protein;	Dianthus caryophyllus	1e-21					ath:AT1G77060 mutase family protein	2e-20	sp|Q05957|PDP_DIACA Petal death protein OS=Dianthus caryophyllus GN=PDP PE=1 SV=1	1e-23
TR10550	2872	ref|XP_002299478.2|	endo-glucanase 2 family protein	Populus trichocarpa	0					pop:POPTR_751215 hypothetical protein	0	sp|Q42059|GUN6_ARATH Endoglucanase 6 OS=Arabidopsis thaliana GN=At1g64390 PE=2 SV=2	0
TR105505	495	ref|XP_003621403.1|	UDP-glucose dehydrogenase	Medicago truncatula	6e-96	KOG2666	UDP-glucose/GDP-mannose dehydrogenase	Carbohydrate transport and metabolism	G	ath:AT3G29360 UDP-glucose 6-dehydrogenase, putative; K00012 UDPglucose 6-dehydrogenase [EC:1.1.1.22]	6e-94	sp|Q96558|UGDH_SOYBN UDP-glucose 6-dehydrogenase OS=Glycine max PE=2 SV=1	9e-95
TR10551	1636	ref|XP_002263670.2|	PREDICTED: malate dehydrogenase, glyoxysomal	Vitis vinifera	0	KOG1494	NAD-dependent malate dehydrogenase	Energy production and conversion	C	vvi:100260994 GSVIVT00010647001; hypothetical protein LOC100260994; K00026 malate dehydrogenase [EC:1.1.1.37]	0	sp|P19446|MDHG_CITLA Malate dehydrogenase, glyoxysomal OS=Citrullus lanatus PE=1 SV=1	0
TR105517	241	ref|XP_002020738.1|	GL14719	Drosophila persimilis	3e-24					dpe:Dper_GL14719 GL14719 gene product from transcript GL14719-RA	1e-25
TR105519	311	ref|XP_007202764.1|	hypothetical protein PRUPE_ppa013471mg	Prunus persica	1e-24	KOG0893	60S ribosomal protein L31	Translation, ribosomal structure and biogenesis	J	ath:AT4G26230 60S ribosomal protein L31 (RPL31B); K02910 large subunit ribosomal protein L31e	2e-24	sp|P51420|RL313_ARATH 60S ribosomal protein L31-3 OS=Arabidopsis thaliana GN=RPL31C PE=2 SV=2	4e-25
TR10552	1510	ref|XP_002273346.2|	PREDICTED: lactoylglutathione lyase	Vitis vinifera	0	KOG2943	Predicted glyoxalase	Carbohydrate transport and metabolism	G	vvi:100257313 GSVIVT00010980001; hypothetical protein LOC100257313	0	sp|Q39366|LGUL_BRAOG Putative lactoylglutathione lyase OS=Brassica oleracea var. gemmifera PE=2 SV=1	1e-168
TR105529	292	ref|XP_006452425.1|	hypothetical protein CICLE_v10010614mg	Citrus clementina	5e-06
TR10553	344	ref|XP_002520124.1|	WRKY transcription factor, putative	Ricinus communis	4e-09					rcu:RCOM_0697770 WRKY transcription factor, putative	2e-10
TR105546	268					KOG1038	Mitochondrial/chloroplast DNA-directed RNA polymerase RPO41, provides primers for DNA replication-initiation	Transcription	K
TR105552	245	gb|ACR46937.1|	actin	Bodomorpha minima	2e-48	KOG0676	Actin and related proteins	Cytoskeleton	Z	dse:Dsec_GM24236 GM24236 gene product from transcript GM24236-RA	1e-40	sp|P17126|ACT_HYDAT Actin, non-muscle 6.2 OS=Hydra attenuata PE=3 SV=1	4e-41
TR105553	399	emb|CCA66180.1|	hypothetical protein	Beta vulgaris subsp. vulgaris	8e-34					pop:POPTR_553491 hypothetical protein	4e-28
TR105571	337	ref|XP_006414175.1|	hypothetical protein EUTSA_v10026159mg	Eutrema salsugineum	9e-24					vvi:100250554 GSVIVT01013149001; hypothetical protein LOC100250554	1e-24
TR105575	356	ref|XP_007017685.1|	Salt tolerance 2, putative isoform 1	Theobroma cacao	4e-09					vvi:100264386 GSVIVT01009821001; hypothetical protein LOC100264386	4e-07
TR105576	231	ref|XP_002511965.1|	kinase, putative	Ricinus communis	2e-26	KOG1187	Serine/threonine protein kinase	Signal transduction mechanisms	T	rcu:RCOM_1617430 kinase, putative (EC:2.7.11.25)	1e-27	sp|Q9LN59|WAKLK_ARATH Putative wall-associated receptor kinase-like 11 OS=Arabidopsis thaliana GN=WAKL11 PE=3 SV=2	1e-23
TR105581	236	gb|EGI63767.1|	Protein FAM50-like protein	Acromyrmex echinatior	4e-20	KOG2894	Uncharacterized conserved protein XAP-5	Function unknown	S	ame:551692 similar to CG12259-PA; K13119 protein FAM50	5e-21	sp|Q16U25|FAM50_AEDAE Protein FAM50 homolog OS=Aedes aegypti GN=AAEL010045 PE=3 SV=1	6e-21
TR105599	373	gb|EXB55843.1|	F-box protein	Morus notabilis	4e-09					vvi:100245525 GSVIVT00014965001; hypothetical protein LOC100245525	2e-08
TR1056	245	ref|XP_002432542.1|	hypothetical protein Phum_PHUM590900	Pediculus humanus corporis	1e-15
TR105603	398	ref|XP_004516023.1|	PREDICTED: pentatricopeptide repeat-containing protein At3g57430, chloroplastic-like	Cicer arietinum	8e-19					vvi:100248771 hypothetical protein LOC100248771	2e-19	sp|Q9LTV8|PP224_ARATH Pentatricopeptide repeat-containing protein At3g12770 OS=Arabidopsis thaliana GN=PCMP-H43 PE=2 SV=1	2e-12
TR105610	265	ref|XP_006432921.1|	hypothetical protein CICLE_v10002290mg	Citrus clementina	8e-40					pop:POPTR_814326 hypothetical protein	1e-40	sp|P13089|AUX28_SOYBN Auxin-induced protein AUX28 OS=Glycine max GN=AUX28 PE=2 SV=1	1e-36
TR105616	380	ref|XP_007203780.1|	hypothetical protein PRUPE_ppa002037mg	Prunus persica	4e-10					vvi:100261107 hypothetical protein LOC100261107	2e-06
TR105618	237	gb|AAD38299.1|AC007789_25	putative negatively light-regulated protein	Oryza sativa Japonica Group	8e-36					osa:4327220 Os01g0249300; hypothetical protein	2e-36
TR105624	224	ref|XP_006384731.1|	hypothetical protein POPTR_0004s20600g	Populus trichocarpa	7e-43	KOG0361	Chaperonin complex component, TCP-1 eta subunit (CCT7)	Posttranslational modification, protein turnover, chaperones	O	pop:POPTR_943471 hypothetical protein	4e-45	sp|P87153|TCPH_SCHPO Probable T-complex protein 1 subunit eta OS=Schizosaccharomyces pombe GN=cct7 PE=1 SV=1	5e-27
TR105626	310	ref|NP_001239999.1|	uncharacterized protein LOC100780611	Glycine max	7e-11					vvi:100242775 hypothetical protein LOC100242775	1e-11
TR105638	341	ref|XP_006351673.1|	PREDICTED: legumin B-like	Solanum tuberosum	1e-20					pop:POPTR_829164 hypothetical protein	5e-18	sp|Q02498|CRU1_RAPSA Cruciferin PGCRURSE5 OS=Raphanus sativus GN=CRURS PE=3 SV=1	6e-19
TR105664	237	ref|XP_001958033.1|	GF23717	Drosophila ananassae	5e-31	KOG4093	Uncharacterized conserved protein	Function unknown	S	dan:Dana_GF23717 GF23717 gene product from transcript GF23717-RA	3e-32	sp|Q9BVG4|CX026_HUMAN UPF0368 protein Cxorf26 OS=Homo sapiens GN=CXorf26 PE=1 SV=1	9e-19
TR105673	267	gb|AFK13849.1|	CC-NBS-LRR type resistance protein	Beta vulgaris subsp. vulgaris	7e-17	KOG4658	Apoptotic ATPase	Signal transduction mechanisms	T	pop:POPTR_549271 cc-nbs-lrr resistance protein	2e-13	sp|Q7XA40|RGA3_SOLBU Putative disease resistance protein RGA3 OS=Solanum bulbocastanum GN=RGA3 PE=2 SV=2	4e-10
TR105676	289	ref|XP_006476295.1|	PREDICTED: GTPase-activating protein gyp7-like isoform X1	Citrus sinensis	4e-19	KOG2197	Ypt/Rab-specific GTPase-activating protein GYP7 and related proteins	Signal transduction mechanisms	T	vvi:100265048 hypothetical protein LOC100265048	9e-19
TR10568	260	ref|NP_850847.1|	chromatin remodeling factor17	Arabidopsis thaliana	6e-11					ath:AT5G18620 CHR17; CHR17 (CHROMATIN REMODELING FACTOR17); ATP binding / DNA binding / DNA-dependent ATPase/ helicase/ hydrolase, acting on acid anhydrides, in phosphorus-containing anhydrides / nucleic acid binding / nucleosome binding; K11654 SWI/SNF-related matrix-associated actin-dependent regulator of chromatin subfamily A member 5 [EC:3.6.1.-]	4e-12	sp|Q8RWY3|ISW2_ARATH Putative chromatin-remodeling complex ATPase chain OS=Arabidopsis thaliana GN=At3g06400 PE=2 SV=2	1e-12
TR10569	2222	ref|XP_004307156.1|	PREDICTED: phospholipase C 3-like	Fragaria vesca subsp. vesca	0					rcu:RCOM_1516850 Phospholipase C 3 precursor, putative (EC:3.1.4.3); K01114 phospholipase C [EC:3.1.4.3]	0	sp|P95245|PHLC_MYCTU Phospholipase C 3 OS=Mycobacterium tuberculosis GN=plcC PE=3 SV=2	2e-22
TR105690	248	ref|XP_001958539.1|	GF10975	Drosophila ananassae	6e-24	KOG0434	Isoleucyl-tRNA synthetase	Translation, ribosomal structure and biogenesis	J	dan:Dana_GF10975 GF10975 gene product from transcript GF10975-RA ; K01870 isoleucyl-tRNA synthetase [EC:6.1.1.5]	4e-25	sp|P41252|SYIC_HUMAN Isoleucyl-tRNA synthetase, cytoplasmic OS=Homo sapiens GN=IARS PE=1 SV=2	7e-20
TR105701	344	ref|XP_006368040.1|	PREDICTED: uncharacterized protein LOC102603393	Solanum tuberosum	4e-15					vvi:100257635 hypothetical protein LOC100257635	6e-15
TR105719	225	ref|XP_004519005.1|	PREDICTED: platelet binding protein GspB-like	Ceratitis capitata	2e-31					dya:Dyak_GE20846 GE20846 gene product from transcript GE20846-RA	1e-27
TR105729	409	ref|XP_006453060.1|	hypothetical protein CICLE_v10010543mg, partial	Citrus clementina	2e-43	KOG1187	Serine/threonine protein kinase	Signal transduction mechanisms	T	vvi:100254330 hypothetical protein LOC100254330	8e-41	sp|Q8S8S7|PUB34_ARATH U-box domain-containing protein 34 OS=Arabidopsis thaliana GN=PUB34 PE=2 SV=1	6e-16
TR10573	1835	ref|XP_007038859.1|	UDP-glucosyl transferase 88A1, putative	Theobroma cacao	1e-149	KOG1192	UDP-glucuronosyl and UDP-glucosyl transferase	Carbohydrate transport and metabolism	G	vvi:100250976 hypothetical protein LOC100250976	1e-150	sp|Q4R1I9|ANGLT_ROSHC Anthocyanidin 5,3-O-glucosyltransferase OS=Rosa hybrid cultivar GN=RhGT1 PE=2 SV=1	1e-117
TR105740	260	gb|EPE26857.1|	Cloroperoxidase	Glarea lozoyensis ATCC 20868	2e-19					ssl:SS1G_05925 hypothetical protein	4e-17
TR105741	423	emb|CBI24866.3|	unnamed protein product	Vitis vinifera	3e-17					vvi:100256245 hypothetical protein LOC100256245	2e-18
TR105742	231	ref|NP_001049962.1|	Os03g0321700	Oryza sativa Japonica Group	9e-53					osa:4332680 Os03g0321700; hypothetical protein	5e-54	sp|Q9SHB5|WRK55_ARATH WRKY transcription factor 55 OS=Arabidopsis thaliana GN=WRKY55 PE=2 SV=1	6e-18
TR105751	283	gb|AAU06553.1|	tubulin	Culicoides sonorensis	4e-11
TR105784	262	gb|EEC79466.1|	hypothetical protein OsI_20483	Oryza sativa Indica Group	1e-58	KOG1770	Translation initiation factor 1 (eIF-1/SUI1)	Translation, ribosomal structure and biogenesis	J	osa:4339216 Os05g0498400; hypothetical protein	3e-48	sp|Q0D5W6|SUI1_ORYSJ Protein translation factor SUI1 homolog OS=Oryza sativa subsp. japonica GN=GOS2 PE=3 SV=1	5e-44
TR105786	391	gb|AEN82857.1|	AT5G02820-like protein, partial	Capsella rubella	6e-84	KOG2795	Catalytic subunit of the meiotic double strand break transesterase	Replication, recombination and repair	L	vvi:100260201 hypothetical protein LOC100260201; K10878 meiotic recombination protein SPO11	7e-84	sp|Q9LZ03|TOP6A_ARATH DNA topoisomerase 6 subunit A OS=Arabidopsis thaliana GN=TOP6A PE=1 SV=1	4e-84
TR105800	366	emb|CCA66235.1|	hypothetical protein	Beta vulgaris subsp. vulgaris	2e-25					vvi:100251207 hypothetical protein LOC100251207	5e-13
TR105803	297									vvi:100245212 GSVIVT00037209001; hypothetical protein LOC100245212
TR105805	236									vvi:100243846 hypothetical protein LOC100243846; K00627 pyruvate dehydrogenase E2 component (dihydrolipoamide acetyltransferase) [EC:2.3.1.12]
TR105806	320	ref|XP_004302207.1|	PREDICTED: 40S ribosomal protein S25-like	Fragaria vesca subsp. vesca	2e-44	KOG1767	40S ribosomal protein S25	Translation, ribosomal structure and biogenesis	J	ath:AT4G39200 40S ribosomal protein S25 (RPS25E); K02975 small subunit ribosomal protein S25e	1e-44	sp|Q9T029|RS254_ARATH 40S ribosomal protein S25-4 OS=Arabidopsis thaliana GN=RPS25E PE=2 SV=1	3e-45
TR10582	2235	ref|XP_002276482.1|	PREDICTED: GTPase obg-like	Vitis vinifera	0	KOG1489	Predicted GTP-binding protein (ODN superfamily)	General function prediction only	R	vvi:100247638 hypothetical protein LOC100247638	0	sp|Q67SC6|OBG_SYMTH GTPase obg OS=Symbiobacterium thermophilum GN=obg PE=3 SV=1	3e-87
TR105831	664	ref|XP_002530225.1|	F-box protein SNE, putative	Ricinus communis	1e-30					rcu:RCOM_0348110 F-box protein SNE, putative	7e-32	sp|Q9LUB6|SNE_ARATH F-box protein SNE OS=Arabidopsis thaliana GN=SNE PE=1 SV=1	2e-23
TR105845	317	gb|AAD31846.1|AF133530_1	water channel protein MipH	Mesembryanthemum crystallinum	6e-25	KOG0223	Aquaporin (major intrinsic protein family)	Carbohydrate transport and metabolism	G	vvi:100233002 PIP2;1; aquaporin-like	9e-25	sp|P43286|PIP21_ARATH Aquaporin PIP2-1 OS=Arabidopsis thaliana GN=PIP2-1 PE=1 SV=1	3e-23
TR105853	265	gb|AFW82336.1|	hypothetical protein ZEAMMB73_082637	Zea mays	2e-11	KOG1263	Multicopper oxidases	Secondary metabolites biosynthesis, transport and catabolism	Q	zma:100285407 pollen-specific protein NTP303	1e-11
TR105857	410	gb|EXB44866.1|	Folic acid synthesis protein fol1	Morus notabilis	2e-40	KOG2544	Dihydropteroate synthase/7, 8-dihydro-6-hydroxymethylpterin- pyrophosphokinase/Dihydroneopterin aldolase	Coenzyme transport and metabolism	H	vvi:100252672 hypothetical protein LOC100252672	3e-40	sp|P29251|FOL1_PNECA Folic acid synthesis protein fol1 OS=Pneumocystis carinii GN=fol1 PE=1 SV=1	1e-15
TR105861	287	gb|AGO67238.1|	N-ethylmaleimide sensitive fusion protein	Silene vulgaris	2e-13					vvi:100243494 hypothetical protein LOC100243494; K06027 vesicle-fusing ATPase [EC:3.6.4.6]	7e-13	sp|Q9M0Y8|NSF_ARATH Vesicle-fusing ATPase OS=Arabidopsis thaliana GN=NSF PE=2 SV=2	2e-09
TR105871	233	ref|XP_004287433.1|	PREDICTED: PXMP2/4 family protein 2-like	Fragaria vesca subsp. vesca	7e-15					pop:POPTR_668947 hypothetical protein; K13348 protein Mpv17	7e-15
TR10588	378	ref|XP_006373839.1|	UBIQUITIN EXTENSION protein 1	Populus trichocarpa	5e-49	KOG0004	Ubiquitin/40S ribosomal protein S27a fusion	Translation, ribosomal structure and biogenesis	J	pop:POPTR_1119711 hypothetical protein	3e-50	sp|P69326|UBIQ_WHEAT Ubiquitin OS=Triticum aestivum PE=3 SV=1	6e-50
TR105890	337	ref|XP_004309464.1|	PREDICTED: G-type lectin S-receptor-like serine/threonine-protein kinase RLK1-like	Fragaria vesca subsp. vesca	1e-28					pop:POPTR_178798 hypothetical protein	1e-31	sp|P17801|KPRO_MAIZE Putative receptor protein kinase ZmPK1 OS=Zea mays GN=PK1 PE=2 SV=2	9e-14
TR1059	962	ref|XP_002517315.1|	2,4-dienoyl-CoA reductase, putative	Ricinus communis	1e-102	KOG0725	Reductases with broad range of substrate specificities	General function prediction only	R	rcu:RCOM_1636080 2,4-dienoyl-CoA reductase, putative (EC:1.1.1.100)	1e-104	sp|Q9PKF7|FABG_CHLMU 3-oxoacyl-[acyl-carrier-protein] reductase OS=Chlamydia muridarum GN=fabG PE=3 SV=1	4e-28
TR105901	309	ref|XP_006350847.1|	PREDICTED: U5 small nuclear ribonucleoprotein 200 kDa helicase-like	Solanum tuberosum	3e-15					sbi:SORBI_02g040700 SORBIDRAFT_02g040700; hypothetical protein ; K12854 pre-mRNA-splicing helicase BRR2 [EC:3.6.1.-]	6e-16
TR105902	356	ref|XP_003635255.1|	PREDICTED: G-type lectin S-receptor-like serine/threonine-protein kinase At1g11330-like	Vitis vinifera	5e-34					pop:POPTR_889007 hypothetical protein	1e-33	sp|P17840|SLSG3_BRAOL S-locus-specific glycoprotein S13 OS=Brassica oleracea GN=SLSG PE=2 SV=2	3e-14
TR105912	335	ref|XP_006428236.1|	hypothetical protein CICLE_v10011195mg	Citrus clementina	8e-24					vvi:100244365 hypothetical protein LOC100244365	9e-23	sp|Q56XI1|PPR25_ARATH Pentatricopeptide repeat-containing protein At1g09410 OS=Arabidopsis thaliana GN=PCMP-H18 PE=2 SV=2	8e-20
TR10592	368	ref|XP_004253508.1|	PREDICTED: genome polyprotein-like	Solanum lycopersicum	1e-30					sbi:SORBI_06g013680 SORBIDRAFT_06g013680; hypothetical protein	5e-31	sp|Q91DM0|POLG_PVCV1 Genome polyprotein OS=Petunia vein clearing virus (isolate Shepherd) PE=3 SV=1	1e-19
TR105932	263	ref|XP_002275657.2|	PREDICTED: glutathione S-transferase U8-like	Vitis vinifera	5e-28	KOG0406	Glutathione S-transferase	Posttranslational modification, protein turnover, chaperones	O	vvi:100264838 hypothetical protein LOC100264838	3e-29	sp|Q03662|GSTX1_TOBAC Probable glutathione S-transferase OS=Nicotiana tabacum PE=2 SV=1	7e-19
TR105939	233	gb|ACY92093.1|	phosphoenolpyruvate carboxylase 2	Gossypium hirsutum	4e-46					osa:4345387 Os08g0366000; hypothetical protein ; K01595 phosphoenolpyruvate carboxylase [EC:4.1.1.31]	2e-45	sp|P51059|CAPP2_MAIZE Phosphoenolpyruvate carboxylase 2 OS=Zea mays GN=PEP4 PE=2 SV=1	5e-45
TR105942	353	ref|XP_006361071.1|	PREDICTED: GDSL esterase/lipase At5g45960-like	Solanum tuberosum	9e-39					ath:AT1G20120 family II extracellular lipase, putative	4e-38	sp|Q8LD23|GDL4_ARATH GDSL esterase/lipase At1g20120 OS=Arabidopsis thaliana GN=At1g20120 PE=2 SV=2	9e-39
TR105944	299	gb|AAR01726.1|	putative protein kinase	Oryza sativa Japonica Group	3e-63	KOG0192	Tyrosine kinase specific for activated (GTP-bound) p21cdc42Hs	Signal transduction mechanisms	T	osa:4333531 Os03g0638800; hypothetical protein	7e-64
TR10595	278	ref|XP_568302.1|	ATP:ADP antiporter	Cryptococcus neoformans var. neoformans JEC21	3e-42	KOG0749	Mitochondrial ADP/ATP carrier proteins	Energy production and conversion	C	cnb:CNBM0940 hypothetical protein; K05863 solute carrier family 25 (mitochondrial carrier; adenine nucleotide translocator)	2e-43	sp|P02723|ADT_NEUCR ADP,ATP carrier protein OS=Neurospora crassa GN=acp PE=3 SV=1	1e-38
TR105960	270	ref|XP_004527202.1|	PREDICTED: trifunctional purine biosynthetic protein adenosine-3-like	Ceratitis capitata	2e-42	KOG3076	5'-phosphoribosylglycinamide formyltransferase	Carbohydrate transport and metabolism	G	aag:AaeL_AAEL010640 phosphoribosylamine-glycine ligase	4e-42	sp|P16340|PUR2_DROPS Trifunctional purine biosynthetic protein adenosine-3 OS=Drosophila pseudoobscura pseudoobscura GN=ade3 PE=3 SV=2	9e-40
TR105970	224	ref|XP_001963238.1|	GF14042	Drosophila ananassae	9e-45	KOG3833	Uncharacterized conserved protein, contains RtcB domain	Function unknown	S	dan:Dana_GF14042 GF14042 gene product from transcript GF14042-RA	5e-46	sp|Q5E9T9|CV028_BOVIN UPF0027 protein C22orf28 homolog OS=Bos taurus PE=2 SV=1	7e-36
TR105981	383	ref|XP_007222369.1|	hypothetical protein PRUPE_ppa003420mg	Prunus persica	5e-83	KOG1552	Predicted alpha/beta hydrolase	General function prediction only	R	ath:AT4G14290 hypothetical protein	6e-83	sp|P54567|YQKD_BACSU Uncharacterized protein yqkD OS=Bacillus subtilis GN=yqkD PE=4 SV=1	5e-09
TR105995	379	gb|EZA48626.1|	Casein kinase II subunit alpha	Cerapachys biroi	1e-85	KOG0668	Casein kinase II, alpha subunit	Signal transduction mechanisms	T	api:100160732 similar to casein kinase II alpha subunit; K03097 casein kinase 2, alpha polypeptide [EC:2.7.11.1]	4e-84	sp|O76484|CSK2A_SPOFR Casein kinase II subunit alpha OS=Spodoptera frugiperda PE=2 SV=1	1e-85
TR106002	227	ref|XP_004520211.1|	PREDICTED: COP9 signalosome complex subunit 3-like	Ceratitis capitata	2e-20	KOG2582	COP9 signalosome, subunit CSN3	Posttranslational modification, protein turnover, chaperones	O	nvi:100121410 similar to COP9 constitutive photomorphogenic homolog subunit 3; K12177 COP9 signalosome complex subunit 3	8e-17	sp|Q8SYG2|CSN3_DROME COP9 signalosome complex subunit 3 OS=Drosophila melanogaster GN=CSN3 PE=1 SV=2	3e-14
TR106006	377					KOG1187	Serine/threonine protein kinase	Signal transduction mechanisms	T	ath:AT2G39110 protein kinase, putative	2e-08
TR10601	253	ref|XP_004230739.1|	PREDICTED: cell division cycle protein 123 homolog	Solanum lycopersicum	9e-07					vvi:100255674 hypothetical protein LOC100255674	4e-08
TR106037	264					KOG0358	Chaperonin complex component, TCP-1 delta subunit (CCT4)	Posttranslational modification, protein turnover, chaperones	O
TR106053	253											sp|O64635|C76C4_ARATH Cytochrome P450 76C4 OS=Arabidopsis thaliana GN=CYP76C4 PE=2 SV=1
TR10606	1480	ref|XP_007015808.1|	Cytochrome c oxidase assembly protein CtaG / Cox11 family isoform 2	Theobroma cacao	1e-32	KOG2540	Cytochrome oxidase assembly factor COX11	Posttranslational modification, protein turnover, chaperones	O	rcu:RCOM_1196270 cytochrome C oxidase assembly protein cox11, putative; K02258 cytochrome c oxidase subunit XI assembly protein	8e-32	sp|Q92RG6|COXZ_RHIME Cytochrome c oxidase assembly protein ctaG OS=Rhizobium meliloti GN=ctaG PE=1 SV=1	7e-11
TR106065	261									sbi:SORBI_07g004760 SORBIDRAFT_07g004760; hypothetical protein
TR106066	360	ref|XP_007144868.1|	hypothetical protein PHAVU_007G190800g	Phaseolus vulgaris	3e-11					osa:4330016 Os02g0621700; hypothetical protein ; K01900 succinyl-CoA synthetase beta subunit [EC:6.2.1.4 6.2.1.5]	3e-11	sp|Q6K9N6|SUCB_ORYSJ Succinyl-CoA ligase [GDP-forming] subunit beta, mitochondrial OS=Oryza sativa subsp. japonica GN=Os02g0621700 PE=1 SV=1	7e-12
TR106069	227	ref|NP_001119620.1|	DnaJ-like	Acyrthosiphon pisum	2e-44	KOG0712	Molecular chaperone (DnaJ superfamily)	Posttranslational modification, protein turnover, chaperones	O	api:100144789 DnaJ-lik protein	1e-45	sp|Q5NVI9|DNJA1_PONAB DnaJ homolog subfamily A member 1 OS=Pongo abelii GN=DNAJA1 PE=2 SV=1	2e-35
TR106074	264	ref|XP_003245499.1|	PREDICTED: glycerol-3-phosphate dehydrogenase [NAD+], cytoplasmic-like isoform 2	Acyrthosiphon pisum	3e-43	KOG2711	Glycerol-3-phosphate dehydrogenase/dihydroxyacetone 3-phosphate reductase	Energy production and conversion	C	api:100160658 similar to Glycerol-3-phosphate dehydrogenase; K00006 glycerol-3-phosphate dehydrogenase (NAD+) [EC:1.1.1.8]	2e-44	sp|Q27928|GPDA_DROPS Glycerol-3-phosphate dehydrogenase [NAD+], cytoplasmic OS=Drosophila pseudoobscura pseudoobscura GN=Gpdh PE=3 SV=2	1e-27
TR106112	379	ref|XP_006392924.1|	hypothetical protein EUTSA_v10011504mg	Eutrema salsugineum	8e-10					ath:AT1G52380 Ran-binding protein 1 domain-containing protein / RanBP1 domain-containing protein	6e-11
TR106118	271	ref|XP_007225575.1|	hypothetical protein PRUPE_ppa021761m1g, partial	Prunus persica	5e-31					vvi:100243095 hypothetical protein LOC100243095	2e-30
TR106122	286	ref|XP_006426297.1|	hypothetical protein CICLE_v10027024mg	Citrus clementina	4e-17					vvi:100248818 GSVIVT00015141001; hypothetical protein LOC100248818	6e-17	sp|Q9FKP8|Y5541_ARATH ZF-HD homeobox protein At5g65410 OS=Arabidopsis thaliana GN=At5g65410 PE=1 SV=1	1e-14
TR106124	416	ref|XP_002279319.2|	PREDICTED: serine/threonine-protein kinase CTR1-like	Vitis vinifera	2e-24					vvi:100264622 hypothetical protein LOC100264622	1e-25
TR10615	1141	ref|XP_007205802.1|	hypothetical protein PRUPE_ppa010668mg	Prunus persica	1e-114	KOG4453	Predicted ER membrane protein	Function unknown	S	rcu:RCOM_1474470 Phytol kinase 1, chloroplast precursor, putative	1e-112	sp|Q2N2K0|PHYK3_SOYBN Probable phytol kinase 3, chloroplastic OS=Glycine max PE=2 SV=1	1e-108
TR106150	337	ref|XP_006480137.1|	PREDICTED: armadillo repeat-containing protein 6-like	Citrus sinensis	3e-11					ath:AT4G33945 armadillo/beta-catenin repeat family protein	3e-08
TR106151	368	gb|ABJ99599.1|	NBS-LRR type resistance protein	Beta vulgaris	2e-52	KOG4658	Apoptotic ATPase	Signal transduction mechanisms	T	vvi:100263758 hypothetical protein LOC100263758	1e-36	sp|Q7XBQ9|RGA2_SOLBU Disease resistance protein RGA2 OS=Solanum bulbocastanum GN=RGA2 PE=1 SV=1	3e-19
TR106153	273	ref|XP_004519575.1|	PREDICTED: zinc finger MYM-type protein 4-like isoform X1	Ceratitis capitata	3e-23					dgr:Dgri_GH21493 GH21493 gene product from transcript GH21493-RA	3e-24
TR106166	231	ref|XP_002056329.1|	GJ10892	Drosophila virilis	5e-13	KOG0549	FKBP-type peptidyl-prolyl cis-trans isomerase	Posttranslational modification, protein turnover, chaperones	O	dvi:Dvir_GJ10892 GJ10892 gene product from transcript GJ10892-RA	3e-14	sp|P26885|FKBP2_HUMAN Peptidyl-prolyl cis-trans isomerase FKBP2 OS=Homo sapiens GN=FKBP2 PE=1 SV=2	2e-09
TR106169	368	gb|EYU22082.1|	hypothetical protein MIMGU_mgv1a001807mg	Mimulus guttatus	6e-32	KOG1187	Serine/threonine protein kinase	Signal transduction mechanisms	T	vvi:100254330 hypothetical protein LOC100254330	2e-31	sp|Q8S8S7|PUB34_ARATH U-box domain-containing protein 34 OS=Arabidopsis thaliana GN=PUB34 PE=2 SV=1	3e-13
TR10617	428	gb|AAR09775.1|	similar to Drosophila melanogaster Ef1gamma, partial	Drosophila yakuba	3e-46	KOG1627	Translation elongation factor EF-1 gamma	Translation, ribosomal structure and biogenesis	J	dan:Dana_GF18406 GF18406 gene product from transcript GF18406-RA ; K03233 elongation factor EF-1 gamma subunit	2e-47	sp|Q9NJH0|EF1G_DROME Elongation factor 1-gamma OS=Drosophila melanogaster GN=Ef1gamma PE=1 SV=2	6e-47
TR106182	245	ref|XP_771843.1|	hypothetical protein CNBN0240	Cryptococcus neoformans var. neoformans B-3501A	7e-32	KOG0254	Predicted transporter (major facilitator superfamily)	General function prediction only	R	cnb:CNBN0240 hypothetical protein	5e-33	sp|P23585|HXT2_YEAST High-affinity glucose transporter HXT2 OS=Saccharomyces cerevisiae GN=HXT2 PE=1 SV=1	2e-16
TR1062	466	ref|XP_007225214.1|	hypothetical protein PRUPE_ppa001991mg	Prunus persica	1e-25	KOG2166	Cullins	Cell cycle control, cell division, chromosome partitioning	D	rcu:RCOM_0836020 cullin, putative; K03869 cullin 3	6e-26	sp|Q9JLV5|CUL3_MOUSE Cullin-3 OS=Mus musculus GN=Cul3 PE=1 SV=1	2e-12
TR10620	863	ref|XP_007210078.1|	hypothetical protein PRUPE_ppa019592mg, partial	Prunus persica	1e-66	KOG0027	Calmodulin and related proteins (EF-Hand superfamily)	Signal transduction mechanisms	T	vvi:100255127 similar to putative serine/threonine kinase	4e-67	sp|Q94AZ4|CML13_ARATH Probable calcium-binding protein CML13 OS=Arabidopsis thaliana GN=CML13 PE=1 SV=1	5e-65
TR106214	441	ref|XP_006438514.1|	hypothetical protein CICLE_v10030507mg	Citrus clementina	2e-22					rcu:RCOM_0699610 hypothetical protein; K11644 paired amphipathic helix protein Sin3a	1e-21	sp|O48686|SIN3_ARATH Paired amphipathic helix protein Sin3 OS=Arabidopsis thaliana GN=SIN3 PE=1 SV=2	5e-14
TR106216	365	ref|XP_004247082.1|	PREDICTED: SEC14-like protein 3-like	Solanum lycopersicum	7e-39	KOG1471	Phosphatidylinositol transfer protein SEC14 and related proteins	Lipid transport and metabolism	I	pop:POPTR_411487 hypothetical protein	1e-38
TR106220	271	ref|XP_002275125.1|	PREDICTED: uncharacterized protein LOC100257226	Vitis vinifera	2e-26					vvi:100257226 GSVIVT00028080001; hypothetical protein LOC100257226	1e-27
TR106232	294	dbj|BAH57278.1|	AT5G61410	Arabidopsis thaliana	9e-47	KOG3111	D-ribulose-5-phosphate 3-epimerase	Carbohydrate transport and metabolism	G	vvi:100267206 hypothetical protein LOC100267206; K01783 ribulose-phosphate 3-epimerase [EC:5.1.3.1]	2e-47	sp|Q43157|RPE_SPIOL Ribulose-phosphate 3-epimerase, chloroplastic OS=Spinacia oleracea GN=RPE PE=1 SV=1	2e-47
TR106235	224	ref|XP_004521802.1|	PREDICTED: PIH1 domain-containing protein 1-like	Ceratitis capitata	5e-08
TR106237	303	ref|NP_001156277.1|	ribosomal protein S13e-like	Acyrthosiphon pisum	4e-60	KOG0400	40S ribosomal protein S13	Translation, ribosomal structure and biogenesis	J	api:100167924 Acypi008671; similar to ribosomal protein S13e; K02953 small subunit ribosomal protein S13e	2e-61	sp|Q962R6|RS13_SPOFR 40S ribosomal protein S13 OS=Spodoptera frugiperda GN=RpS13 PE=2 SV=3	1e-54
TR106241	254	ref|XP_004289547.1|	PREDICTED: probable glycerol-3-phosphate acyltransferase 3-like	Fragaria vesca subsp. vesca	2e-33					vvi:100264200 GSVIVT00028143001; hypothetical protein LOC100264200; K13508 glycerol-3-phosphate acyltransferase [EC:2.3.1.15]	3e-33	sp|Q9SYJ2|GPAT3_ARATH Probable glycerol-3-phosphate acyltransferase 3 OS=Arabidopsis thaliana GN=GPAT3 PE=2 SV=1	5e-30
TR106251	292	gb|AAC26250.1|	contains similarity to reverse transcriptase (Pfam: rvt.hmm, score 19.29)	Arabidopsis thaliana	7e-17					vvi:100265144 hypothetical protein LOC100265144	2e-13
TR106284	411	ref|XP_006389136.1|	hypothetical protein POPTR_0044s002902g, partial	Populus trichocarpa	1e-25					pop:POPTR_768859 hypothetical protein	2e-24
TR106285	234					KOG2874	rRNA processing protein	Translation, ribosomal structure and biogenesis	J			sp|O74777|MIS3_SCHPO Ribosomal RNA assembly protein mis3 OS=Schizosaccharomyces pombe GN=mis3 PE=2 SV=1	3e-06
TR106286	323	gb|AFK47041.1|	unknown	Lotus japonicus	6e-49	KOG1700	Regulatory protein MLP and related LIM proteins	Signal transduction mechanisms	T	vvi:100253922 GSVIVT00014964001; hypothetical protein LOC100253922	1e-47	sp|P29675|SF3_HELAN Pollen-specific protein SF3 OS=Helianthus annuus GN=SF3 PE=2 SV=1	3e-45
TR106308	234	ref|XP_004294788.1|	PREDICTED: ubiquitin-activating enzyme E1 2-like	Fragaria vesca subsp. vesca	1e-41	KOG2012	Ubiquitin activating enzyme UBA1	Posttranslational modification, protein turnover, chaperones	O	rcu:RCOM_1093200 ubiquitin-activating enzyme E1, putative; K03178 ubiquitin-activating enzyme E1 [EC:6.3.2.19]	4e-41	sp|P31252|UBE13_WHEAT Ubiquitin-activating enzyme E1 3 OS=Triticum aestivum GN=UBA3 PE=2 SV=1	7e-39
TR106311	271									hmg:100197729 similar to U88
TR106347	252	gb|EXB74588.1|	Poly(A) polymerase	Morus notabilis	4e-46	KOG2245	Poly(A) polymerase and related nucleotidyltransferases	RNA processing and modification	A	rcu:RCOM_1488570 nucleic acid binding protein, putative (EC:2.7.7.19)	9e-47	sp|Q54J73|PAP_DICDI Poly(A) polymerase OS=Dictyostelium discoideum GN=papA PE=3 SV=1	7e-33
TR106362	359	ref|XP_006845692.1|	hypothetical protein AMTR_s00019p00237230	Amborella trichopoda	1e-09					ath:AT4G37520 peroxidase 50 (PER50) (P50) (PRXR2); K00430 peroxidase [EC:1.11.1.7]	3e-09	sp|Q43731|PER50_ARATH Peroxidase 50 OS=Arabidopsis thaliana GN=PER50 PE=1 SV=1	7e-10
TR106363	565	ref|XP_006594900.1|	PREDICTED: uncharacterized protein LOC102662688	Glycine max	6e-09					vvi:100249940 hypothetical protein LOC100249940	2e-09
TR106365	224	emb|CCA65974.1|	hypothetical protein	Beta vulgaris subsp. vulgaris	2e-09					pop:POPTR_553491 hypothetical protein	2e-08
TR10637	375	ref|XP_002315169.1|	hypothetical protein POPTR_0010s19900g	Populus trichocarpa	1e-12					pop:POPTR_770236 hypothetical protein	6e-14
TR106372	353	ref|XP_002269132.1|	PREDICTED: probable protein phosphatase 2C 76	Vitis vinifera	3e-69	KOG0698	Serine/threonine protein phosphatase	Signal transduction mechanisms	T	vvi:100262129 GSVIVT00006501001; hypothetical protein LOC100262129	2e-70	sp|Q94AT1|P2C76_ARATH Probable protein phosphatase 2C 76 OS=Arabidopsis thaliana GN=At5g53140 PE=2 SV=1	2e-62
TR106399	231	gb|ACU18507.1|	unknown	Glycine max	6e-43	KOG0466	Translation initiation factor 2, gamma subunit (eIF-2gamma; GTPase)	Translation, ribosomal structure and biogenesis	J	vvi:100257493 GSVIVT00035007001; hypothetical protein LOC100257493	5e-43	sp|Q24208|IF2G_DROME Eukaryotic translation initiation factor 2 subunit 3 OS=Drosophila melanogaster GN=Su(var)3-9 PE=2 SV=1	1e-31
TR106406	1608	sp|P36910.1|CHIE_BETVU	Acidic endochitinase SE2; Flags: Precursor gb|AAB28479.1| acidic class III chitinase SE2	Beta vulgaris	1e-141	KOG4701	Chitinase	Cell wall/membrane/envelope biogenesis	M	pop:POPTR_586583 hypothetical protein	1e-138	sp|P36910|CHIE_BETVU Acidic endochitinase SE2 OS=Beta vulgaris GN=SE2 PE=1 SV=1	1e-143
TR106409	584	gb|EEE69829.1|	hypothetical protein OsJ_29585	Oryza sativa Japonica Group	1e-121	KOG4302	Microtubule-associated protein essential for anaphase spindle elongation	Cell cycle control, cell division, chromosome partitioning	D	sbi:SORBI_02g026260 SORBIDRAFT_02g026260; hypothetical protein	1e-96
TR106411	1333	ref|XP_007050659.1|	F15K9.15 protein, putative isoform 1	Theobroma cacao	1e-101					pop:POPTR_747010 hypothetical protein	6e-94
TR106415	1988	ref|XP_002301457.2|	putative cathepsin B-like protease family protein	Populus trichocarpa	1e-178	KOG1543	Cysteine proteinase Cathepsin L	Posttranslational modification, protein turnover, chaperones	O	pop:POPTR_552399 hypothetical protein; K01363 cathepsin B [EC:3.4.22.1]	1e-179	sp|Q4R5M2|CATB_MACFA Cathepsin B OS=Macaca fascicularis GN=CTSB PE=2 SV=1	2e-78
TR106416	1395	sp|P21326.2|RIPP_MIRJA	Antiviral protein MAP;	Mirabilis jalapa	1e-150					rcu:RCOM_0544810 ricin-agglutinin family protein (EC:3.2.2.22)	1e-21	sp|P21326|RIPP_MIRJA Antiviral protein MAP OS=Mirabilis jalapa PE=1 SV=2	1e-152
TR106418	2218	ref|XP_006436185.1|	hypothetical protein CICLE_v10030974mg	Citrus clementina	0	KOG1047	Bifunctional leukotriene A4 hydrolase/aminopeptidase LTA4H	Lipid transport and metabolism	I	rcu:RCOM_1071200 leukotriene A-4 hydrolase, putative (EC:3.3.2.6); K01254 leukotriene-A4 hydrolase [EC:3.3.2.6]	0	sp|Q3SZH7|LKHA4_BOVIN Leukotriene A-4 hydrolase OS=Bos taurus GN=LTA4H PE=2 SV=3	1e-116
TR106419	1798	gb|EXC26929.1|	hypothetical protein L484_001201	Morus notabilis	0					rcu:RCOM_0331520 calmodulin binding protein, putative	0
TR106420	904	ref|XP_007051017.1|	Uncharacterized protein TCM_004731	Theobroma cacao	3e-58					rcu:RCOM_0683130 Major allergen Pru ar, putative	1e-45	sp|P17641|PRS1_SOLTU Pathogenesis-related protein STH-21 OS=Solanum tuberosum GN=STH-21 PE=2 SV=1	4e-48
TR106431	1798	ref|XP_004486152.1|	PREDICTED: TVP38/TMEM64 family membrane protein slr0305-like	Cicer arietinum	1e-102	KOG3140	Predicted membrane protein	Function unknown	S	sbi:SORBI_02g041420 SORBIDRAFT_02g041420; hypothetical protein	1e-103	sp|Q55909|Y305_SYNY3 TVP38/TMEM64 family membrane protein slr0305 OS=Synechocystis sp. (strain PCC 6803) GN=slr0305 PE=3 SV=1	1e-17
TR106436	302									zma:100282781 transcription factor BTF3
TR106437	304	gb|ADB93074.1|	putative ring-box Roc1/Rbx1/Hrt1 protein	Jatropha curcas	1e-23	KOG2930	SCF ubiquitin ligase, Rbx1 component	Posttranslational modification, protein turnover, chaperones	O	pop:POPTR_584115 hypothetical protein; K03868 RING-box protein 1	1e-24	sp|Q940X7|RBX1A_ARATH RING-box protein 1a OS=Arabidopsis thaliana GN=RBX1A PE=1 SV=1	1e-25
TR106440	3636	ref|XP_006467295.1|	PREDICTED: transcriptional adapter ADA2b-like isoform X2	Citrus sinensis	0	KOG0457	Histone acetyltransferase complex SAGA/ADA, subunit ADA2	Chromatin structure and dynamics	B	rcu:RCOM_0863470 transcriptional adaptor, putative; K11314 transcriptional adapter 2-alpha	0	sp|Q9ATB4|TAD2B_ARATH Transcriptional adapter ADA2b OS=Arabidopsis thaliana GN=ADA2B PE=1 SV=1	0
TR106441	1786	ref|XP_002281395.1|	PREDICTED: uncharacterized protein At1g09340, chloroplastic	Vitis vinifera	0	KOG0747	Putative NAD+-dependent epimerases	Carbohydrate transport and metabolism	G	vvi:100261308 GSVIVT00022571001; hypothetical protein LOC100261308	0	sp|Q9SA52|Y1934_ARATH Uncharacterized protein At1g09340, chloroplastic OS=Arabidopsis thaliana GN=At1g09340 PE=1 SV=1	0
TR106442	2006	ref|XP_007037614.1|	Transducin/WD40 repeat-like superfamily protein isoform 1	Theobroma cacao	0	KOG0640	mRNA cleavage stimulating factor complex; subunit 1	RNA processing and modification	A	vvi:100267233 hypothetical protein LOC100267233	0	sp|Q05048|CSTF1_HUMAN Cleavage stimulation factor subunit 1 OS=Homo sapiens GN=CSTF1 PE=1 SV=1	3e-97
TR106443	1352	ref|XP_002300430.1|	dioxygenase family protein	Populus trichocarpa	0	KOG0143	Iron/ascorbate family oxidoreductases	Secondary metabolites biosynthesis, transport and catabolism	Q	pop:POPTR_550316 GA2ox1; gibberellin 2-oxidase	0	sp|Q9SQ80|G2OX1_PEA Gibberellin 2-beta-dioxygenase 1 OS=Pisum sativum GN=GA2OX1 PE=1 SV=1	1e-162
TR106450	252	ref|NP_739609.1|	NADH dehydrogenase subunit 4L	Thrips imaginis	2e-09
TR106452	445	gb|EXB39200.1|	hypothetical protein L484_006168	Morus notabilis	7e-15					rcu:RCOM_1428010 hypothetical protein	4e-16
TR106453	1715	ref|XP_002275971.2|	PREDICTED: probable xyloglucan endotransglucosylase/hydrolase protein 30-like	Vitis vinifera	1e-158					vvi:100267763 hypothetical protein LOC100267763; K08235 xyloglucan:xyloglucosyl transferase [EC:2.4.1.207]	1e-155	sp|Q38908|XTH30_ARATH Probable xyloglucan endotransglucosylase/hydrolase protein 30 OS=Arabidopsis thaliana GN=XTH30 PE=2 SV=2	1e-155
TR106456	884	gb|EMT08955.1|	hypothetical protein F775_23249	Aegilops tauschii	1e-20	KOG1603	Copper chaperone	Inorganic ion transport and metabolism	P	rcu:RCOM_1688350 metal ion binding protein, putative	5e-21
TR106457	267	ref|XP_004247202.1|	PREDICTED: BEACH domain-containing protein lvsA-like	Solanum lycopersicum	4e-38	KOG1788	Uncharacterized conserved protein	Function unknown	S	rcu:RCOM_0990510 hypothetical protein	3e-34
TR106459	1631	gb|AEQ37175.1|	xyloglucan endotransglucosylase/hydrolase	Diospyros kaki	1e-149					pop:POPTR_572886 hypothetical protein; K08235 xyloglucan:xyloglucosyl transferase [EC:2.4.1.207]	1e-144	sp|P35694|BRU1_SOYBN Brassinosteroid-regulated protein BRU1 OS=Glycine max PE=2 SV=1	1e-146
TR10646	254	ref|XP_001870921.1|	fructose-1,6-bisphosphatase 1	Culex quinquefasciatus	8e-41	KOG1458	Fructose-1,6-bisphosphatase	Carbohydrate transport and metabolism	G	cqu:CpipJ_CPIJ010409 fructose-1,6-bisphosphatase 1; K03841 fructose-1,6-bisphosphatase I [EC:3.1.3.11]	4e-42	sp|Q9QXD6|F16P1_MOUSE Fructose-1,6-bisphosphatase 1 OS=Mus musculus GN=Fbp1 PE=2 SV=3	6e-31
TR106464	2176	ref|XP_007042720.1|	Cytochrome c biogenesis protein family isoform 1	Theobroma cacao	0					vvi:100265915 GSVIVT00036435001; hypothetical protein LOC100265915; K07399 cytochrome c biogenesis protein	0	sp|Q9XIA4|CCS1_ARATH Cytochrome c biogenesis protein CCS1, chloroplastic OS=Arabidopsis thaliana GN=CCS1 PE=2 SV=1	0
TR106468	1163	ref|XP_007225834.1|	hypothetical protein PRUPE_ppa013466mg	Prunus persica	6e-67	KOG3259	Peptidyl-prolyl cis-trans isomerase	Posttranslational modification, protein turnover, chaperones	O	pop:POPTR_820087 hypothetical protein; K09578 peptidyl-prolyl cis-trans isomerase NIMA-interacting 1 [EC:5.2.1.8]	6e-64	sp|Q94G00|PIN1_MALDO Peptidyl-prolyl cis-trans isomerase Pin1 OS=Malus domestica GN=PIN1 PE=2 SV=1	9e-69
TR106469	524	gb|EAY95115.1|	hypothetical protein OsI_16932	Oryza sativa Indica Group	1e-106	KOG2533	Permease of the major facilitator superfamily	Carbohydrate transport and metabolism	G	osa:4336618 Os04g0555300; hypothetical protein	1e-100	sp|Q8TED4|SPX2_HUMAN Sugar phosphate exchanger 2 OS=Homo sapiens GN=SLC37A2 PE=2 SV=2	8e-18
TR106472	1547	ref|XP_003553557.1|	PREDICTED: neurofilament medium polypeptide-like	Glycine max	4e-35	KOG1603	Copper chaperone	Inorganic ion transport and metabolism	P	pop:POPTR_667832 hypothetical protein	3e-34
TR106474	1338	ref|XP_003633433.1|	PREDICTED: BTB/POZ domain-containing protein At3g56230-like	Vitis vinifera	1e-106	KOG4441	Proteins containing BTB/POZ and Kelch domains, involved in regulatory/signal transduction processes	Signal transduction mechanisms	T	pop:POPTR_424492 hypothetical protein	3e-90	sp|Q0IHH9|SPOPB_XENLA Speckle-type POZ protein B OS=Xenopus laevis GN=spop-B PE=2 SV=1	7e-14
TR106475	1326	dbj|BAI94490.1|	JAZ-like protein	Dianthus caryophyllus	9e-56					vvi:100254231 GSVIVT00016403001; hypothetical protein LOC100254231	2e-37	sp|Q9LMA8|TI10A_ARATH Protein TIFY 10A OS=Arabidopsis thaliana GN=TIFY10A PE=1 SV=1	1e-30
TR106477	1114	ref|NP_001235470.1|	serine/threonine protein kinase-like protein	Glycine max	3e-90	KOG1187	Serine/threonine protein kinase	Signal transduction mechanisms	T	rcu:RCOM_0698010 Protein kinase APK1B, chloroplast precursor, putative (EC:2.7.11.25)	5e-89	sp|Q06548|APK1A_ARATH Protein kinase APK1A, chloroplastic OS=Arabidopsis thaliana GN=APK1A PE=2 SV=1	5e-52
TR106478	1747	ref|XP_002517269.1|	Auxin-induced protein 5NG4, putative	Ricinus communis	1e-135					rcu:RCOM_1631420 Auxin-induced protein 5NG4, putative	1e-136	sp|Q6J163|5NG4_PINTA Auxin-induced protein 5NG4 OS=Pinus taeda PE=2 SV=1	8e-48
TR106479	1061	ref|XP_004159233.1|	PREDICTED: LOW QUALITY PROTEIN: uncharacterized protein LOC101226654	Cucumis sativus	3e-54					pop:POPTR_835469 hypothetical protein	2e-54
TR106480	1412	gb|AFD63133.1|	senescence-associated protein	Vitis quinquangularis	2e-94	KOG3882	Tetraspanin family integral membrane protein	General function prediction only	R	vvi:100243286 GSVIVT00017103001; hypothetical protein LOC100243286	2e-94
TR106481	1356	gb|ACX37451.1|	tonoplast intrinsic protein	Hevea brasiliensis	1e-110	KOG0223	Aquaporin (major intrinsic protein family)	Carbohydrate transport and metabolism	G	pop:POPTR_589502 aquaporin, MIP family, TIP subfamily	1e-107	sp|P50156|TIP11_ORYSJ Probable aquaporin TIP1-1 OS=Oryza sativa subsp. japonica GN=TIP1-1 PE=2 SV=1	1e-104
TR106483	1699	gb|AAX81588.1|	nectarin IV	Nicotiana langsdorffii x Nicotiana sanderae	1e-152	KOG1339	Aspartyl protease	Posttranslational modification, protein turnover, chaperones	O	pop:POPTR_643329 hypothetical protein	1e-151	sp|P13917|7SB1_SOYBN Basic 7S globulin OS=Glycine max GN=BG PE=1 SV=2	3e-93
TR106484	993	gb|AHB08890.1|	EF-hand calcium binding protein	Suaeda glauca	1e-101	KOG0037	Ca2+-binding protein, EF-Hand protein superfamily	Signal transduction mechanisms	T	pop:POPTR_416538 hypothetical protein	1e-78	sp|Q8W4L0|CML49_ARATH Probable calcium-binding protein CML49 OS=Arabidopsis thaliana GN=CML49 PE=2 SV=1	2e-75
TR106485	1805	ref|XP_002275195.1|	PREDICTED: dihydroflavonol-4-reductase	Vitis vinifera	1e-153	KOG1502	Flavonol reductase/cinnamoyl-CoA reductase	Defense mechanisms	V	vvi:100253488 GSVIVT00024039001; hypothetical protein LOC100253488	1e-154	sp|P51110|DFRA_VITVI Dihydroflavonol-4-reductase OS=Vitis vinifera GN=DFR PE=1 SV=1	5e-53
TR106486	242	ref|XP_007220772.1|	hypothetical protein PRUPE_ppa026532mg	Prunus persica	5e-10					pop:POPTR_871904 hypothetical protein	1e-08
TR106487	657	ref|XP_007141420.1|	hypothetical protein PHAVU_008G193900g	Phaseolus vulgaris	7e-35	KOG1339	Aspartyl protease	Posttranslational modification, protein turnover, chaperones	O	rcu:RCOM_1192560 basic 7S globulin 2 precursor small subunit, putative	7e-31
TR106491	1993	gb|EXB62686.1|	Aspartic proteinase nepenthesin-1	Morus notabilis	1e-171	KOG1339	Aspartyl protease	Posttranslational modification, protein turnover, chaperones	O	rcu:RCOM_1452350 Aspartic proteinase nepenthesin-1 precursor, putative (EC:3.4.23.3)	1e-164	sp|Q766C3|NEP1_NEPGR Aspartic proteinase nepenthesin-1 OS=Nepenthes gracilis GN=nep1 PE=1 SV=1	8e-26
TR106493	581	ref|XP_007050869.1|	Heat shock factor binding protein	Theobroma cacao	2e-31	KOG4117	Heat shock factor binding protein	Transcription	K	vvi:100258937 hypothetical protein LOC100258937	5e-32	sp|Q3ZC22|HSBP1_BOVIN Heat shock factor-binding protein 1 OS=Bos taurus GN=HSBP1 PE=3 SV=1	3e-13
TR106495	284	gb|ACO52383.1|	disease resistance protein I-2, partial	Solanum lycopersicum	5e-35	KOG4658	Apoptotic ATPase	Signal transduction mechanisms	T	vvi:100254943 hypothetical protein LOC100254943	1e-32	sp|Q9LRR4|R13L1_ARATH Putative disease resistance RPP13-like protein 1 OS=Arabidopsis thaliana GN=RPPL1 PE=2 SV=1	3e-26
TR106497	1013	ref|XP_006349390.1|	PREDICTED: putative elongation of fatty acids protein DDB_G0272012-like	Solanum tuberosum	8e-89	KOG3071	Fatty acyl-CoA elongase/Polyunsaturated fatty acid specific elongation enzyme	Lipid transport and metabolism	I	vvi:100263413 hypothetical protein LOC100263413	2e-86	sp|P39540|ELO1_YEAST Elongation of fatty acids protein 1 OS=Saccharomyces cerevisiae GN=ELO1 PE=1 SV=1	6e-19
TR106499	252	gb|EHY53842.1|	hypothetical protein HMPREF1120_02023	Exophiala dermatitidis NIH/UT8656	5e-23					fgr:FG10926.1 hypothetical protein	3e-18
TR1065	426	dbj|BAK07416.1|	predicted protein	Hordeum vulgare subsp. vulgare	4e-08
TR106500	233	ref|NP_001065928.1|	Os12g0104800	Oryza sativa Japonica Group	4e-42	KOG0985	Vesicle coat protein clathrin, heavy chain	Intracellular trafficking, secretion, and vesicular transport	U	osa:4351255 Os12g0104800; hypothetical protein	2e-43	sp|P25870|CLH_DICDI Clathrin heavy chain OS=Dictyostelium discoideum GN=chcA PE=1 SV=1	7e-12
TR106503	440	ref|NP_001237153.1|	uncharacterized protein LOC100499868	Glycine max	1e-08
TR106505	799	gb|AEJ88336.1|	putative c-myc-binding protein	Tamarix hispida	1e-47					vvi:100251329 hypothetical protein LOC100251329	5e-47	sp|Q54I57|MYCBP_DICDI C-Myc-binding protein homolog OS=Dictyostelium discoideum GN=mycbp PE=3 SV=1	6e-17
TR106507	1834	ref|XP_007045252.1|	2-oxoglutarate and Fe(II)-dependent oxygenase superfamily protein, putative	Theobroma cacao	1e-144	KOG0143	Iron/ascorbate family oxidoreductases	Secondary metabolites biosynthesis, transport and catabolism	Q	pop:POPTR_566450 hypothetical protein	1e-138	sp|Q84MB3|ACCH1_ARATH 1-aminocyclopropane-1-carboxylate oxidase homolog 1 OS=Arabidopsis thaliana GN=At1g06620 PE=2 SV=1	1e-100
TR106509	1473	ref|XP_003621816.1|	Polygalacturonase inhibitor protein	Medicago truncatula	2e-31	KOG0444	Cytoskeletal regulator Flightless-I (contains leucine-rich and gelsolin repeats)	Cytoskeleton	Z	vvi:100249468 hypothetical protein LOC100249468	3e-28	sp|Q00874|DR100_ARATH DNA-damage-repair/toleration protein DRT100 OS=Arabidopsis thaliana GN=DRT100 PE=2 SV=2	1e-24
TR106510	1013	emb|CAH55772.1|	putative His-Asp phosphotransfer protein	Pisum sativum	3e-70	KOG4747	Two-component phosphorelay intermediate involved in MAP kinase cascade regulation	Signal transduction mechanisms	T	pop:POPTR_821757 histidine phosphotransfer protein	8e-70	sp|Q9ZNV9|AHP1_ARATH Histidine-containing phosphotransfer protein 1 OS=Arabidopsis thaliana GN=AHP1 PE=1 SV=1	1e-66
TR106511	352	gb|EYU20922.1|	hypothetical protein MIMGU_mgv1a0001602mg, partial	Mimulus guttatus	4e-65	KOG0160	Myosin class V heavy chain	Cytoskeleton	Z	vvi:100243893 hypothetical protein LOC100243893	8e-66	sp|P54697|MYOJ_DICDI Myosin-J heavy chain OS=Dictyostelium discoideum GN=myoJ PE=4 SV=2	1e-36
TR106512	1448	emb|CCA66180.1|	hypothetical protein	Beta vulgaris subsp. vulgaris	1e-71					vvi:100251522 hypothetical protein LOC100251522	3e-45	sp|P08548|LIN1_NYCCO LINE-1 reverse transcriptase homolog OS=Nycticebus coucang PE=1 SV=1	3e-15
TR106513	1873	ref|XP_002272995.1|	PREDICTED: leucoanthocyanidin dioxygenase	Vitis vinifera	0	KOG0143	Iron/ascorbate family oxidoreductases	Secondary metabolites biosynthesis, transport and catabolism	Q	vvi:100245030 GSVIVT00029301001; hypothetical protein LOC100245030	0	sp|P51091|LDOX_MALDO Leucoanthocyanidin dioxygenase OS=Malus domestica GN=ANS PE=2 SV=1	1e-77
TR106514	1905	emb|CAN67678.1|	hypothetical protein VITISV_035274	Vitis vinifera	1e-159	KOG0156	Cytochrome P450 CYP2 subfamily	Secondary metabolites biosynthesis, transport and catabolism	Q	vvi:100253593 GSVIVT01007618001; hypothetical protein LOC100253593	1e-159	sp|P37117|C71A4_SOLME Cytochrome P450 71A4 OS=Solanum melongena GN=CYP71A4 PE=2 SV=1	1e-144
TR106516	315	emb|CAE02080.2|	OSJNBa0074B10.8	Oryza sativa Japonica Group	1e-69					osa:4343102 Os07g0444200; hypothetical protein	8e-53	sp|Q9UR07|RTF23_SCHPO Retrotransposable element Tf2 155 kDa protein type 3 OS=Schizosaccharomyces pombe GN=Tf2-11 PE=4 SV=1	2e-19
TR10652	687	ref|XP_004253440.1|	PREDICTED: probable inactive receptor kinase At4g23740-like, partial	Solanum lycopersicum	9e-78	KOG0444	Cytoskeletal regulator Flightless-I (contains leucine-rich and gelsolin repeats)	Cytoskeleton	Z	pop:POPTR_1066727 hypothetical protein	3e-77	sp|Q9SUQ3|Y4374_ARATH Probable inactive receptor kinase At4g23740 OS=Arabidopsis thaliana GN=At4g23740 PE=1 SV=1	9e-61
TR106520	2018	ref|XP_004243226.1|	PREDICTED: CASP-like protein VIT_01s0010g01870-like	Solanum lycopersicum	1e-89					vvi:100249479 GSVIVT00035166001; UPF0497 membrane protein 11	2e-90	sp|A7QBZ2|U497B_VITVI UPF0497 membrane protein 11 OS=Vitis vinifera GN=GSVIVT00035166001 PE=2 SV=1	4e-91
TR106522	459	ref|XP_006413038.1|	hypothetical protein EUTSA_v10025828mg	Eutrema salsugineum	4e-08	KOG3063	Membrane coat complex Retromer, subunit VPS26	Intracellular trafficking, secretion, and vesicular transport	U	pop:POPTR_819142 hypothetical protein	8e-09	sp|Q9T091|VPS26_ARATH Vacuolar protein sorting-associated protein 26 OS=Arabidopsis thaliana GN=At4g27690 PE=2 SV=2	2e-09
TR106524	803	ref|XP_003398498.1|	PREDICTED: 40S ribosomal protein S4-like isoform 1	Bombus terrestris	1e-180	KOG0378	40S ribosomal protein S4	Translation, ribosomal structure and biogenesis	J	ame:550651 similar to Ribosomal protein S4 CG11276-PA, isoform A; K02987 small subunit ribosomal protein S4e	1e-180	sp|Q4GXU6|RS4_CARGR 40S ribosomal protein S4 OS=Carabus granulatus GN=RpS4 PE=2 SV=1	0
TR106527	1849	ref|XP_006485721.1|	PREDICTED: UDP-glycosyltransferase 89B1-like	Citrus sinensis	1e-135	KOG1192	UDP-glucuronosyl and UDP-glucosyl transferase	Carbohydrate transport and metabolism	G	rcu:RCOM_1466980 UDP-glucosyltransferase, putative (EC:2.4.1.115)	1e-125	sp|Q9ZQ94|COGT3_ARATH Cytokinin-O-glucosyltransferase 3 OS=Arabidopsis thaliana GN=UGT73C5 PE=2 SV=1	5e-58
TR106529	983	ref|XP_007012758.1|	Lactoylglutathione lyase / glyoxalase I family protein	Theobroma cacao	4e-89					vvi:100242371 hypothetical protein LOC100242371	1e-89	sp|P45871|YWKD_BACSU Uncharacterized protein ywkD OS=Bacillus subtilis GN=ywkD PE=4 SV=1	7e-09
TR106530	977	ref|XP_007029307.1|	Translation protein SH3-like family protein	Theobroma cacao	2e-73	KOG3401	60S ribosomal protein L26	Translation, ribosomal structure and biogenesis	J	pop:POPTR_819845 hypothetical protein; K02898 large subunit ribosomal protein L26e	2e-73	sp|P51414|RL261_ARATH 60S ribosomal protein L26-1 OS=Arabidopsis thaliana GN=RPL26A PE=2 SV=2	7e-71
TR106533	1349	ref|XP_007047851.1|	Uncharacterized protein TCM_001035	Theobroma cacao	7e-35					rcu:RCOM_0338110 hypothetical protein	2e-33
TR106535	1171	emb|CBI20604.3|	unnamed protein product	Vitis vinifera	1e-82	KOG1595	CCCH-type Zn-finger protein	General function prediction only	R	pop:POPTR_561711 hypothetical protein	9e-77	sp|Q9M0G2|C3H49_ARATH Zinc finger CCCH domain-containing protein 49 OS=Arabidopsis thaliana GN=At4g29190 PE=2 SV=1	4e-72
TR106536	3575	emb|CBI15940.3|	unnamed protein product	Vitis vinifera	0					vvi:100267204 hypothetical protein LOC100267204	0	sp|Q9SFX2|PUB43_ARATH U-box domain-containing protein 43 OS=Arabidopsis thaliana GN=PUB43 PE=2 SV=1	7e-78
TR106540	822	ref|XP_007223660.1|	hypothetical protein PRUPE_ppa012792mg	Prunus persica	3e-10					rcu:RCOM_1324770 hypothetical protein	2e-09
TR106541	286	ref|XP_006039222.1|	PREDICTED: eukaryotic translation initiation factor 2 subunit 3-like	Alligator sinensis	8e-54	KOG0466	Translation initiation factor 2, gamma subunit (eIF-2gamma; GTPase)	Translation, ribosomal structure and biogenesis	J	api:100162437 similar to translation initiation factor 2 gamma subunit; K03242 translation initiation factor eIF-2 gamma subunit	5e-55	sp|Q2VIR3|IF2GL_HUMAN Eukaryotic translation initiation factor 2 subunit 3-like protein OS=Homo sapiens GN=EIF2S3L PE=1 SV=2	3e-52
TR106546	255	ref|NP_085493.1|	hypothetical protein ArthMp021	Arabidopsis thaliana	1e-10					ath:ArthMp021 hypothetical protein	7e-12	sp|P93290|M240_ARATH Uncharacterized mitochondrial protein AtMg00240 OS=Arabidopsis thaliana GN=AtMg00240 PE=4 SV=1	2e-12
TR106549	713	ref|XP_007044696.1|	RNA polymerases N / 8 kDa subunit	Theobroma cacao	1e-45	KOG3497	DNA-directed RNA polymerase, subunit RPB10	Transcription	K	vvi:100267114 GSVIVT01013776001; hypothetical protein LOC100267114; K03007 DNA-directed RNA Polymerase II subunit L	1e-45	sp|Q9SYA6|RPAB5_ARATH DNA-directed RNA polymerases I, II, and III subunit RPABC5 OS=Arabidopsis thaliana GN=At1g61700 PE=2 SV=1	9e-44
TR106550	1541	ref|XP_003544912.1|	PREDICTED: trans-resveratrol di-O-methyltransferase-like isoform 1	Glycine max	1e-138	KOG3178	Hydroxyindole-O-methyltransferase and related SAM-dependent methyltransferases	General function prediction only	R	vvi:100254011 GSVIVT00018662001; hypothetical protein LOC100254011	1e-135	sp|O24529|7OMT8_MEDSA Isoflavone-7-O-methyltransferase 8 OS=Medicago sativa PE=1 SV=1	1e-103
TR106551	887	gb|AFK39278.1|	unknown	Lotus japonicus	7e-58	KOG4680	Uncharacterized conserved protein, contains ML domain	General function prediction only	R	rcu:RCOM_0421550 Phosphatidylglycerol/phosphatidylinositol transfer protein precursor, putative	1e-58	sp|Q6CHU5|NPC2_YARLI Phosphatidylglycerol/phosphatidylinositol transfer protein OS=Yarrowia lipolytica GN=NPC2 PE=3 SV=1	1e-12
TR106561	364	ref|XP_001600925.1|	PREDICTED: proteasome maturation protein-like	Nasonia vitripennis	8e-47	KOG3061	Proteasome maturation factor	Posttranslational modification, protein turnover, chaperones	O	nvi:100115177 similar to MGC89819 protein; K11599 proteasome maturation protein	5e-48	sp|Q5R9L9|POMP_PONAB Proteasome maturation protein OS=Pongo abelii GN=POMP PE=2 SV=1	2e-30
TR106562	1706	ref|XP_007019619.1|	S-adenosylmethionine carrier 2	Theobroma cacao	1e-132	KOG0768	Mitochondrial carrier protein PET8	Energy production and conversion	C	rcu:RCOM_0075490 mitochondrial carrier protein, putative	1e-127	sp|O60029|PET8_ASHGO Putative mitochondrial carrier protein PET8 OS=Ashbya gossypii GN=PET8 PE=3 SV=1	8e-36
TR106567	2916	ref|XP_007043191.1|	Prolyl oligopeptidase family protein isoform 1	Theobroma cacao	0	KOG2237	Predicted serine protease	Posttranslational modification, protein turnover, chaperones	O	vvi:100264449 hypothetical protein LOC100264449; K01354 oligopeptidase B [EC:3.4.21.83]	0	sp|Q59536|PTRB_MORLA Protease 2 OS=Moraxella lacunata GN=ptrB PE=3 SV=1	1e-173
TR106568	374	gb|AAM74297.1|AC083944_15	Putative retroelement	Oryza sativa Japonica Group	1e-76					osa:4342985 Os07g0404500; hypothetical protein	5e-60
TR106570	1811	ref|XP_003569481.1|	PREDICTED: probable protein phosphatase 2C 8-like	Brachypodium distachyon	1e-101	KOG0698	Serine/threonine protein phosphatase	Signal transduction mechanisms	T	rcu:RCOM_1579770 protein phosphatase 2c, putative (EC:3.1.3.16)	1e-101	sp|Q5SN75|P2C08_ORYSJ Probable protein phosphatase 2C 8 OS=Oryza sativa subsp. japonica GN=Os01g0656200 PE=2 SV=1	4e-99
TR106574	1811	ref|XP_006428430.1|	hypothetical protein CICLE_v10012439mg	Citrus clementina	5e-89	KOG0123	Polyadenylate-binding protein (RRM superfamily)	RNA processing and modification	A	rcu:RCOM_1279020 ribonucleoprotein, chloroplast, putative	8e-85	sp|Q04836|ROC3_ARATH 31 kDa ribonucleoprotein, chloroplastic OS=Arabidopsis thaliana GN=RBP31 PE=1 SV=1	9e-34
TR106575	2592	ref|XP_002276269.1|	PREDICTED: pyrophosphate--fructose 6-phosphate 1-phosphotransferase subunit alpha-like	Vitis vinifera	0	KOG2440	Pyrophosphate-dependent phosphofructo-1-kinase	Carbohydrate transport and metabolism	G	vvi:100249662 similar to Pyrophosphate--fructose 6-phosphate 1-phosphotransferase subunit alpha	0	sp|Q41140|PFPA_RICCO Pyrophosphate--fructose 6-phosphate 1-phosphotransferase subunit alpha OS=Ricinus communis GN=PFP-ALPHA PE=3 SV=1	0
TR106576	1081	ref|XP_007210220.1|	hypothetical protein PRUPE_ppa015829mg	Prunus persica	7e-61					vvi:100253894 GSVIVT00007280001; hypothetical protein LOC100253894	3e-58	sp|P17407|21KD_DAUCA 21 kDa protein OS=Daucus carota PE=2 SV=1	3e-45
TR106578	1612	ref|XP_007052129.1|	Bifunctional inhibitor/lipid-transfer protein/seed storage 2S albumin superfamily protein	Theobroma cacao	3e-39	KOG0921	Dosage compensation complex, subunit MLE	Transcription	K	ath:AT1G62510 protease inhibitor/seed storage/lipid transfer protein (LTP) family protein	1e-38	sp|P14009|14KD_DAUCA 14 kDa proline-rich protein DC2.15 OS=Daucus carota PE=2 SV=1	2e-33
TR106579	2384	ref|XP_002523337.1|	Aspartic proteinase nepenthesin-1 precursor, putative	Ricinus communis	0	KOG1339	Aspartyl protease	Posttranslational modification, protein turnover, chaperones	O	rcu:RCOM_0717990 Aspartic proteinase nepenthesin-1 precursor, putative	0	sp|Q766C3|NEP1_NEPGR Aspartic proteinase nepenthesin-1 OS=Nepenthes gracilis GN=nep1 PE=1 SV=1	2e-75
TR106580	3580	emb|CAB43063.1|	phospholipase D1	Craterostigma plantagineum	0	KOG1329	Phospholipase D1	Lipid transport and metabolism	I	rcu:RCOM_0899520 phopholipase d alpha, putative (EC:3.1.4.4)	0	sp|Q41142|PLDA1_RICCO Phospholipase D alpha 1 OS=Ricinus communis GN=PLD1 PE=1 SV=1	0
TR106586	649	ref|XP_006372142.1|	hypothetical protein POPTR_0018s124802g, partial	Populus trichocarpa	1e-50	KOG3394	Protein OS-9	General function prediction only	R	pop:POPTR_583649 hypothetical protein	2e-51	sp|Q13438|OS9_HUMAN Protein OS-9 OS=Homo sapiens GN=OS9 PE=1 SV=1	2e-14
TR10659	362	gb|EXB53239.1|	Nuclear factor related to kappa-B-binding protein	Morus notabilis	2e-10					vvi:100250176 GSVIVT00024430001; hypothetical protein LOC100250176	6e-09
TR106592	1062	ref|XP_006575309.1|	PREDICTED: RNA polymerase II C-terminal domain phosphatase-like 4-like	Glycine max	8e-40	KOG0323	TFIIF-interacting CTD phosphatases, including NLI-interacting factor	Transcription	K	vvi:100253047 hypothetical protein LOC100253047	7e-40	sp|Q00IB6|CPL4_ARATH RNA polymerase II C-terminal domain phosphatase-like 4 OS=Arabidopsis thaliana GN=CPL4 PE=1 SV=1	4e-38
TR106595	239	ref|XP_006368924.1|	hypothetical protein POPTR_0001s14860g	Populus trichocarpa	8e-47	KOG0304	mRNA deadenylase subunit	RNA processing and modification	A	rcu:RCOM_0470900 ccr4-associated factor, putative (EC:3.1.13.4); K12581 CCR4-NOT transcription complex subunit 7/8	6e-48	sp|Q9SAI2|CAF1F_ARATH Probable CCR4-associated factor 1 homolog 6 OS=Arabidopsis thaliana GN=CAF1-6 PE=2 SV=1	1e-44
TR106598	393	gb|ACD56641.1|	putative GTP-binding protein	Gossypioides kirkii	2e-86	KOG0087	GTPase Rab11/YPT3, small G protein superfamily	Intracellular trafficking, secretion, and vesicular transport	U	vvi:100265921 GSVIVT00027834001; hypothetical protein LOC100265921	1e-86	sp|Q9FK68|RAA1C_ARATH Ras-related protein RABA1c OS=Arabidopsis thaliana GN=RABA1C PE=1 SV=1	2e-85
TR1066	253	ref|XP_004167994.1|	PREDICTED: LOW QUALITY PROTEIN: RING-H2 finger protein ATL16-like	Cucumis sativus	9e-11					ath:AT5G43420 zinc finger (C3HC4-type RING finger) family protein	4e-09	sp|Q9LSW9|ATL5K_ARATH RING-H2 finger protein ATL5K OS=Arabidopsis thaliana GN=ATL5K PE=2 SV=1	1e-09
TR106600	352	gb|EXB99418.1|	hypothetical protein L484_016394	Morus notabilis	8e-27					pop:POPTR_560927 hypothetical protein	2e-27
TR106602	467	emb|CAN78456.1|	hypothetical protein VITISV_007479	Vitis vinifera	7e-77					vvi:100265643 GSVIVT00025276001; hypothetical protein LOC100265643	7e-78	sp|Q9SJA2|CSLC8_ARATH Probable xyloglucan glycosyltransferase 8 OS=Arabidopsis thaliana GN=CSLC8 PE=2 SV=1	4e-64
TR106603	859	ref|XP_007045803.1|	Uncharacterized protein TCM_011482	Theobroma cacao	4e-36					vvi:100266436 hypothetical protein LOC100266436	2e-37
TR106604	737	ref|XP_004138960.1|	PREDICTED: uncharacterized protein LOC101214231	Cucumis sativus	7e-13					ath:AT3G24100 hypothetical protein	2e-10
TR106608	1550	gb|EAY93538.1|	hypothetical protein OsI_15329	Oryza sativa Indica Group	1e-129					osa:4335443 Os04g0308600; hypothetical protein	1e-130
TR106609	437	gb|EFZ22695.1|	hypothetical protein SINV_09396	Solenopsis invicta	3e-75	KOG0896	Ubiquitin-conjugating enzyme E2	Posttranslational modification, protein turnover, chaperones	O	ame:409920 similar to Uev1A CG10640-PA, isoform A; K10704 ubiquitin-conjugating enzyme E2 variant	2e-75	sp|Q5F3Z3|UB2V2_CHICK Ubiquitin-conjugating enzyme E2 variant 2 OS=Gallus gallus GN=UBE2V2 PE=2 SV=1	1e-62
TR106614	860	gb|AGM32271.1|	calreticulin-like protein, partial	Coptotermes formosanus	1e-145	KOG0674	Calreticulin	Posttranslational modification, protein turnover, chaperones	O	ame:409165 similar to Calreticulin CG9429-PA; K08057 calreticulin	1e-138	sp|Q7Z1E6|CALR_BOMMO Calreticulin OS=Bombyx mori GN=crt PE=1 SV=1	1e-138
TR106619	2844	ref|XP_004232973.1|	PREDICTED: subtilisin-like protease-like isoform 1	Solanum lycopersicum	0	KOG1153	Subtilisin-related protease/Vacuolar protease B	Posttranslational modification, protein turnover, chaperones	O	vvi:100250276 hypothetical protein LOC100250276	0	sp|O65351|SUBL_ARATH Subtilisin-like protease OS=Arabidopsis thaliana GN=ARA12 PE=1 SV=1	0
TR106620	277	gb|AGJ84698.1|	26S proteasome non-ATPase regulatory subunit 8	Laodelphax striatella	1e-49	KOG3151	26S proteasome regulatory complex, subunit RPN12/PSMD8	Posttranslational modification, protein turnover, chaperones	O	nvi:100122786 hypothetical protein LOC100122786; K03031 26S proteasome regulatory subunit N12	1e-41	sp|P48556|PSMD8_HUMAN 26S proteasome non-ATPase regulatory subunit 8 OS=Homo sapiens GN=PSMD8 PE=1 SV=1	4e-38
TR106623	1922	gb|AAK69440.1|AF276887_1	UMP synthase	Arabidopsis thaliana	0	KOG1377	Uridine 5'- monophosphate synthase/orotate phosphoribosyltransferase	Nucleotide transport and metabolism	F	ath:AT3G54470 uridine 5'-monophosphate synthase / UMP synthase (PYRE-F) (UMPS); K13421 uridine monophosphate synthetase [EC:2.4.2.10 4.1.1.23]	0	sp|Q42586|PYR5_ARATH Uridine 5'-monophosphate synthase OS=Arabidopsis thaliana GN=PYRE-F PE=2 SV=2	0
TR106624	1783	ref|XP_006368253.1|	transferase family protein	Populus trichocarpa	0					pop:POPTR_796588 hypothetical protein	0	sp|O24645|HCBT1_DIACA Anthranilate N-benzoyltransferase protein 1 OS=Dianthus caryophyllus GN=HCBT1 PE=1 SV=1	4e-28
TR106627	508	ref|XP_007042627.1|	ATP-dependent Clp protease proteolytic subunit	Theobroma cacao	7e-29					vvi:100253136 GSVIVT00001455001; hypothetical protein LOC100253136	2e-28	sp|Q9XJ35|CLPR1_ARATH ATP-dependent Clp protease proteolytic subunit-related protein 1, chloroplastic OS=Arabidopsis thaliana GN=CLPR1 PE=1 SV=1	2e-26
TR106628	439	ref|XP_006648085.1|	PREDICTED: phosphate transporter PHO1-2-like	Oryza brachyantha	1e-103	KOG1162	Predicted small molecule transporter	Intracellular trafficking, secretion, and vesicular transport	U	osa:4331090 Os02g0809800; hypothetical protein	1e-100	sp|Q8S403|PHO1_ARATH Putative phosphate transporter 1 OS=Arabidopsis thaliana GN=PHO1 PE=2 SV=1	1e-54
TR106630	928	ref|XP_004143792.1|	PREDICTED: uncharacterized protein LOC101209452	Cucumis sativus	7e-63					rcu:RCOM_1621750 hypothetical protein	4e-63
TR106631	2151	ref|XP_002277775.1|	PREDICTED: uncharacterized protein LOC100248967	Vitis vinifera	0	KOG4636	Uncharacterized conserved protein with TLDc domain	Function unknown	S	vvi:100248967 GSVIVT00014462001; hypothetical protein LOC100248967	0	sp|Q1LWV7|K1609_DANRE TLD domain-containing protein KIAA1609 homolog OS=Danio rerio GN=si:ch211-260p9.6 PE=2 SV=1	2e-06
TR106634	1095	ref|XP_007049627.1|	Auxin-induced in root cultures protein 12 precursor, putative	Theobroma cacao	2e-43	KOG4293	Predicted membrane protein, contains DoH and Cytochrome b-561/ferric reductase transmembrane domains	Signal transduction mechanisms	T	rcu:RCOM_0318590 Auxin-induced in root cultures protein 12 precursor, putative	2e-42	sp|Q94BT2|AIR12_ARATH Auxin-induced in root cultures protein 12 OS=Arabidopsis thaliana GN=AIR12 PE=1 SV=3	8e-32
TR106638	1231	ref|XP_006432898.1|	hypothetical protein CICLE_v10002246mg	Citrus clementina	1e-91					vvi:100266665 hypothetical protein LOC100266665	3e-82
TR106639	2037	ref|XP_006451770.1|	hypothetical protein CICLE_v10007229mg	Citrus clementina	1e-93	KOG0732	AAA+-type ATPase containing the bromodomain	Posttranslational modification, protein turnover, chaperones	O	pop:POPTR_661153 hypothetical protein	2e-67
TR106640	1575	gb|EXB92417.1|	Ribosomal L1 domain-containing protein 1	Morus notabilis	4e-81	KOG1685	Uncharacterized conserved protein	Function unknown	S	vvi:100264299 hypothetical protein LOC100264299	7e-78	sp|Q5RCE6|RL1D1_PONAB Ribosomal L1 domain-containing protein 1 OS=Pongo abelii GN=RSL1D1 PE=2 SV=2	3e-28
TR106641	2399	ref|XP_004235896.1|	PREDICTED: putative receptor-like protein kinase At1g80870-like	Solanum lycopersicum	0	KOG1187	Serine/threonine protein kinase	Signal transduction mechanisms	T	pop:POPTR_758009 hypothetical protein	0	sp|Q3EDL4|Y1154_ARATH Probable serine/threonine-protein kinase At1g01540 OS=Arabidopsis thaliana GN=At1g01540 PE=1 SV=2	1e-38
TR106642	261	ref|YP_523521.1|	acyl-CoA dehydrogenase-like protein	Albidiferax ferrireducens T118	2e-32					pop:POPTR_586641 hypothetical protein	3e-07
TR106645	1348	emb|CAN78256.1|	hypothetical protein VITISV_031957	Vitis vinifera	6e-11					vvi:100241339 hypothetical protein LOC100241339	1e-11
TR106648	2344	ref|XP_004134841.1|	PREDICTED: prolyl 4-hydroxylase subunit alpha-1-like	Cucumis sativus	1e-141	KOG1591	Prolyl 4-hydroxylase alpha subunit	Amino acid transport and metabolism	E	rcu:RCOM_0782750 prolyl 4-hydroxylase alpha subunit, putative (EC:1.14.11.2)	1e-139	sp|P54001|P4HA1_RAT Prolyl 4-hydroxylase subunit alpha-1 OS=Rattus norvegicus GN=P4ha1 PE=2 SV=2	6e-34
TR106649	495	ref|XP_007016542.1|	Disease resistance-responsive (dirigent-like protein) family protein, putative	Theobroma cacao	4e-50					pop:POPTR_805545 hypothetical protein	1e-49	sp|P13240|DR206_PEA Disease resistance response protein 206 OS=Pisum sativum GN=PI206 PE=2 SV=2	4e-08
TR106652	1937	ref|XP_002281777.1|	PREDICTED: mRNA-decapping enzyme-like protein	Vitis vinifera	1e-107	KOG2868	Decapping enzyme complex component DCP1	Transcription	K	vvi:100242537 GSVIVT00021562001; hypothetical protein LOC100242537	1e-108	sp|Q9SJF3|DCP1_ARATH mRNA-decapping enzyme-like protein OS=Arabidopsis thaliana GN=At1g08370 PE=2 SV=2	1e-89
TR106656	1142	ref|XP_006473649.1|	PREDICTED: hexokinase-2, chloroplastic-like	Citrus sinensis	0	KOG1369	Hexokinase	Carbohydrate transport and metabolism	G	vvi:100255753 GSVIVT00014427001; hypothetical protein LOC100255753; K00844 hexokinase [EC:2.7.1.1]	0	sp|Q6Q8A5|HXK2_TOBAC Hexokinase-2, chloroplastic OS=Nicotiana tabacum GN=HXK2 PE=2 SV=1	0
TR106659	464	ref|XP_002002793.1|	GI17575	Drosophila mojavensis	2e-90	KOG1683	Hydroxyacyl-CoA dehydrogenase/enoyl-CoA hydratase	Lipid transport and metabolism	I	dmo:Dmoj_GI17575 GI17575 gene product from transcript GI17575-RA ; K07515 enoyl-CoA hydratase / long-chain 3-hydroxyacyl-CoA dehydrogenase [EC:4.2.1.17 1.1.1.211]	1e-91	sp|P40939|ECHA_HUMAN Trifunctional enzyme subunit alpha, mitochondrial OS=Homo sapiens GN=HADHA PE=1 SV=2	4e-70
TR106660	740	emb|CBI22750.3|	unnamed protein product	Vitis vinifera	1e-27					vvi:100243692 hypothetical protein LOC100243692	6e-29
TR106662	482	gb|AGJ52171.1|	pleiotropic drug resistance ABC transporter family protein, partial	Eleutherococcus senticosus	3e-91	KOG0065	Pleiotropic drug resistance proteins (PDR1-15), ABC superfamily	Secondary metabolites biosynthesis, transport and catabolism	Q	sbi:SORBI_03g027500 SORBIDRAFT_03g027500; hypothetical protein	6e-91	sp|Q76CU2|PDR1_TOBAC Pleiotropic drug resistance protein 1 OS=Nicotiana tabacum GN=PDR1 PE=2 SV=1	5e-88
TR106669	867	ref|XP_007209277.1|	hypothetical protein PRUPE_ppa007566mg	Prunus persica	1e-115	KOG1542	Cysteine proteinase Cathepsin F	Posttranslational modification, protein turnover, chaperones	O	pop:POPTR_666563 hypothetical protein	1e-113	sp|P25803|CYSEP_PHAVU Vignain OS=Phaseolus vulgaris PE=2 SV=2	1e-108
TR106670	1487	ref|XP_006407715.1|	hypothetical protein EUTSA_v10021354mg	Eutrema salsugineum	8e-78					pop:POPTR_560878 hypothetical protein	3e-77
TR106671	2304	sp|O80362.1|RK10_TOBAC	50S ribosomal protein L10, chloroplastic;	Nicotiana tabacum	2e-99	KOG4241	Mitochondrial ribosomal protein L10	Translation, ribosomal structure and biogenesis	J	pop:POPTR_1092314 hypothetical protein; K02864 large subunit ribosomal protein L10	3e-95	sp|O80362|RK10_TOBAC 50S ribosomal protein L10, chloroplastic OS=Nicotiana tabacum GN=RPL10 PE=2 SV=1	1e-101
TR106672	1054	ref|XP_002458649.1|	hypothetical protein SORBIDRAFT_03g037410	Sorghum bicolor	2e-54					sbi:SORBI_03g037410 SORBIDRAFT_03g037410; hypothetical protein	1e-55
TR106673	1758	gb|ABK96545.1|	unknown	Populus trichocarpa x Populus deltoides	0	KOG1458	Fructose-1,6-bisphosphatase	Carbohydrate transport and metabolism	G	pop:POPTR_735683 hypothetical protein; K03841 fructose-1,6-bisphosphatase I [EC:3.1.3.11]	0	sp|P22418|F16P1_SPIOL Fructose-1,6-bisphosphatase, chloroplastic OS=Spinacia oleracea PE=1 SV=2	0
TR106676	292	dbj|BAC77639.1|	OsCTP	Oryza sativa Indica Group	3e-65	KOG3182	Predicted cation transporter	Inorganic ion transport and metabolism	P	osa:4329321 Os02g0465900; hypothetical protein	3e-65	sp|Q5PPV4|CHAC2_XENLA Cation transport regulator-like protein 2 OS=Xenopus laevis GN=chac2 PE=2 SV=1	1e-12
TR106682	1991	gb|EXB74587.1|	hypothetical protein L484_026284	Morus notabilis	0	KOG1369	Hexokinase	Carbohydrate transport and metabolism	G	pop:POPTR_815248 hypothetical protein; K00844 hexokinase [EC:2.7.1.1]	0	sp|Q9SEK2|HXK1_TOBAC Hexokinase-1 OS=Nicotiana tabacum GN=HXK1 PE=2 SV=1	0
TR106685	1072	ref|XP_004508351.1|	PREDICTED: uncharacterized protein LOC101492128	Cicer arietinum	9e-61					ath:AT5G18970 AWPM-19-like membrane family protein	2e-56
TR106690	2321	ref|XP_006361377.1|	PREDICTED: putative CCA tRNA nucleotidyltransferase 2-like	Solanum tuberosum	0	KOG2159	tRNA nucleotidyltransferase/poly(A) polymerase	Translation, ribosomal structure and biogenesis	J	vvi:100257606 GSVIVT01034848001; hypothetical protein LOC100257606	0	sp|Q9P4S5|CCA1_CANGA tRNA nucleotidyltransferase, mitochondrial OS=Candida glabrata GN=CCA1 PE=1 SV=2	2e-76
TR106693	273	gb|ACU21399.1|	unknown	Glycine max	8e-29	KOG0143	Iron/ascorbate family oxidoreductases	Secondary metabolites biosynthesis, transport and catabolism	Q	pop:POPTR_792968 hypothetical protein	9e-31	sp|Q9MB94|ACCO_PRUMU 1-aminocyclopropane-1-carboxylate oxidase OS=Prunus mume GN=ACO1 PE=2 SV=1	7e-18
TR1067	342	ref|XP_007207978.1|	hypothetical protein PRUPE_ppa015907mg	Prunus persica	6e-13	KOG0472	Leucine-rich repeat protein	Function unknown	S	sbi:SORBI_01g005880 SORBIDRAFT_01g005880; hypothetical protein	2e-13	sp|Q9ZPS9|BRL2_ARATH Serine/threonine-protein kinase BRI1-like 2 OS=Arabidopsis thaliana GN=BRL1 PE=1 SV=1	1e-08
TR106701	1105	ref|XP_007135701.1|	hypothetical protein PHAVU_010G151000g	Phaseolus vulgaris	1e-122	KOG0236	Sulfate/bicarbonate/oxalate exchanger SAT-1 and related transporters (SLC26 family)	Inorganic ion transport and metabolism	P	vvi:100267000 hypothetical protein LOC100267000	1e-123	sp|Q9LW86|SUT34_ARATH Probable sulfate transporter 3.4 OS=Arabidopsis thaliana GN=SULTR3;4 PE=2 SV=1	1e-111
TR106702	259	ref|XP_007218308.1|	hypothetical protein PRUPE_ppa010870mg	Prunus persica	2e-21					vvi:100243274 GSVIVT00006485001; hypothetical protein LOC100243274	7e-19
TR106708	1561	ref|XP_007024922.1|	Myo-inositol monophosphatase like 1 isoform 1	Theobroma cacao	0	KOG2951	Inositol monophosphatase	Carbohydrate transport and metabolism	G	rcu:RCOM_1289520 myo inositol monophosphatase, putative (EC:3.1.3.25); K01092 myo-inositol-1(or 4)-monophosphatase [EC:3.1.3.25]	0	sp|Q94F00|IMPL1_ARATH Phosphatase IMPL1, chloroplastic OS=Arabidopsis thaliana GN=IMPL1 PE=1 SV=1	0
TR10671	272	gb|AEL12216.1|	putative MYB domain protein 94	Beta vulgaris	3e-08
TR106716	2418	ref|XP_002280428.1|	PREDICTED: pentatricopeptide repeat-containing protein At3g46790, chloroplastic	Vitis vinifera	0					vvi:100262237 GSVIVT00024231001; hypothetical protein LOC100262237	0	sp|Q9STF3|PP265_ARATH Pentatricopeptide repeat-containing protein At3g46790, chloroplastic OS=Arabidopsis thaliana GN=CRR2 PE=2 SV=1	0
TR106718	416	ref|XP_002884470.1|	hypothetical protein ARALYDRAFT_477747	Arabidopsis lyrata subsp. lyrata	9e-30	KOG0908	Thioredoxin-like protein	Posttranslational modification, protein turnover, chaperones	O	ath:AT3G04780 hypothetical protein	3e-30	sp|Q9SQZ9|Y3478_ARATH UPF0424 protein At3g04780 OS=Arabidopsis thaliana GN=At3g04780 PE=1 SV=2	7e-31
TR106721	425	emb|CAN79264.1|	hypothetical protein VITISV_034881	Vitis vinifera	5e-18					osa:4335940 Os04g0442900; hypothetical protein	1e-09
TR106723	2091	ref|XP_002284685.1|	PREDICTED: probable beta-1,4-xylosyltransferase IRX10L	Vitis vinifera	0	KOG1021	Acetylglucosaminyltransferase EXT1/exostosin 1	Carbohydrate transport and metabolism	G	vvi:100242415 GSVIVT00018053001; hypothetical protein LOC100242415	0	sp|Q9LFP3|GLYT4_ARATH Probable glycosyltransferase At5g11130 OS=Arabidopsis thaliana GN=At5g11120 PE=3 SV=2	1e-27
TR106724	1323	emb|CAN60895.1|	hypothetical protein VITISV_023239	Vitis vinifera	1e-141	KOG3112	Uncharacterized conserved protein	Function unknown	S	vvi:100243552 GSVIVT01031883001; hypothetical protein LOC100243552; K11876 proteasome assembly chaperone 2	1e-141	sp|A7SGU6|PSMG2_NEMVE Proteasome assembly chaperone 2 OS=Nematostella vectensis GN=psmg2 PE=3 SV=1	1e-27
TR106730	225	ref|WP_016902457.1|	hypothetical protein	Xanthomonas arboricola	8e-39
TR106735	381	ref|XP_006580462.1|	PREDICTED: probable ADP-ribosylation factor GTPase-activating protein AGD14-like	Glycine max	8e-11					pop:POPTR_737569 hypothetical protein	4e-07
TR106736	618	gb|AFK48298.1|	unknown	Medicago truncatula	3e-59	KOG0393	Ras-related small GTPase, Rho type	General function prediction only	R	ath:AT3G51300 ROP1; ROP1 (RHO-RELATED PROTEIN FROM PLANTS 1); GTP binding / GTPase activating protein binding / GTPase/ protein binding; K07975 Rho family, other	3e-60	sp|Q35638|RHO1_PEA Rac-like GTP-binding protein RHO1 OS=Pisum sativum GN=RHO1 PE=2 SV=1	4e-61
TR106737	724	ref|XP_002530067.1|	conserved hypothetical protein	Ricinus communis	3e-26					rcu:RCOM_0009490 hypothetical protein	1e-27
TR106741	318	ref|XP_004494251.1|	PREDICTED: BEL1-like homeodomain protein 1-like	Cicer arietinum	2e-23	KOG0773	Transcription factor MEIS1 and related HOX domain proteins	Transcription	K	pop:POPTR_723473 hypothetical protein	1e-23	sp|Q9SJ56|BLH1_ARATH BEL1-like homeodomain protein 1 OS=Arabidopsis thaliana GN=BLH1 PE=1 SV=1	5e-21
TR106744	1519	gb|EYU25733.1|	hypothetical protein MIMGU_mgv1a011641mg	Mimulus guttatus	1e-147					vvi:100241119 GSVIVT00031401001; hypothetical protein LOC100241119	1e-137	sp|Q38910|XTH23_ARATH Probable xyloglucan endotransglucosylase/hydrolase protein 23 OS=Arabidopsis thaliana GN=XTH23 PE=2 SV=1	1e-133
TR106745	1368	ref|XP_003539328.1|	PREDICTED: microtubule-associated protein RP/EB family member 1C	Glycine max	1e-150	KOG3000	Microtubule-binding protein involved in cell cycle control	Cell cycle control, cell division, chromosome partitioning	D	vvi:100262748 hypothetical protein LOC100262748	1e-144	sp|Q9UPY8|MARE3_HUMAN Microtubule-associated protein RP/EB family member 3 OS=Homo sapiens GN=MAPRE3 PE=1 SV=1	7e-55
TR106749	1079	gb|AFO84074.1|	ADP glucose pyrophosphorylase, partial	Actinidia chinensis	1e-115	KOG1322	GDP-mannose pyrophosphorylase/mannose-1-phosphate guanylyltransferase	Cell wall/membrane/envelope biogenesis	M	pop:POPTR_759693 hypothetical protein	1e-115	sp|Q00081|GLGL1_SOLTU Glucose-1-phosphate adenylyltransferase large subunit 1 (Fragment) OS=Solanum tuberosum GN=AGPS1 PE=2 SV=1	1e-113
TR106750	2683	ref|XP_002268132.1|	PREDICTED: protein BONZAI 3-like	Vitis vinifera	0	KOG1327	Copine	Signal transduction mechanisms	T	vvi:100263993 hypothetical protein LOC100263993	0	sp|Q99829|CPNE1_HUMAN Copine-1 OS=Homo sapiens GN=CPNE1 PE=1 SV=1	1e-124
TR106755	679					KOG1924	RhoA GTPase effector DIA/Diaphanous	Signal transduction mechanisms	T
TR106756	263	gb|AFO84077.1|	beta-amylase	Actinidia chinensis	1e-15					pop:POPTR_580143 hypothetical protein	4e-14
TR106764	1144	ref|XP_002512336.1|	conserved hypothetical protein	Ricinus communis	1e-106	KOG4599	Putative mitochondrial/chloroplast ribosomal protein L45	Translation, ribosomal structure and biogenesis	J	rcu:RCOM_1430460 hypothetical protein	1e-108
TR106765	2046	ref|XP_007041134.1|	Amino acid transporter 1	Theobroma cacao	0	KOG1286	Amino acid transporters	Amino acid transport and metabolism	E	pop:POPTR_806659 PtrCAT11; cationic amino acid transporter	0	sp|Q09143|CTR1_MOUSE High affinity cationic amino acid transporter 1 OS=Mus musculus GN=Slc7a1 PE=2 SV=1	4e-59
TR106766	2185	ref|XP_006422536.1|	hypothetical protein CICLE_v10028955mg	Citrus clementina	1e-111					vvi:100265837 GSVIVT00036149001; hypothetical protein LOC100265837	1e-111
TR106767	2866	ref|XP_002316360.2|	hypothetical protein POPTR_0010s22780g	Populus trichocarpa	0	KOG1235	Predicted unusual protein kinase	General function prediction only	R	vvi:100254781 GSVIVT01016296001; hypothetical protein LOC100254781	0	sp|Q55680|Y005_SYNY3 Uncharacterized protein sll0005 OS=Synechocystis sp. (strain PCC 6803) GN=sll0005 PE=3 SV=1	1e-90
TR106768	2573	ref|XP_002277090.1|	PREDICTED: uncharacterized protein LOC100249093	Vitis vinifera	0	KOG2215	Exocyst complex subunit	Intracellular trafficking, secretion, and vesicular transport	U	vvi:100249093 GSVIVT01012095001; hypothetical protein LOC100249093	0
TR106769	407	ref|XP_006487422.1|	PREDICTED: peptidyl-prolyl cis-trans isomerase 1-like	Citrus sinensis	8e-46	KOG0546	HSP90 co-chaperone CPR7/Cyclophilin	Posttranslational modification, protein turnover, chaperones	O	pop:POPTR_821113 hypothetical protein	2e-46	sp|P21568|CYPH_SOLLC Peptidyl-prolyl cis-trans isomerase OS=Solanum lycopersicum GN=CYP PE=2 SV=1	1e-46
TR106770	2095	ref|XP_007021390.1|	Silencing defective 5, putative isoform 1	Theobroma cacao	1e-83					pop:POPTR_579484 hypothetical protein	3e-84
TR106773	986	ref|XP_007013058.1|	Polyketide cyclase/dehydrase and lipid transport superfamily protein	Theobroma cacao	4e-70					vvi:100261221 hypothetical protein LOC100261221	3e-69	sp|P59082|LFS_ALLCE Lachrymatory-factor synthase OS=Allium cepa GN=LFS PE=1 SV=1	3e-16
TR106774	2231	gb|ABK95072.1|	unknown	Populus trichocarpa	0	KOG0254	Predicted transporter (major facilitator superfamily)	General function prediction only	R	pop:POPTR_1108211 hypothetical protein	0	sp|Q6AWX0|XYLL2_ARATH D-xylose-proton symporter-like 2 OS=Arabidopsis thaliana GN=At5g17010 PE=1 SV=1	0
TR106777	610	ref|XP_002524437.1|	conserved hypothetical protein	Ricinus communis	5e-27					rcu:RCOM_0220240 hypothetical protein	3e-28
TR106781	2010	ref|XP_007017442.1|	F-box/RNI-like superfamily protein isoform 1	Theobroma cacao	6e-42					pop:POPTR_826759 hypothetical protein	4e-39	sp|Q9FZ70|FDL1_ARATH F-box/FBD/LRR-repeat protein At1g13570 OS=Arabidopsis thaliana GN=At1g13570 PE=2 SV=1	2e-33
TR106785	869	ref|XP_006369512.1|	hypothetical protein POPTR_0001s24310g	Populus trichocarpa	6e-36	KOG0149	Predicted RNA-binding protein SEB4 (RRM superfamily)	General function prediction only	R	sbi:SORBI_03g047450 SORBIDRAFT_03g047450; hypothetical protein	1e-28	sp|Q9SVM8|GRP2_ARATH Glycine-rich RNA-binding protein 2, mitochondrial OS=Arabidopsis thaliana GN=GRP2 PE=1 SV=1	6e-20
TR106789	345	ref|NP_001119659.1|	ribosomal protein S12	Acyrthosiphon pisum	4e-78	KOG3406	40S ribosomal protein S12	Translation, ribosomal structure and biogenesis	J	api:100144870 Rps12; ribosomal protein S12; K02951 small subunit ribosomal protein S12e	2e-79	sp|P80455|RS12_DROME 40S ribosomal protein S12 OS=Drosophila melanogaster GN=RpS12 PE=2 SV=2	2e-38
TR106790	1302	ref|XP_007223467.1|	hypothetical protein PRUPE_ppa011650mg	Prunus persica	1e-107					pop:POPTR_1067428 hypothetical protein	1e-102	sp|Q9LU85|PAP4_ARATH Probable plastid-lipid-associated protein 4, chloroplastic OS=Arabidopsis thaliana GN=PAP4 PE=1 SV=1	2e-89
TR106791	276	gb|EKC99248.1|	hypothetical protein A1Q2_06448	Trichosporon asahii var. asahii CBS 8904	8e-11					cne:CNL06310 hypothetical protein	2e-08
TR106792	1208	ref|XP_006365844.1|	PREDICTED: CASP-like protein GSVIVT00013502001-like	Solanum tuberosum	6e-71					pop:POPTR_818956 hypothetical protein	1e-68	sp|A7R385|U497C_VITVI UPF0497 membrane protein 12 OS=Vitis vinifera GN=GSVIVT00013502001 PE=2 SV=1	1e-71
TR106793	483	gb|AAC19395.1|	cystathionine gamma-synthase	Mesembryanthemum crystallinum	1e-34	KOG0053	Cystathionine beta-lyases/cystathionine gamma-synthases	Amino acid transport and metabolism	E	ath:AT3G01120 MTO1; MTO1 (METHIONINE OVERACCUMULATION 1); cystathionine gamma-synthase; K01739 cystathionine gamma-synthase [EC:2.5.1.48]	4e-33	sp|P55217|METB_ARATH Cystathionine gamma-synthase, chloroplastic OS=Arabidopsis thaliana GN=CGS1 PE=2 SV=3	9e-34
TR106795	1306	ref|XP_003638011.1|	Cysteine-rich receptor-like protein kinase, partial	Medicago truncatula	3e-43					rcu:RCOM_0906180 DUF26 domain-containing protein 1 precursor, putative	3e-43	sp|Q8S9L6|CRK29_ARATH Cysteine-rich receptor-like protein kinase 29 OS=Arabidopsis thaliana GN=CRK29 PE=2 SV=1	4e-33
TR106797	563					KOG0921	Dosage compensation complex, subunit MLE	Transcription	K
TR106799	2452	ref|XP_002521743.1|	AMP dependent ligase, putative	Ricinus communis	0	KOG1176	Acyl-CoA synthetase	Lipid transport and metabolism	I	rcu:RCOM_1328840 AMP dependent ligase, putative (EC:6.2.1.26)	0	sp|O31826|YNGI_BACSU Putative acyl-CoA synthetase yngI OS=Bacillus subtilis GN=yngI PE=3 SV=1	7e-59
TR106801	533	ref|NP_001068377.1|	Os11g0649600	Oryza sativa Japonica Group	7e-67					osa:4351033 Os11g0649600; hypothetical protein	4e-68	sp|Q2R0D2|U497I_ORYSJ UPF0497 membrane protein Os11g0649600 OS=Oryza sativa subsp. japonica GN=Os11g0649600 PE=2 SV=1	9e-69
TR106807	1780	sp|Q05145.1|MDHP_MESCR	Malate dehydrogenase [NADP], chloroplastic;	Mesembryanthemum crystallinum	0	KOG1496	Malate dehydrogenase	Energy production and conversion	C	vvi:100247974 GSVIVT01016172001; hypothetical protein LOC100247974; K00026 malate dehydrogenase [EC:1.1.1.37]	0	sp|Q05145|MDHP_MESCR Malate dehydrogenase [NADP], chloroplastic OS=Mesembryanthemum crystallinum GN=MDH1 PE=2 SV=1	0
TR106810	538					KOG3141	Mitochondrial/chloroplast ribosomal protein L3	Translation, ribosomal structure and biogenesis	J	pop:POPTR_806997 hypothetical protein; K02906 large subunit ribosomal protein L3	4e-18	sp|P82191|RK3_SPIOL 50S ribosomal protein L3, chloroplastic (Fragment) OS=Spinacia oleracea GN=RPL3 PE=1 SV=1	9e-23
TR106811	237	gb|AEA48973.1|	glyoxylate aminotransferase	Rosa roxburghii	1e-32					rcu:RCOM_0063050 serine-pyruvate aminotransferase, putative (EC:2.6.1.45); K13290 alanine-glyoxylate transaminase / serine-glyoxylate transaminase / serine-pyruvate transaminase [EC:2.6.1.44 2.6.1.45 2.6.1.51]	3e-33	sp|Q56YA5|SGAT_ARATH Serine--glyoxylate aminotransferase OS=Arabidopsis thaliana GN=AGT1 PE=1 SV=2	3e-31
TR106813	242	ref|XP_004533902.1|	PREDICTED: NADH dehydrogenase [ubiquinone] iron-sulfur protein 2, mitochondrial-like	Ceratitis capitata	8e-25	KOG2870	NADH:ubiquinone oxidoreductase, NDUFS2/49 kDa subunit	Energy production and conversion	C	dgr:Dgri_GH23924 GH23924 gene product from transcript GH23924-RA ; K03935 NADH dehydrogenase (ubiquinone) Fe-S protein 2 [EC:1.6.5.3 1.6.99.3]	7e-26	sp|P17694|NDUS2_BOVIN NADH dehydrogenase [ubiquinone] iron-sulfur protein 2, mitochondrial OS=Bos taurus GN=NDUFS2 PE=1 SV=2	2e-10
TR106819	1642	ref|XP_006584238.1|	PREDICTED: uncharacterized protein LOC102664824	Glycine max	2e-27					sbi:SORBI_06g019215 SORBIDRAFT_06g019215; hypothetical protein	2e-12
TR106822	373	ref|XP_004173236.1|	PREDICTED: mitochondrial thiamine pyrophosphate carrier 1-like, partial	Cucumis sativus	4e-30	KOG0752	Mitochondrial solute carrier protein	Energy production and conversion	C	rcu:RCOM_0680790 Mitochondrial deoxynucleotide carrier, putative	4e-27
TR106826	518	ref|XP_002531999.1|	Receptor protein kinase CLAVATA1 precursor, putative	Ricinus communis	1e-25					rcu:RCOM_0339270 Receptor protein kinase CLAVATA1 precursor, putative (EC:2.7.11.25 1.3.1.74)	8e-27	sp|Q9SYQ8|CLV1_ARATH Receptor protein kinase CLAVATA1 OS=Arabidopsis thaliana GN=CLV1 PE=1 SV=3	3e-09
TR106827	343	ref|XP_006569986.1|	PREDICTED: choline-phosphate cytidylyltransferase A-like isoform X3	Apis mellifera	2e-42	KOG2804	Phosphorylcholine transferase/cholinephosphate cytidylyltransferase	Lipid transport and metabolism	I	ame:412303 similar to CTP:phosphocholine cytidylyltransferase 1 CG1049-PA, isoform A; K00968 choline-phosphate cytidylyltransferase [EC:2.7.7.15]	4e-40	sp|P49583|PCY1_CAEEL Putative choline-phosphate cytidylyltransferase OS=Caenorhabditis elegans GN=F08C6.2 PE=2 SV=2	2e-33
TR106829	257	ref|XP_004521363.1|	PREDICTED: nucleoporin Nup43-like	Ceratitis capitata	1e-34	KOG4714	Nucleoporin	Nuclear structure	Y	aag:AaeL_AAEL011719 hypothetical protein	6e-33	sp|Q8NFH3|NUP43_HUMAN Nucleoporin Nup43 OS=Homo sapiens GN=NUP43 PE=1 SV=1	1e-14
TR106830	700	ref|XP_003574832.1|	PREDICTED: transmembrane emp24 domain-containing protein A-like	Brachypodium distachyon	1e-93	KOG1692	Putative cargo transport protein EMP24 (p24 protein family)	Intracellular trafficking, secretion, and vesicular transport	U	osa:4346143 Os08g0532900; hypothetical protein	9e-95	sp|O17528|SEL9_CAEEL Suppressor/enhancer of lin-12 protein 9 OS=Caenorhabditis elegans GN=sel-9 PE=1 SV=1	1e-10
TR106831	1834	ref|XP_004508115.1|	PREDICTED: serine carboxypeptidase-like 33-like	Cicer arietinum	0	KOG1282	Serine carboxypeptidases (lysosomal cathepsin A)	Amino acid transport and metabolism	E	pop:POPTR_1091180 hypothetical protein	0	sp|Q9LSM9|SCP33_ARATH Serine carboxypeptidase-like 33 OS=Arabidopsis thaliana GN=SCPL33 PE=2 SV=1	0
TR106834	656	ref|XP_007024456.1|	DNA double-strand break repair rad50 ATPase isoform 2	Theobroma cacao	5e-32					rcu:RCOM_0312710 hypothetical protein	4e-32
TR106837	2787	ref|XP_002279696.1|	PREDICTED: brefeldin A-inhibited guanine nucleotide-exchange protein 1-like	Vitis vinifera	0	KOG0929	Guanine nucleotide exchange factor	Intracellular trafficking, secretion, and vesicular transport	U	vvi:100250634 hypothetical protein LOC100250634	0	sp|Q9Y6D5|BIG2_HUMAN Brefeldin A-inhibited guanine nucleotide-exchange protein 2 OS=Homo sapiens GN=ARFGEF2 PE=1 SV=3	8e-91
TR106840	849	gb|AFK37174.1|	unknown	Lotus japonicus	3e-46					ath:AT4G00165 protease inhibitor/seed storage/lipid transfer protein (LTP) family protein	5e-45	sp|P14009|14KD_DAUCA 14 kDa proline-rich protein DC2.15 OS=Daucus carota PE=2 SV=1	2e-28
TR106841	415	ref|XP_002285087.1|	PREDICTED: metallothiol transferase fosB	Vitis vinifera	6e-72					vvi:100244070 GSVIVT00016866001; hypothetical protein LOC100244070	3e-73
TR106842	267	emb|CAA36496.1|	CF1a protein (C-term.)	Drosophila melanogaster	5e-58	KOG3802	Transcription factor OCT-1, contains POU and HOX domains	Transcription	K	cqu:CpipJ_CPIJ019261 POU domain protein CF1A	1e-58	sp|Q17237|SGF3_BOMMO Silk gland factor 3 OS=Bombyx mori GN=SGF3 PE=2 SV=1	1e-59
TR106844	774	ref|NP_001060601.1|	Os07g0671800	Oryza sativa Japonica Group	1e-157					osa:4344249 Os07g0671800; hypothetical protein	1e-158	sp|Q9SW70|SRP_VITRI Stress-related protein OS=Vitis riparia GN=SRP PE=2 SV=1	3e-77
TR106850	562	gb|ABH85387.1|	putative GTP binding protein	Beta vulgaris	4e-59	KOG0084	GTPase Rab1/YPT1, small G protein superfamily, and related GTP-binding proteins	Signal transduction mechanisms	T	vvi:100245986 GSVIVT00014195001; hypothetical protein LOC100245986	1e-58	sp|P28188|RBD2A_ARATH Ras-related protein RABD2A OS=Arabidopsis thaliana GN=RABD2A PE=1 SV=3	6e-59
TR106854	254	ref|YP_001903673.1|	hypothetical protein xccb100_2269	Xanthomonas campestris pv. campestris str. B100	1e-52					cre:CHLREDRAFT_130370 hypothetical protein ; K09919 hypothetical protein	1e-09
TR106855	263	ref|XP_005191633.1|	PREDICTED: serine/threonine-protein phosphatase PP2A 65 kDa regulatory subunit-like isoform X3	Musca domestica	6e-53	KOG0211	Protein phosphatase 2A regulatory subunit A and related proteins	Signal transduction mechanisms	T	dsi:Dsim_GD23530 GD23530 gene product from transcript GD23530-RA ; K03456 protein phosphatase 2 (formerly 2A), regulatory subunit A	3e-51	sp|P36179|2AAA_DROME Serine/threonine-protein phosphatase PP2A 65 kDa regulatory subunit OS=Drosophila melanogaster GN=Pp2A-29B PE=1 SV=4	7e-52
TR106856	621	ref|XP_007025121.1|	Uncharacterized protein TCM_029517	Theobroma cacao	1e-17					pop:POPTR_568452 hypothetical protein	1e-17
TR106862	1395	ref|NP_001048108.1|	Os02g0745100	Oryza sativa Japonica Group	0	KOG0223	Aquaporin (major intrinsic protein family)	Carbohydrate transport and metabolism	G	osa:4330713 Os02g0745100; hypothetical protein ; K09874 aquaporin NIP	0	sp|Q6Z2T3|NIP21_ORYSJ Aquaporin NIP2-1 OS=Oryza sativa subsp. japonica GN=NIP2-1 PE=1 SV=1	0
TR106863	1031	ref|XP_002266832.1|	PREDICTED: AP-3 complex subunit sigma	Vitis vinifera	3e-98	KOG0936	Clathrin adaptor complex, small subunit	Intracellular trafficking, secretion, and vesicular transport	U	vvi:100254708 GSVIVT01018959001; hypothetical protein LOC100254708; K12399 AP-3 complex subunit sigma	2e-99	sp|Q9DCR2|AP3S1_MOUSE AP-3 complex subunit sigma-1 OS=Mus musculus GN=Ap3s1 PE=1 SV=2	2e-56
TR106865	1370	ref|XP_006429423.1|	hypothetical protein CICLE_v10012321mg	Citrus clementina	1e-126	KOG0911	Glutaredoxin-related protein	Posttranslational modification, protein turnover, chaperones	O	vvi:100245544 GSVIVT00038871001; hypothetical protein LOC100245544	1e-123	sp|Q8H7F6|GRS16_ARATH Monothiol glutaredoxin-S16, chloroplastic OS=Arabidopsis thaliana GN=GRXS16 PE=2 SV=2	1e-116
TR106866	773	gb|EPS73889.1|	hypothetical protein M569_00868, partial	Genlisea aurea	3e-21					pop:POPTR_676382 hypothetical protein	1e-20	sp|P14009|14KD_DAUCA 14 kDa proline-rich protein DC2.15 OS=Daucus carota PE=2 SV=1	1e-19
TR106867	1610	dbj|GAD92673.1|	RNA polymerase Rpb1 C-terminal repeat domain-containing protein	Byssochlamys spectabilis No. 5	1e-13	KOG0933	Structural maintenance of chromosome protein 2 (chromosome condensation complex Condensin, subunit E)	Chromatin structure and dynamics	B	ddi:DDB_0191488 zipA; zipper-like domain-containing protein	4e-08
TR106873	432	ref|XP_002529027.1|	glycerophosphoryl diester phosphodiesterase, putative	Ricinus communis	8e-42	KOG2258	Glycerophosphoryl diester phosphodiesterase	Energy production and conversion	C	rcu:RCOM_0046160 glycerophosphoryl diester phosphodiesterase, putative	4e-43	sp|Q9FJ62|GLPQ1_ARATH Probable glycerophosphoryl diester phosphodiesterase 1 OS=Arabidopsis thaliana GN=GPDL1 PE=1 SV=1	1e-37
TR106874	1410	emb|CAC43291.1|	putative linker histone H1 variant protein	Beta vulgaris	3e-40					pop:POPTR_679169 HON906; histone H1; K11275 histone H1/5	7e-40	sp|P40267|H1_SOLPN Histone H1 OS=Solanum pennellii PE=2 SV=1	3e-38
TR106875	302	ref|XP_004515248.1|	PREDICTED: beta-amylase 1, chloroplastic-like	Cicer arietinum	1e-62					pop:POPTR_229995 hypothetical protein	4e-62	sp|O22585|AMYB_MEDSA Beta-amylase OS=Medicago sativa GN=BMY1 PE=2 SV=1	2e-33
TR106877	447	ref|NP_001043845.1|	Os01g0675100	Oryza sativa Japonica Group	1e-102	KOG0541	Alkyl hydroperoxide reductase/peroxiredoxin	Posttranslational modification, protein turnover, chaperones	O	osa:4325511 Os01g0675100; hypothetical protein	1e-103	sp|Q9FR35|PRX2C_ORYSJ Peroxiredoxin-2C OS=Oryza sativa subsp. japonica GN=PRXIIC PE=1 SV=1	1e-104
TR106880	1635	ref|XP_007027548.1|	Uncharacterized protein TCM_022371	Theobroma cacao	2e-70	KOG0161	Myosin class II heavy chain	Cytoskeleton	Z	vvi:100265828 GSVIVT00000551001; hypothetical protein LOC100265828	2e-52	sp|Q9LI74|CHUP1_ARATH Protein CHUP1, chloroplastic OS=Arabidopsis thaliana GN=CHUP1 PE=1 SV=1	8e-10
TR106883	897	ref|XP_007016182.1|	DIV1A protein	Theobroma cacao	4e-60	KOG0724	Zuotin and related molecular chaperones (DnaJ superfamily), contains DNA-binding domains	Posttranslational modification, protein turnover, chaperones	O	rcu:RCOM_0611390 DNA binding protein, putative	6e-61	sp|Q869R9|MYBJ_DICDI Myb-like protein J OS=Dictyostelium discoideum GN=mybJ PE=3 SV=1	2e-13
TR106884	895	ref|XP_002516094.1|	Conserved oligomeric Golgi complex component, putative	Ricinus communis	1e-34	KOG2069	Golgi transport complex subunit	Intracellular trafficking, secretion, and vesicular transport	U	rcu:RCOM_0706270 Conserved oligomeric Golgi complex component, putative	7e-36
TR106885	995	ref|XP_002516907.1|	conserved hypothetical protein	Ricinus communis	2e-50					rcu:RCOM_0680830 hypothetical protein	9e-52
TR106888	576	gb|ABW81175.1|	non-LTR retrotransposon transposase	Arabidopsis cebennensis	2e-12					ath:AT5G42905 nucleic acid binding / ribonuclease H	3e-12	sp|P0C2F6|RNHX1_ARATH Putative ribonuclease H protein At1g65750 OS=Arabidopsis thaliana GN=At1g65750 PE=3 SV=1	2e-11
TR106897	2588	ref|XP_002323460.2|	hypothetical protein POPTR_0016s08920g	Populus trichocarpa	0	KOG1187	Serine/threonine protein kinase	Signal transduction mechanisms	T	vvi:100267116 GSVIVT00023166001; hypothetical protein LOC100267116	0	sp|Q9M020|LRKA2_ARATH Lectin-domain containing receptor kinase A4.2 OS=Arabidopsis thaliana GN=LECRKA4.2 PE=2 SV=1	1e-91
TR106898	260	gb|ABR27828.1|	putative ribosomal protein L15/l27	Triatoma infestans	3e-44	KOG1742	60s ribosomal protein L15/L27	Translation, ribosomal structure and biogenesis	J	nvi:100122886 similar to ribosomal protein L27a; K02900 large subunit ribosomal protein L27Ae	1e-42	sp|Q56K03|RL27A_BOVIN 60S ribosomal protein L27a OS=Bos taurus GN=RPL27A PE=2 SV=3	1e-39
TR106899	1641	ref|XP_007211674.1|	hypothetical protein PRUPE_ppa009135mg	Prunus persica	0	KOG3194	Checkpoint 9-1-1 complex, RAD1 component	Energy production and conversion	C	vvi:100255740 hypothetical protein LOC100255740	0	sp|Q9QWZ1|RAD1_MOUSE Cell cycle checkpoint protein RAD1 OS=Mus musculus GN=Rad1 PE=1 SV=1	3e-20
TR106901	471	ref|XP_002429377.1|	purine biosynthesis protein 6, pur6, putative	Pediculus humanus corporis	4e-84	KOG2835	Phosphoribosylamidoimidazole-succinocarboxamide synthase	Nucleotide transport and metabolism	F	nvi:100122105 similar to phosphoribosylaminoimidazole carboxylase	4e-83	sp|Q9I7S8|PUR6_DROME Multifunctional protein ADE2 OS=Drosophila melanogaster GN=ade5 PE=1 SV=2	4e-74
TR106903	333	ref|XP_004143650.1|	PREDICTED: 40S ribosomal protein S20-2-like	Cucumis sativus	1e-37	KOG0900	40S ribosomal protein S20	Translation, ribosomal structure and biogenesis	J	vvi:100258347 hypothetical protein LOC100258347; K02969 small subunit ribosomal protein S20e	2e-36	sp|Q9STY6|RS202_ARATH 40S ribosomal protein S20-2 OS=Arabidopsis thaliana GN=RPS20B PE=2 SV=1	2e-34
TR106904	457	gb|EXB62201.1|	Poly(A) RNA polymerase cid14	Morus notabilis	2e-31					vvi:100241322 hypothetical protein LOC100241322	2e-27
TR106905	1555	ref|XP_006443005.1|	hypothetical protein CICLE_v10021382mg	Citrus clementina	1e-125					pop:POPTR_827143 hypothetical protein	1e-119
TR10691	242	emb|CBI22054.3|	unnamed protein product	Vitis vinifera	2e-47	KOG0840	ATP-dependent Clp protease, proteolytic subunit	Posttranslational modification, protein turnover, chaperones	O	vvi:100254000 GSVIVT00018829001; hypothetical protein LOC100254000	2e-47	sp|Q94B60|CLPP4_ARATH ATP-dependent Clp protease proteolytic subunit 4, chloroplastic OS=Arabidopsis thaliana GN=CLPP4 PE=1 SV=1	1e-46
TR106911	272	ref|NP_001063604.2|	Os09g0505700	Oryza sativa Japonica Group	7e-61	KOG3111	D-ribulose-5-phosphate 3-epimerase	Carbohydrate transport and metabolism	G	osa:4347508 Os09g0505700; hypothetical protein ; K01783 ribulose-phosphate 3-epimerase [EC:5.1.3.1]	3e-62	sp|Q9SE42|RPE1_ORYSJ Ribulose-phosphate 3-epimerase, cytoplasmic isoform OS=Oryza sativa subsp. japonica GN=Os09g0505700 PE=1 SV=1	1e-62
TR106913	405	ref|XP_004168857.1|	PREDICTED: LOW QUALITY PROTEIN: 50S ribosomal protein L24, chloroplastic-like	Cucumis sativus	1e-38	KOG1708	Mitochondrial/chloroplast ribosomal protein L24	Translation, ribosomal structure and biogenesis	J	rcu:RCOM_0180520 mitochondrial ribosomal protein L24, putative; K02895 large subunit ribosomal protein L24	8e-37	sp|P27683|RK24_SPIOL 50S ribosomal protein L24, chloroplastic OS=Spinacia oleracea GN=RPL24 PE=1 SV=1	4e-37
TR106917	677	ref|XP_006443867.1|	hypothetical protein CICLE_v10018993mg	Citrus clementina	1e-94					rcu:RCOM_0463610 basic helix-loop-helix-containing protein, putative	5e-88	sp|P0C7P8|Y1615_ARATH Uncharacterized basic helix-loop-helix protein At1g06150 OS=Arabidopsis thaliana GN=At1g06150 PE=2 SV=1	2e-82
TR106918	1284	ref|XP_966517.1|	PREDICTED: similar to cathepsin D isoform 1	Tribolium castaneum	0	KOG1339	Aspartyl protease	Posttranslational modification, protein turnover, chaperones	O	tca:655494 TcasGA2_TC004989; similar to CG1548-PA; K01379 cathepsin D [EC:3.4.23.5]	0	sp|Q03168|ASPP_AEDAE Lysosomal aspartic protease OS=Aedes aegypti GN=AAEL006169 PE=1 SV=2	1e-180
TR106919	499	ref|XP_007012360.1|	Aminopeptidase M1 isoform 2	Theobroma cacao	5e-85	KOG1046	Puromycin-sensitive aminopeptidase and related aminopeptidases	Amino acid transport and metabolism	E	pop:POPTR_417380 hypothetical protein	7e-85	sp|A6NEC2|PSAL_HUMAN Puromycin-sensitive aminopeptidase-like protein OS=Homo sapiens GN=NPEPPSL1 PE=2 SV=3	7e-68
TR106922	2425	ref|XP_007039546.1|	Pentatricopeptide (PPR) repeat-containing protein	Theobroma cacao	0	KOG4422	Uncharacterized conserved protein	Function unknown	S	vvi:100259066 GSVIVT00015784001; hypothetical protein LOC100259066	0	sp|Q9LS25|PP420_ARATH Pentatricopeptide repeat-containing protein At5g46580, chloroplastic OS=Arabidopsis thaliana GN=At5g46580 PE=2 SV=1	0
TR106926	260	ref|XP_970453.1|	PREDICTED: similar to AGAP001677-PA	Tribolium castaneum	2e-50	KOG0835	Cyclin L	General function prediction only	R	tca:659021 similar to CG16903-PA	1e-51	sp|Q5I0H5|CCNL2_RAT Cyclin-L2 OS=Rattus norvegicus GN=Ccnl2 PE=2 SV=2	2e-45
TR106934	971	ref|XP_002302812.2|	sugar transporter family protein	Populus trichocarpa	1e-172	KOG0254	Predicted transporter (major facilitator superfamily)	General function prediction only	R	pop:POPTR_816762 hypothetical protein	1e-173	sp|P93051|ERDL7_ARATH Sugar transporter ERD6-like 7 OS=Arabidopsis thaliana GN=At2g48020 PE=2 SV=2	1e-170
TR106936	309	ref|XP_007221849.1|	hypothetical protein PRUPE_ppa1027140mg	Prunus persica	3e-39					pop:POPTR_794259 hypothetical protein	2e-40
TR106938	907	ref|XP_007226666.1|	hypothetical protein PRUPE_ppa021624mg	Prunus persica	1e-16					pop:POPTR_765833 hypothetical protein	3e-15
TR106939	1733	ref|XP_002524461.1|	racemase and epimerase, acting on amino acids and derivatives, putative	Ricinus communis	1e-111					rcu:RCOM_0221080 racemase and epimerase, acting on amino acids and derivatives, putative	1e-112	sp|P32968|YPNL_PECCC Uncharacterized protein in pnlA 3'region (Fragment) OS=Pectobacterium carotovorum subsp. carotovorum PE=3 SV=1	3e-08
TR10694	522	ref|NP_001240144.1|	uncharacterized protein LOC100790622	Glycine max	2e-52	KOG0143	Iron/ascorbate family oxidoreductases	Secondary metabolites biosynthesis, transport and catabolism	Q	vvi:100252394 GSVIVT00015445001; hypothetical protein LOC100252394	4e-50	sp|Q9FR99|ACCO_MUSAC 1-aminocyclopropane-1-carboxylate oxidase OS=Musa acuminata GN=MAO1B PE=3 SV=1	1e-37
TR106940	857	ref|NP_001044317.1|	Os01g0760600	Oryza sativa Japonica Group	0	KOG1411	Aspartate aminotransferase/Glutamic oxaloacetic transaminase AAT1/GOT2	Amino acid transport and metabolism	E	osa:4325621 Os01g0760600; hypothetical protein ; K00813 aspartate aminotransferase [EC:2.6.1.1]	0	sp|P37833|AATC_ORYSJ Aspartate aminotransferase, cytoplasmic OS=Oryza sativa subsp. japonica GN=Os01g0760600 PE=2 SV=1	0
TR106944	563	ref|XP_002265664.2|	PREDICTED: uncharacterized protein LOC100252544	Vitis vinifera	3e-51	KOG0606	Microtubule-associated serine/threonine kinase and related proteins	Signal transduction mechanisms	T	vvi:100252544 hypothetical protein LOC100252544	1e-52
TR106946	1763	ref|XP_007046800.1|	Cytochrome P450 superfamily protein	Theobroma cacao	0	KOG0157	Cytochrome P450 CYP4/CYP19/CYP26 subfamilies	Secondary metabolites biosynthesis, transport and catabolism	Q	vvi:100259060 GSVIVT00036865001; hypothetical protein LOC100259060	0	sp|Q9M066|C90C1_ARATH Cytochrome P450 90C1 OS=Arabidopsis thaliana GN=ROT3 PE=2 SV=3	0
TR106947	2442	ref|XP_006421263.1|	hypothetical protein CICLE_v10004589mg	Citrus clementina	0					pop:POPTR_560429 hypothetical protein	0	sp|Q9LZA4|PMT7_ARATH Probable methyltransferase PMT7 OS=Arabidopsis thaliana GN=At5g04060 PE=1 SV=1	0
TR10695	574	ref|XP_004506778.1|	PREDICTED: protein FAR1-RELATED SEQUENCE 6-like	Cicer arietinum	1e-14					vvi:100260229 hypothetical protein LOC100260229	2e-15
TR106954	1600	ref|XP_006389407.1|	hypothetical protein POPTR_0025s00430g	Populus trichocarpa	1e-138	KOG0143	Iron/ascorbate family oxidoreductases	Secondary metabolites biosynthesis, transport and catabolism	Q	pop:POPTR_811543 hypothetical protein	1e-132	sp|Q39224|SRG1_ARATH Protein SRG1 OS=Arabidopsis thaliana GN=SRG1 PE=2 SV=1	8e-67
TR106957	927	gb|EXC18788.1|	Transcription initiation factor TFIID subunit 10	Morus notabilis	6e-51	KOG3423	Transcription initiation factor TFIID, subunit TAF10 (also component of histone acetyltransferase SAGA)	Transcription	K	vvi:100264817 GSVIVT00032897001; hypothetical protein LOC100264817; K03134 transcription initiation factor TFIID subunit D8	4e-51	sp|Q8K0H5|TAF10_MOUSE Transcription initiation factor TFIID subunit 10 OS=Mus musculus GN=Taf10 PE=1 SV=1	2e-26
TR106960	1328	ref|XP_002275752.1|	PREDICTED: thylakoid lumenal 19 kDa protein, chloroplastic-like	Vitis vinifera	4e-94					vvi:100261871 hypothetical protein LOC100261871	2e-95	sp|P82658|TL19_ARATH Thylakoid lumenal 19 kDa protein, chloroplastic OS=Arabidopsis thaliana GN=At3g63540 PE=1 SV=2	4e-84
TR106961	1245	ref|XP_007225874.1|	hypothetical protein PRUPE_ppa011761mg	Prunus persica	1e-100	KOG1700	Regulatory protein MLP and related LIM proteins	Signal transduction mechanisms	T	vvi:100253922 GSVIVT00014964001; hypothetical protein LOC100253922	1e-100	sp|P29675|SF3_HELAN Pollen-specific protein SF3 OS=Helianthus annuus GN=SF3 PE=2 SV=1	2e-87
TR106963	1979	gb|AET43291.1|	CYP76AD2	Amaranthus cruentus	1e-174	KOG0156	Cytochrome P450 CYP2 subfamily	Secondary metabolites biosynthesis, transport and catabolism	Q	vvi:100232891 GSVIVT00001045001, GFH2; ripening-related P-450 enzyme-like	1e-166	sp|O64635|C76C4_ARATH Cytochrome P450 76C4 OS=Arabidopsis thaliana GN=CYP76C4 PE=2 SV=1	1e-149
TR106964	2001	ref|XP_007045261.1|	Ankyrin repeat-containing protein	Theobroma cacao	0	KOG0510	Ankyrin repeat protein	General function prediction only	R	rcu:RCOM_0598000 ankyrin repeat-containing protein, putative	0	sp|Q9ZU96|Y2168_ARATH Ankyrin repeat-containing protein At2g01680 OS=Arabidopsis thaliana GN=At2g01680 PE=1 SV=1	0
TR10697	355	ref|NP_001235826.1|	40S ribosomal S4 protein	Glycine max	5e-60	KOG0378	40S ribosomal protein S4	Translation, ribosomal structure and biogenesis	J	rcu:RCOM_1378650 40S ribosomal protein S4, putative; K02987 small subunit ribosomal protein S4e	4e-59	sp|P46300|RS4_SOLTU 40S ribosomal protein S4 OS=Solanum tuberosum GN=RPS4 PE=2 SV=1	1e-60
TR106971	1338	ref|XP_004494484.1|	PREDICTED: peptidyl-prolyl cis-trans isomerase, chloroplastic-like isoform X3	Cicer arietinum	1e-102	KOG0880	Peptidyl-prolyl cis-trans isomerase	Posttranslational modification, protein turnover, chaperones	O	sbi:SORBI_03g011610 SORBIDRAFT_03g011610; hypothetical protein ; K03768 peptidyl-prolyl cis-trans isomerase B (cyclophilin B) [EC:5.2.1.8]	1e-101	sp|P34791|CP20C_ARATH Peptidyl-prolyl cis-trans isomerase CYP20-3, chloroplastic OS=Arabidopsis thaliana GN=CYP20-3 PE=1 SV=1	1e-90
TR106973	283	ref|XP_004536562.1|	PREDICTED: angiotensin-converting enzyme-related protein-like	Ceratitis capitata	1e-36	KOG3690	Angiotensin I-converting enzymes - M2 family peptidases	Amino acid transport and metabolism	E	dmo:Dmoj_GI10464 GI10464 gene product from transcript GI10464-RA ; K01283 peptidyl-dipeptidase A [EC:3.4.15.1]	1e-36	sp|Q9VLJ6|ACER_DROME Angiotensin-converting enzyme-related protein OS=Drosophila melanogaster GN=Acer PE=1 SV=1	7e-34
TR106975	478	ref|XP_001976495.1|	GG19979	Drosophila erecta	2e-27	KOG1507	Nucleosome assembly protein NAP-1	Chromatin structure and dynamics	B	der:Dere_GG19979 GG19979 gene product from transcript GG19979-RA ; K11279 nucleosome assembly protein 1-like 1	1e-28	sp|Q4U0Y4|NPL1A_XENLA Nucleosome assembly protein 1-like 1-A OS=Xenopus laevis GN=nap1l1-A PE=1 SV=1	1e-20
TR106983	808					KOG0921	Dosage compensation complex, subunit MLE	Transcription	K
TR106985	1838	ref|XP_007029995.1|	BTB-POZ and MATH domain 4 isoform 1	Theobroma cacao	0	KOG4441	Proteins containing BTB/POZ and Kelch domains, involved in regulatory/signal transduction processes	Signal transduction mechanisms	T	vvi:100255401 GSVIVT00003848001; hypothetical protein LOC100255401	0	sp|Q6P8B3|SPOP_XENTR Speckle-type POZ protein OS=Xenopus tropicalis GN=spop PE=2 SV=1	7e-40
TR106990	1930	sp|P27774.1|KPPR_MESCR	Phosphoribulokinase, chloroplastic;	Mesembryanthemum crystallinum	0	KOG4203	Armadillo/beta-Catenin/plakoglobin	Signal transduction mechanisms	T	pop:POPTR_712554 hypothetical protein; K00855 phosphoribulokinase [EC:2.7.1.19]	0	sp|P27774|KPPR_MESCR Phosphoribulokinase, chloroplastic OS=Mesembryanthemum crystallinum PE=2 SV=1	0
TR106993	684	ref|XP_002274751.1|	PREDICTED: gibberellin 20 oxidase 1-B	Vitis vinifera	3e-73	KOG0143	Iron/ascorbate family oxidoreductases	Secondary metabolites biosynthesis, transport and catabolism	Q	vvi:100256734 GSVIVT00026867001; hypothetical protein LOC100256734	2e-74	sp|Q08506|ACCO1_PETHY 1-aminocyclopropane-1-carboxylate oxidase 1 OS=Petunia hybrida GN=ACO1 PE=1 SV=1	2e-20
TR106995	551	gb|ADE18770.1|	farnesyl-diphosphate synthase	Glycyrrhiza uralensis	2e-22	KOG0711	Polyprenyl synthetase	Coenzyme transport and metabolism	H	pop:POPTR_560081 hypothetical protein	1e-22	sp|P49351|FPPS1_LUPAL Farnesyl pyrophosphate synthase 1 OS=Lupinus albus GN=FPS1 PE=2 SV=1	6e-23
TR106997	583	gb|ACJ84189.1|	unknown	Medicago truncatula	4e-16	KOG3243	6,7-dimethyl-8-ribityllumazine synthase	Coenzyme transport and metabolism	H	pop:POPTR_216020 hypothetical protein; K00794 riboflavin synthase beta chain [EC:2.5.1.-]	4e-16	sp|Q9XH32|RISB_SPIOL 6,7-dimethyl-8-ribityllumazine synthase, chloroplastic OS=Spinacia oleracea PE=1 SV=1	2e-14
TR107002	1788	ref|XP_004241428.1|	PREDICTED: IAA-amino acid hydrolase ILR1-like 5-like	Solanum lycopersicum	0	KOG2275	Aminoacylase ACY1 and related metalloexopeptidases	Amino acid transport and metabolism	E	pop:POPTR_250689 ILL5; iaa-amino acid hydrolase 5	0	sp|O81641|ILL3_ARATH IAA-amino acid hydrolase ILR1-like 3 OS=Arabidopsis thaliana GN=ILL3 PE=2 SV=1	1e-176
TR107007	1211	gb|ABK95981.1|	unknown	Populus trichocarpa	1e-118	KOG3150	Uncharacterized conserved protein	Function unknown	S	pop:POPTR_809030 hypothetical protein	1e-117	sp|Q9H0R3|TM222_HUMAN Transmembrane protein 222 OS=Homo sapiens GN=TMEM222 PE=1 SV=2	4e-35
TR107008	692	emb|CBI24488.3|	unnamed protein product	Vitis vinifera	3e-62					vvi:100258263 hypothetical protein LOC100258263	3e-62	sp|Q41382|RH7_SPIOL DEAD-box ATP-dependent RNA helicase 7 OS=Spinacia oleracea GN=RH7 PE=2 SV=1	1e-46
TR107009	493	ref|XP_006466235.1|	PREDICTED: long chain base biosynthesis protein 1-like isoform X4	Citrus sinensis	1e-73	KOG1358	Serine palmitoyltransferase	Posttranslational modification, protein turnover, chaperones	O	rcu:RCOM_1176940 serine palmitoyltransferase I, putative (EC:2.3.1.50); K00654 serine palmitoyltransferase [EC:2.3.1.50]	1e-72	sp|Q5R9T5|SPTC1_PONAB Serine palmitoyltransferase 1 OS=Pongo abelii GN=SPTLC1 PE=2 SV=1	1e-26
TR10701	295	ref|XP_004308167.1|	PREDICTED: uncharacterized protein LOC101292941	Fragaria vesca subsp. vesca	1e-14					vvi:100265251 GSVIVT00038456001; hypothetical protein LOC100265251	3e-14
TR107010	2349	emb|CBI39778.3|	unnamed protein product	Vitis vinifera	2e-58					vvi:100258374 GSVIVT01014730001; hypothetical protein LOC100258374	9e-60
TR107013	340	ref|NP_001049261.1|	Os03g0196000	Oryza sativa Japonica Group	5e-34	KOG0236	Sulfate/bicarbonate/oxalate exchanger SAT-1 and related transporters (SLC26 family)	Inorganic ion transport and metabolism	P	osa:4331937 Os03g0196000; hypothetical protein	3e-35	sp|P53391|SUT1_STYHA High affinity sulfate transporter 1 OS=Stylosanthes hamata GN=ST1 PE=2 SV=1	8e-19
TR107014	1146	ref|XP_007030019.1|	Potassium channel tetramerisation domain-containing protein / pentapeptide repeat-containing protein	Theobroma cacao	0	KOG1665	AFH1-interacting protein FIP2, contains BTB/POZ domain and pentapeptide repeats	General function prediction only	R	rcu:RCOM_1321780 BTB/POZ domain-containing protein KCTD9, putative	1e-180	sp|Q7L273|KCTD9_HUMAN BTB/POZ domain-containing protein KCTD9 OS=Homo sapiens GN=KCTD9 PE=2 SV=1	2e-32
TR107017	380	emb|CBI18082.3|	unnamed protein product	Vitis vinifera	2e-54					pop:POPTR_762556 hypothetical protein	1e-54	sp|Q5XPJ9|SCAR2_ARATH Protein SCAR2 OS=Arabidopsis thaliana GN=SCAR2 PE=1 SV=1	2e-51
TR10702	471	ref|XP_002273098.1|	PREDICTED: GEM-like protein 4	Vitis vinifera	1e-26					vvi:100266736 GSVIVT00025118001; hypothetical protein LOC100266736	8e-28	sp|Q9FTA0|GEML4_ARATH GEM-like protein 4 OS=Arabidopsis thaliana GN=At5g08350 PE=2 SV=1	3e-22
TR107024	1297	ref|XP_002281160.2|	PREDICTED: thioredoxin-related transmembrane protein 2	Vitis vinifera	1e-102	KOG0914	Thioredoxin-like protein	Posttranslational modification, protein turnover, chaperones	O	vvi:100254144 GSVIVT00032413001; hypothetical protein LOC100254144	1e-104	sp|Q58E26|TMX2_XENLA Thioredoxin-related transmembrane protein 2 OS=Xenopus laevis GN=tmx2 PE=2 SV=1	1e-15
TR107025	348	gb|EEC74426.1|	hypothetical protein OsI_09802	Oryza sativa Indica Group	8e-38					osa:4331462 Os03g0125300; hypothetical protein	5e-39
TR107028	412	ref|XP_004529313.1|	PREDICTED: 60S ribosomal protein L35a-like	Ceratitis capitata	5e-50	KOG0887	60S ribosomal protein L35A/L37	Translation, ribosomal structure and biogenesis	J	dya:Dyak_GE25280 GE25280 gene product from transcript GE25280-RA ; K02917 large subunit ribosomal protein L35Ae	6e-51	sp|Q5R8K6|RL35A_PONAB 60S ribosomal protein L35a OS=Pongo abelii GN=RPL35A PE=3 SV=1	1e-32
TR107029	254	ref|XP_307724.4|	Anopheles gambiae str. PEST AGAP012587-PA	Anopheles gambiae str. PEST	3e-14					aga:AgaP_AGAP012587 AGAP012587-PA	2e-15
TR107031	241	ref|XP_002309234.1|	hypothetical protein POPTR_0006s15840g	Populus trichocarpa	2e-41	KOG0752	Mitochondrial solute carrier protein	Energy production and conversion	C	pop:POPTR_1080904 hypothetical protein	1e-42	sp|Q5NVC1|TPC_PONAB Mitochondrial thiamine pyrophosphate carrier OS=Pongo abelii GN=SLC25A19 PE=2 SV=1	7e-12
TR107032	1174	ref|XP_007218447.1|	hypothetical protein PRUPE_ppa011750mg	Prunus persica	1e-131	KOG3165	Predicted nucleic-acid-binding protein, contains PIN domain	General function prediction only	R	pop:POPTR_572332 hypothetical protein	1e-130	sp|Q5RFQ0|FCF1_PONAB rRNA-processing protein FCF1 homolog OS=Pongo abelii GN=FCF1 PE=2 SV=1	4e-93
TR107037	1051	ref|XP_004150594.1|	PREDICTED: probable ADP-ribosylation factor GTPase-activating protein AGD11-like	Cucumis sativus	1e-66	KOG1030	Predicted Ca2+-dependent phospholipid-binding protein	General function prediction only	R	vvi:100252560 hypothetical protein LOC100252560	2e-65	sp|Q8L7A4|AGD11_ARATH Probable ADP-ribosylation factor GTPase-activating protein AGD11 OS=Arabidopsis thaliana GN=AGD11 PE=2 SV=1	1e-31
TR107038	232	ref|XP_001603256.1|	PREDICTED: 3-hydroxyisobutyrate dehydrogenase, mitochondrial-like	Nasonia vitripennis	1e-18	KOG0409	Predicted dehydrogenase	General function prediction only	R	nvi:100119485 similar to MGC108315 protein	8e-20	sp|Q99L13|3HIDH_MOUSE 3-hydroxyisobutyrate dehydrogenase, mitochondrial OS=Mus musculus GN=Hibadh PE=2 SV=1	3e-13
TR107039	2754	ref|XP_007031574.1|	GPI transamidase component family protein / Gaa1-like family protein	Theobroma cacao	0	KOG3566	Glycosylphosphatidylinositol anchor attachment protein GAA1	Posttranslational modification, protein turnover, chaperones	O	vvi:100245727 GSVIVT01032407001; hypothetical protein LOC100245727	0	sp|Q9WTK3|GPAA1_MOUSE Glycosylphosphatidylinositol anchor attachment 1 protein OS=Mus musculus GN=Gpaa1 PE=1 SV=3	1e-31
TR107040	267	ref|XP_002564266.1|	Pc22g02220	Penicillium chrysogenum Wisconsin 54-1255	9e-46	KOG1611	Predicted short chain-type dehydrogenase	General function prediction only	R	pcs:Pc22g02220 Pc22g02220	5e-47
TR107041	1817	ref|XP_004511818.1|	PREDICTED: galactomannan galactosyltransferase 1-like	Cicer arietinum	0	KOG4748	Subunit of Golgi mannosyltransferase complex	Carbohydrate transport and metabolism	G	vvi:100242568 hypothetical protein LOC100242568	0	sp|Q9SZG1|GT6_ARATH Glycosyltransferase 6 OS=Arabidopsis thaliana GN=GT6 PE=2 SV=1	1e-169
TR107043	2995	ref|XP_002284524.1|	PREDICTED: E3 UFM1-protein ligase 1 homolog isoform 1	Vitis vinifera	0	KOG2235	Uncharacterized conserved protein	Function unknown	S	vvi:100253557 GSVIVT00024414001; hypothetical protein LOC100253557	0	sp|Q9LX73|UFL1_ARATH E3 UFM1-protein ligase 1 homolog OS=Arabidopsis thaliana GN=At3g46220 PE=3 SV=1	0
TR107046	261	ref|XP_003700663.1|	PREDICTED: lamin Dm0-like	Megachile rotundata	8e-36	KOG0977	Nuclear envelope protein lamin, intermediate filament superfamily	Cell cycle control, cell division, chromosome partitioning	D	ame:413222 similar to Lamin CG6944-PA; K07611 lamin B	8e-37	sp|Q03427|LAMC_DROME Lamin-C OS=Drosophila melanogaster GN=LamC PE=1 SV=2	1e-14
TR107050	2820	ref|XP_002529027.1|	glycerophosphoryl diester phosphodiesterase, putative	Ricinus communis	0	KOG2258	Glycerophosphoryl diester phosphodiesterase	Energy production and conversion	C	rcu:RCOM_0046160 glycerophosphoryl diester phosphodiesterase, putative	0	sp|Q9FJ62|GLPQ1_ARATH Probable glycerophosphoryl diester phosphodiesterase 1 OS=Arabidopsis thaliana GN=GPDL1 PE=1 SV=1	0
TR107051	1121	ref|XP_004297284.1|	PREDICTED: peptidyl-prolyl cis-trans isomerase NIMA-interacting 4-like	Fragaria vesca subsp. vesca	4e-63	KOG3258	Parvulin-like peptidyl-prolyl cis-trans isomerase	Posttranslational modification, protein turnover, chaperones	O	rcu:RCOM_1471300 rotamase, putative (EC:5.2.1.8); K09579 peptidyl-prolyl cis-trans isomerase NIMA-interacting 4 [EC:5.2.1.8]	5e-64	sp|Q9Y237|PIN4_HUMAN Peptidyl-prolyl cis-trans isomerase NIMA-interacting 4 OS=Homo sapiens GN=PIN4 PE=1 SV=1	1e-24
TR107052	405	ref|XP_004167042.1|	PREDICTED: proteasome subunit alpha type-1-A-like	Cucumis sativus	3e-18	KOG0863	20S proteasome, regulatory subunit alpha type PSMA1/PRE5	Posttranslational modification, protein turnover, chaperones	O	vvi:100257364 GSVIVT00014589001; hypothetical protein LOC100257364; K02725 20S proteasome subunit alpha 6 [EC:3.4.25.1]	4e-18	sp|P34066|PSA1A_ARATH Proteasome subunit alpha type-1-A OS=Arabidopsis thaliana GN=PAF1 PE=1 SV=3	2e-13
TR107053	1587	ref|XP_002280434.1|	PREDICTED: uncharacterized protein LOC100259546	Vitis vinifera	1e-148	KOG2709	Uncharacterized conserved protein	Function unknown	S	vvi:100259546 GSVIVT00016665001; hypothetical protein LOC100259546	1e-149
TR107054	1162	ref|XP_006346679.1|	PREDICTED: uncharacterized protein LOC102588780 isoform X1	Solanum tuberosum	1e-108					rcu:RCOM_0376710 hypothetical protein	1e-106
TR107055	2403	emb|CBI28048.3|	unnamed protein product	Vitis vinifera	1e-140	KOG1171	Metallothionein-like protein	Inorganic ion transport and metabolism	P	vvi:100249023 hypothetical protein LOC100249023	1e-141	sp|Q0IHV2|LIN54_XENTR Protein lin-54 homolog OS=Xenopus tropicalis GN=lin54 PE=2 SV=1	2e-13
TR107056	2071	ref|XP_004249256.1|	PREDICTED: uncharacterized protein LOC101253437	Solanum lycopersicum	0					rcu:RCOM_0396310 RNA binding protein, putative	0
TR107057	1182	ref|XP_004310213.1|	PREDICTED: putative caffeoyl-CoA O-methyltransferase At1g67980-like	Fragaria vesca subsp. vesca	1e-103	KOG1663	O-methyltransferase	Secondary metabolites biosynthesis, transport and catabolism	Q	vvi:100250567 hypothetical protein LOC100250567	1e-102	sp|Q9C9W3|CAMT1_ARATH Putative caffeoyl-CoA O-methyltransferase At1g67980 OS=Arabidopsis thaliana GN=At1g67980 PE=2 SV=1	7e-92
TR107058	1614	ref|XP_006478222.1|	PREDICTED: caffeic acid 3-O-methyltransferase-like	Citrus sinensis	1e-133	KOG3178	Hydroxyindole-O-methyltransferase and related SAM-dependent methyltransferases	General function prediction only	R	pop:POPTR_731466 COMT4; catechol o-methyltransferase related	1e-124	sp|Q00763|COMT1_POPTM Caffeic acid 3-O-methyltransferase 1 OS=Populus tremuloides GN=OMT1 PE=1 SV=1	1e-121
TR107060	1311	ref|XP_002276773.1|	PREDICTED: uncharacterized protein LOC100254691	Vitis vinifera	3e-22					vvi:100254691 hypothetical protein LOC100254691	2e-23
TR107062	416	ref|XP_007013561.1|	ENTH/ANTH/VHS superfamily protein isoform 1	Theobroma cacao	3e-48	KOG0251	Clathrin assembly protein AP180 and related proteins, contain ENTH domain	Signal transduction mechanisms	T	vvi:100252433 GSVIVT00016968001; hypothetical protein LOC100252433	2e-43	sp|Q9LHS0|CAP10_ARATH Putative clathrin assembly protein At5g35200 OS=Arabidopsis thaliana GN=At5g35200 PE=1 SV=1	1e-30
TR107078	944	ref|XP_002270886.2|	PREDICTED: LOW QUALITY PROTEIN: receptor-like cytosolic serine/threonine-protein kinase RBK2-like	Vitis vinifera	8e-90	KOG1187	Serine/threonine protein kinase	Signal transduction mechanisms	T	vvi:100240843 hypothetical protein LOC100240843	5e-91	sp|C0LGG7|Y1534_ARATH Probable LRR receptor-like serine/threonine-protein kinase At1g53420 OS=Arabidopsis thaliana GN=At1g53420 PE=2 SV=2	1e-37
TR10708	2165	ref|XP_007211512.1|	hypothetical protein PRUPE_ppa008001mg	Prunus persica	3e-16					rcu:RCOM_0511220 zinc finger protein, putative	9e-17	sp|Q9SJB4|GDL34_ARATH GDSL esterase/lipase At2g04570 OS=Arabidopsis thaliana GN=At2g04570 PE=2 SV=1	4e-16
TR107080	1650	ref|XP_006467879.1|	PREDICTED: quinone oxidoreductase PIG3-like	Citrus sinensis	1e-176	KOG1198	Zinc-binding oxidoreductase	Energy production and conversion	C	pop:POPTR_647716 hypothetical protein	1e-171	sp|Q53FA7|QORX_HUMAN Quinone oxidoreductase PIG3 OS=Homo sapiens GN=TP53I3 PE=1 SV=2	3e-67
TR107081	255	ref|XP_001978952.1|	GG10938	Drosophila erecta	3e-60	KOG2636	Splicing factor 3a, subunit 3	RNA processing and modification	A	der:Dere_GG10938 GG10938 gene product from transcript GG10938-RA ; K12827 splicing factor 3A subunit 3	2e-61	sp|O46106|NOI_DROME Splicing factor 3A subunit 3 OS=Drosophila melanogaster GN=noi PE=1 SV=1	7e-62
TR107082	272	gb|EXB55923.1|	hypothetical protein L484_008274	Morus notabilis	6e-12					rcu:RCOM_0601570 hypothetical protein	2e-09
TR107083	985	ref|XP_002522526.1|	glutamate receptor 2 plant, putative	Ricinus communis	1e-51	KOG1053	Glutamate-gated NMDA-type ion channel receptor subunit GRIN2A and related subunits	Inorganic ion transport and metabolism	P	rcu:RCOM_1012900 glutamate receptor 2 plant, putative	6e-53	sp|Q9LFN5|GLR25_ARATH Glutamate receptor 2.5 OS=Arabidopsis thaliana GN=GLR2.5 PE=1 SV=2	2e-18
TR107087	2436	ref|XP_002273302.1|	PREDICTED: uncharacterized protein LOC100266325	Vitis vinifera	8e-60	KOG0825	PHD Zn-finger protein	General function prediction only	R	vvi:100266325 GSVIVT01008167001; hypothetical protein LOC100266325	5e-61	sp|Q9P1Y6|PHRF1_HUMAN PHD and RING finger domain-containing protein 1 OS=Homo sapiens GN=PHRF1 PE=1 SV=2	6e-09
TR107088	512	emb|CAB66003.1|	NADP-dependent malate dehydrogenase (decarboxylating)	Apium graveolens	1e-111	KOG1257	NADP+-dependent malic enzyme	Energy production and conversion	C	pop:POPTR_561733 hypothetical protein; K00027 malate dehydrogenase (oxaloacetate-decarboxylating) [EC:1.1.1.38]	1e-112	sp|P12628|MAOX_PHAVU NADP-dependent malic enzyme OS=Phaseolus vulgaris GN=ME1 PE=2 SV=1	1e-108
TR107094	1743	ref|XP_006348189.1|	PREDICTED: protein DJ-1 homolog D-like	Solanum tuberosum	0	KOG2764	Putative transcriptional regulator DJ-1	General function prediction only	R	vvi:100247956 GSVIVT00023514001; hypothetical protein LOC100247956	0	sp|O59413|PFPI_PYRHO Intracellular protease 1 OS=Pyrococcus horikoshii GN=pfpI PE=1 SV=1	6e-30
TR107096	515	ref|XP_002531192.1|	Ethylene-responsive transcription factor, putative	Ricinus communis	9e-06					rcu:RCOM_0546450 Ethylene-responsive transcription factor, putative	5e-07
[truncated: 35,531 more rows]
