# Supplementary material for: Integrated analysis of transcriptomic and metabolomic data reveals critical metabolic pathways involved in rotenoid biosynthesis in the medicinal plant Mirabilis himalaica
Source: Mol Genet Genomics. 2017 Dec 28;293(3):635–47. doi: 10.1007/s00438-017-1409-y (PMC5948277; doi:10.1007/s00438-017-1409-y)
Supplement: Supplementary file 7 — Supplementary material 7 (XLS 19 KB) [file 438_2017_1409_MOESM7_ESM.xls]

## Sheet: Table S3
Table S3 Matching statistics of clean reads in different tissues according to their reference sequences
Sample	Mh.root	Mh.stem	Mh.leaf
Total reads	30536712	34528903	39472174
Total mapped	24804679(81.23%)	28480690(82.48%)	33549276(84.99%)
Total unmapped	5732033(18.77%)	6048213(17.52%)	5922898(15.01%)
Unique match	17099695(56.00%)	19114237(55.36%)	21297307(53.96%)
Mutliple match	7704984(25.23%)	9366453(27.13%)	12251969(31.04%)
Perfect match	17872514(58.53%)	21180758(61.34%)	25155489(63.73%)
<=5bp mismatch	4326809(14.17%)	4617482(13.37%)	5458667(13.83%)
