# Supplementary material for: Integrated analysis of transcriptomic and metabolomic data reveals critical metabolic pathways involved in rotenoid biosynthesis in the medicinal plant Mirabilis himalaica
Source: Mol Genet Genomics. 2017 Dec 28;293(3):635–47. doi: 10.1007/s00438-017-1409-y (PMC5948277; doi:10.1007/s00438-017-1409-y)
Supplement: Supplementary file 8 — Supplementary material 8 (XLS 22 KB) [file 438_2017_1409_MOESM8_ESM.xls]

## Sheet: Table S4
Table S4 Coverage statistics of the transcriptome sequencing from the root, stem, and leaf libraries of M. himalaica
Coverage	Root library		Stem library		Leaf library
	Genes number	Percentage (%)	Genes number	Percentage (%)	Genes number	Percentage (%)
0-10%	959	0.81	643	0.54	1090	0.96
10-20%	2715	2.3	2565	2.15	3592	3.15
20-30%	3888	3.29	4180	3.51	5474	4.8
30-40%	6119	5.18	6776	5.69	7827	6.87
40-50%	8693	7.36	9784	8.22	10497	9.21
50-60%	12440	10.53	12955	10.88	13162	11.55
60-70%	13197	11.17	13319	11.18	13126	11.52
70-80%	12698	10.75	12429	10.44	11427	10.03
80-90%	16556	14.01	15835	13.3	14125	12.4
90-100%	40866	34.59	40597	34.09	33616	29.5
