# Supplementary material for: Integrated analysis of transcriptomic and metabolomic data reveals critical metabolic pathways involved in rotenoid biosynthesis in the medicinal plant Mirabilis himalaica
Source: Mol Genet Genomics. 2017 Dec 28;293(3):635–47. doi: 10.1007/s00438-017-1409-y (PMC5948277; doi:10.1007/s00438-017-1409-y)
Supplement: Supplementary file 9 — Supplementary material 9 (XLS 291 KB) [file 438_2017_1409_MOESM9_ESM.xls]

## Sheet: Table S5
Table S5 Identification of metabolites in different tissues of M. himalaica
Metabolite_id	MS2 name	MS2 score	type	mzmed	rtmed	RQ-root1	RQ-root2	RQ-root3	RQ-root4	RQ-root5	RQ-root6	Mean Mh-root	RQ-stem1	RQ-stem2	RQ-stem3	RQ-stem4	RQ-stem5	RQ-stem6	Mean Mh-stem	RQ-leaf1	RQ-leaf2	RQ-leaf3	RQ-leaf4	RQ-leaf5	RQ-leaf6	Mean Mh-leaf
P242	3-Aminobutanoic acid	0.9005	MS2 reverse	86.06	269.269	7.16483e-06	8.53875e-06	5.60971e-06	9.51343e-06	7.97021e-06	1.0667e-05	8.24399e-06	2.47825e-05	3.92313e-05	2.99708e-05	3.48069e-05	3.74836e-05	3.25996e-05	3.31458e-05	4.77037e-05	4.58636e-05	4.38805e-05	4.28951e-05	4.41474e-05	5.92807e-05	4.73e-05
P310	L-Alanine	0.9995	MS2 forward	90.0551	323.775	6.40506e-05	4.82552e-05	5.47771e-05	5.69396e-05	6.94382e-05	5.64225e-05	5.83139e-05	6.2641e-05	7.14351e-05	6.65356e-05	6.74575e-05	7.92916e-05	7.15888e-05	6.98249e-05	6.57046e-05	6.27894e-05	7.27613e-05	5.96075e-05	6.9148e-05	5.83215e-05	6.47e-05
P410	Ethyl hydrogen malonate	0.8542	MS2 reverse	97.0283	307.064	7.91894e-06	8.03233e-06	8.63449e-06	9.64225e-06	8.68319e-06	9.91047e-06	8.80361e-06	9.18902e-06	1.26908e-05	1.08845e-05	1.3215e-05	1.59363e-05	1.37144e-05	1.2605e-05	2.48717e-05	2.38841e-05	2.57854e-05	2.31073e-05	2.51077e-05	2.56641e-05	2.47e-05
P501	DL-2,4-Diaminobutyric acid	0.6985	MS2 forward	101.071	349.844	5.53195e-05	5.59636e-05	5.86e-05	5.22944e-05	4.84787e-05	5.68462e-05	5.45837e-05	6.82324e-05	6.18886e-05	7.05899e-05	6.80384e-05	6.17798e-05	5.88535e-05	6.48971e-05	2.91079e-05	3.29558e-05	3.13142e-05	3.31721e-05	2.60095e-05	2.88705e-05	3.02e-05
P520	L-homoserine	0.6235	MS2 forward	102.055	330.656	6.03411e-05	6.30151e-05	6.51721e-05	5.85231e-05	6.18406e-05	6.59829e-05	6.24791e-05	6.16124e-05	6.16492e-05	6.405e-05	5.9065e-05	6.42368e-05	5.55283e-05	6.10236e-05	4.39607e-05	4.47267e-05	4.66154e-05	4.09585e-05	4.63462e-05	4.45098e-05	4.45e-05
P572	4-Aminobutyric acid	0.9328	MS2 forward	104.071	348.868	0.000296033	0.000271141	0.000294249	0.000308881	0.00030209	0.000333722	0.000301019	0.000450616	0.000409288	0.000429032	0.000443822	0.000423665	0.000428902	0.000430887	0.000283009	0.000259404	0.00028472	0.000259234	0.000287492	0.000275426	0.000274881
P573	Butanoic acid, 2-amino-, (S)-	0.9785	MS2 reverse	104.07	168.548	3.34259e-06	5.12327e-06	5.69701e-06	6.00187e-06	3.82742e-06	5.80445e-06	4.9661e-06	3.61918e-05	8.0735e-06	7.64723e-06	1.04138e-05	7.19326e-06	5.47512e-06	1.24991e-05	7.68427e-06	1.11812e-05	9.76258e-06	9.84364e-06	1.07365e-05	7.93732e-06	9.52e-06
P628	L-Serine	0.9921	MS2 forward	106.05	352.154	5.79362e-05	5.20632e-05	5.71916e-05	5.81432e-05	5.70557e-05	5.96727e-05	5.70105e-05	5.5974e-05	5.37256e-05	5.54989e-05	5.29551e-05	6.04119e-05	5.43714e-05	5.54895e-05	4.79253e-05	5.62513e-05	4.51375e-05	4.31419e-05	4.5912e-05	4.45164e-05	4.71e-05
P771	Cytosine	0.6277	MS2 forward	112.051	181.999	2.9936e-05	1.47345e-05	1.59749e-05	1.29741e-05	1.57388e-05	1.50075e-05	1.73943e-05	2.81793e-05	2.6656e-05	5.00688e-05	3.13255e-05	3.02216e-05	5.91133e-05	3.75941e-05	3.65905e-05	3.38101e-05	2.32197e-05	2.17754e-05	3.52723e-05	2.34656e-05	2.9e-05
P805	Uracil	0.8676	MS2 forward	113.035	154.098	0.00018458	0.000170715	0.000187319	0.000189238	0.000172437	0.000193469	0.00018296	0.000215383	0.000220865	0.000225722	0.000227696	0.000226861	0.000192578	0.000218184	9.30761e-05	9.12745e-05	9.30357e-05	9.61711e-05	8.79164e-05	0.000102255	9.4e-05
P886	Iminodiacetic acid	0.7869	MS2 reverse	116.034	381.474	0.00017934	0.00015707	0.000194477	0.000149464	0.000161097	0.000194699	0.000172691	0.000135558	0.000119753	0.000133381	0.000117421	0.000124292	0.000128836	0.00012654	0.000126799	0.000121448	0.000113407	0.000114902	0.000116947	0.000108931	0.000117073
P888	Pyrrolidine	0.629	MS2 forward	116.045	173.158	4.13039e-05	3.9568e-05	4.49896e-05	4.34025e-05	3.60715e-05	4.5133e-05	4.17447e-05	1.83665e-05	1.82892e-05	1.92778e-05	2.01256e-05	1.85183e-05	1.62948e-05	1.84787e-05	2.51554e-06	1.39016e-06	1.13268e-06	2.04345e-06	1.06908e-06	8.40482e-07	1.5e-06
P898	D-Proline	0.9989	MS2 forward	116.07	293.781	8.38729e-05	0.000101604	0.000105116	0.000125688	8.26165e-05	9.75747e-05	9.9412e-05	0.000142231	0.000140676	0.000138415	0.000147324	0.000109982	0.000133475	0.000135351	0.000146559	0.000133189	0.000127782	0.000144497	0.000167966	0.000156355	0.000146058
P899	L-Proline	0.787	MS2 forward	116.071	108.734	1.17892e-05	1.2614e-05	1.1714e-05	1.07763e-05	1.32734e-05	1.39675e-05	1.23557e-05	3.25743e-05	2.15875e-05	1.88565e-05	1.71113e-05	1.57003e-05	1.63157e-05	2.03576e-05	5.83454e-05	5.86128e-05	6.46125e-05	5.81229e-05	6.47058e-05	7.15335e-05	6.27e-05
P967	L-Valine	0.9811	MS2 forward	118.086	279.263	0.000155734	0.000163246	0.000188648	0.000170817	0.000153843	0.000176252	0.00016809	0.000125065	0.000125135	0.000126198	0.000127484	0.000131781	0.000125649	0.000126885	0.000111641	0.000142055	0.000115883	0.000108278	9.82411e-05	9.13472e-05	0.000111241
P969	Betaine	0.9953	MS2 forward	118.086	358.349	0.000367785	0.000396416	0.000427354	0.000414756	0.000372036	0.000423121	0.000400245	0.000438073	0.000397272	3.88131e-05	4.65632e-05	0.000384169	0.000263439	0.000261388	0.000239703	0.000206291	0.000233241	0.00024152	9.23513e-05	0.000247103	0.000210035
P1023	L-Threonine	0.9841	MS2 forward	120.065	330.736	0.000138536	0.000150037	0.00016097	0.000142908	0.000149998	0.000168067	0.000151753	0.000146313	0.000143582	0.000155371	0.000151796	0.000146491	0.000138478	0.000147005	0.000120512	0.000115732	0.000109002	0.00011491	0.000119598	0.000109204	0.000114826
P1093	Benzenamine, N,N-dimethyl-	0.6445	MS2 forward	122.097	704.177	5.80185e-05	0.000104636	6.0329e-05	9.30411e-05	5.41613e-05	7.54462e-05	7.42719e-05	7.26255e-05	6.11172e-05	8.34097e-05	0.000106882	5.37175e-05	0.00011631	8.23437e-05	4.6056e-05	5.40198e-05	3.28112e-05	6.45806e-05	7.50187e-05	4.95337e-05	5.37e-05
P1118	Nicotinamide	0.9924	MS2 forward	123.055	61.981	0.00104708	0.00112535	0.0012938	0.00124546	0.00111256	0.00134989	0.00119569	7.30453e-05	8.66575e-05	7.38595e-05	7.79508e-05	6.6539e-05	6.91736e-05	7.45376e-05	0.000115561	0.000118564	0.000107433	0.000106704	0.000117861	0.000115882	0.000113668
P1210	5-Amino-4-carbamoylimidazole (AICA)	0.9462	MS2 reverse	126.055	109.297	5.20051e-05	3.42306e-05	6.10976e-05	3.421e-05	5.76243e-05	7.32367e-05	5.20674e-05	5.03832e-05	4.89979e-05	5.3799e-05	5.05307e-05	5.08808e-05	5.68061e-05	5.18996e-05	2.33842e-05	1.93829e-05	2.73342e-05	9.19349e-05	1.91716e-05	1.8779e-05	3.33e-05
P1212	5-Methylcytosine	0.7011	MS2 forward	126.067	170.876	0.00436445	0.00457715	0.00523789	0.00491345	0.00456623	0.00523733	0.00481608	0.000707399	0.000364715	0.00048414	0.000410838	0.00034307	0.000374402	0.000447427	0.000238576	0.000234213	0.000109794	0.000205661	0.000105103	0.000112067	0.000167569
P1240	Thymine	0.7874	MS2 forward	127.05	99.898	4.56194e-05	4.53756e-05	5.54374e-05	4.98592e-05	4.8984e-05	5.65968e-05	5.03121e-05	0.000155085	0.000126716	0.000157795	0.000160837	0.000156221	0.000143334	0.000149998	0.000144133	0.000140599	0.000152717	0.000150563	0.000158711	0.000150863	0.000149597
P1277	Diacetyl	0.9981	MS2 reverse	128.071	335.011	3.88317e-05	3.69582e-05	3.20696e-05	4.16311e-05	3.62932e-05	3.14813e-05	3.62108e-05	4.34243e-05	5.59819e-05	4.33374e-05	4.2339e-05	4.85467e-05	2.64669e-05	4.33494e-05	3.62846e-05	2.6194e-05	4.13508e-05	3.78656e-05	2.66694e-05	2.62547e-05	3.24e-05
P1308	5-Methyl-5,6-Dihydrouracil	0.6766	MS2 reverse	129.066	336.634	7.82291e-05	8.20219e-05	7.68911e-05	8.45594e-05	8.01563e-05	9.73529e-05	8.32018e-05	0.00010613	0.000107684	0.000100846	0.000103703	0.000114226	0.000112094	0.000107447	8.55811e-05	8.14462e-05	8.57564e-05	7.9551e-05	9.12849e-05	7.88235e-05	8.37e-05
P1351	L-Pipecolic acid	0.9766	MS2 forward	130.087	491.776	8.85836e-05	8.03013e-05	0.000103862	0.000122382	8.79555e-05	9.94599e-05	9.70906e-05	0.000207585	0.000101479	0.000107629	9.49641e-05	0.000111182	0.000110228	0.000122178	6.43339e-05	6.62614e-05	6.66569e-05	5.82873e-05	9.12553e-05	5.80819e-05	6.75e-05
P1408	N-Acetylputrescine	0.9921	MS2 forward	131.118	301.772	0.000105471	0.00010212	0.00012749	0.000106149	0.000116213	0.000128483	0.000114321	8.68516e-05	8.62341e-05	8.10988e-05	7.43036e-05	8.40824e-05	8.55309e-05	8.30169e-05	8.95539e-05	9.1728e-05	8.38056e-05	9.13078e-05	8.91979e-05	8.1478e-05	8.78e-05
P1411	Agmatine	0.9712	MS2 forward	131.126	226.367	5.49069e-06	3.65908e-06	6.16427e-06	5.49264e-06	5.31283e-06	5.20722e-06	5.22112e-06	5.91788e-06	8.50411e-06	5.4184e-06	7.62503e-06	8.92257e-06	5.41118e-06	6.96653e-06	5.0366e-06	5.14736e-06	3.73861e-06	4.2373e-06	5.19342e-06	4.74538e-06	4.68e-06
P1445	L-Leucine	0.7683	MS2 forward	132.102	243.74	0.000124405	0.00011726	0.000131083	0.000126913	0.000129218	0.000141557	0.000128406	0.000152032	0.000161098	0.00018367	0.000183868	0.000179318	0.000164125	0.000170685	5.47648e-05	5.46222e-05	5.00103e-05	5.4074e-05	4.75465e-05	5.36514e-05	5.24e-05
P1449	L-Isoleucine	0.7869	MS2 forward	132.102	276.067	1.80635e-05	1.54528e-05	1.72891e-05	2.38825e-05	2.15177e-05	2.13742e-05	1.95966e-05	1.44674e-05	1.93981e-05	2.11617e-05	2.074e-05	2.72259e-06	1.50526e-05	1.55904e-05	1.34212e-05	1.45339e-05	1.43307e-05	1.43185e-05	1.30656e-05	1.55324e-05	1.42e-05
P1473	L-Asparagine	0.9693	MS2 reverse	133.061	352.779	5.5706e-05	5.03489e-05	5.71263e-05	4.53153e-05	5.05666e-05	5.54867e-05	5.2425e-05	4.47497e-05	3.61233e-05	4.19974e-05	3.77673e-05	3.58761e-05	4.06147e-05	3.95214e-05	3.16271e-05	3.63825e-05	3.30194e-05	3.23885e-05	2.79749e-05	2.61761e-05	3.13e-05
P1503	L-Aspartate	0.9102	MS2 forward	134.045	381.474	0.000461951	0.000424526	0.000485411	0.000378217	0.000440769	0.00048472	0.000445932	0.000335504	0.000293583	0.000333013	0.000294496	0.000320177	0.00035001	0.000321131	0.000367958	0.000358302	0.000321147	0.000296653	0.000329613	0.000286883	0.000326759
P1532	2-Hydroxyphenylacetic acid	0.7283	MS2 forward	135.044	206.861	0.000276471	0.000450933	0.000506761	0.00044918	0.000195522	0.000570388	0.000408209	0.000886937	0.00111189	0.000985879	0.00125808	0.000946465	0.000838075	0.00100455	8.61362e-05	0.000131672	0.000158241	7.85836e-05	8.14325e-05	0.000104302	0.000106728
P1540	3-Hydroxyphenylacetic acid	0.8922	MS2 forward	135.044	127.031	6.31107e-05	6.89772e-05	6.51423e-05	6.31269e-05	5.17729e-05	7.60838e-05	6.47023e-05	0.000423839	0.000259945	0.000386165	0.000477784	0.000359996	0.000360323	0.000378009	3.17193e-05	2.96568e-05	3.79234e-05	3.18694e-05	1.16497e-05	2.75678e-05	2.84e-05
P1586	Adenine	0.9637	MS2 forward	136.062	53.403	7.44189e-05	3.84811e-05	8.12491e-05	4.37827e-05	6.1489e-05	4.25975e-05	5.7003e-05	3.46153e-05	5.66616e-05	3.27621e-05	5.19777e-05	2.20727e-05	4.98891e-05	4.13297e-05	9.62493e-05	0.0001045	0.000123333	0.000126535	8.89505e-05	8.4272e-05	0.000103973
P1634	Imidazole	0.9983	MS2 reverse	137.081	305.988	0.000531508	0.000541859	0.00060884	0.000484185	0.000478089	0.000546337	0.000531803	0.000386966	1.16553e-05	0.00037031	0.000357531	1.69215e-05	1.50375e-05	0.00019307	9.79478e-05	8.93026e-05	8.87821e-05	9.79728e-05	0.000111862	9.87675e-05	9.74e-05
P1658	4-Aminobenzoate	0.8426	MS2 forward	138.055	87.8475	0.000111289	0.000174038	0.000125904	9.83912e-05	0.000134206	0.000108895	0.000125454	0.000169545	6.8922e-05	0.000102228	0.000109316	9.92651e-05	0.000102774	0.000108675	8.63599e-05	8.6726e-05	8.07797e-05	8.17287e-05	7.92943e-05	8.14995e-05	8.27e-05
P1670	Tyramine	0.9596	MS2 forward	138.091	144.371	8.21427e-05	8.13596e-05	9.01012e-05	0.000155087	8.87234e-05	9.98846e-05	9.95498e-05	8.7256e-05	0.000147248	8.95803e-05	7.94747e-05	8.07908e-05	8.46224e-05	9.48287e-05	4.78505e-05	4.74551e-05	4.7683e-05	4.65995e-05	4.48487e-05	5.20085e-05	4.77e-05
P1689	Urocanic acid	0.9661	MS2 forward	139.05	173.767	0.000144635	0.000149092	0.000169088	0.000148412	0.000144199	0.000169892	0.00015422	8.2928e-05	0.000100223	8.04249e-05	0.000102306	9.97365e-05	9.83397e-05	9.39931e-05	1.28061e-05	1.50896e-05	1.5024e-05	1.72788e-05	1.21689e-05	1.29153e-05	1.42e-05
P1762	Picolinic acid	0.9972	MS2 reverse	141.066	98.019	0.000818519	0.000834503	0.00090303	0.00078596	0.000838448	0.000937393	0.000852975	0.000413687	0.00037716	0.000422261	0.000423534	0.000409637	0.000389921	0.000406033	6.64897e-05	7.04813e-05	6.73169e-05	7.33053e-05	6.83961e-05	7.50016e-05	7.02e-05
P1809	Glutaraldehyde	0.9745	MS2 reverse	142.086	297.955	2.87659e-05	4.80379e-05	2.94367e-05	3.37856e-05	2.56646e-05	3.03212e-05	3.26686e-05	2.651e-05	3.56079e-05	3.35266e-05	2.95726e-05	2.19992e-05	2.28866e-05	2.83505e-05	1.8544e-05	1.83e-05	1.61793e-05	1.86456e-05	1.78393e-05	1.71515e-05	1.78e-05
P1815	L-Histidinol	0.9475	MS2 forward	142.098	318.882	2.17947e-05	4.9509e-05	2.50717e-05	3.10981e-05	3.57443e-05	3.08692e-05	3.23478e-05	4.33561e-05	5.20502e-05	3.97109e-05	4.60213e-05	6.21066e-05	5.0449e-05	4.8949e-05	3.78104e-05	3.85536e-05	4.83569e-05	3.90088e-05	4.93075e-05	3.85787e-05	4.19e-05
P1882	Acetoacetic acid	0.832	MS2 reverse	144.066	95.265	0.000112827	8.6776e-05	0.000118302	7.64624e-05	8.6293e-05	0.000116019	9.94464e-05	0.000175424	0.000134717	0.000173602	0.000148004	0.000165062	0.000174816	0.000161938	3.29051e-05	1.98877e-05	2.10145e-05	1.98009e-05	2.13354e-05	2.1521e-05	2.27e-05
P1889	3-(2-Hydroxyethyl)indole	0.954	MS2 forward	144.081	642.556	3.00512e-05	2.65465e-05	2.7758e-05	5.16322e-05	2.30116e-05	3.92527e-05	3.3042e-05	2.76252e-05	3.45753e-05	6.01167e-05	4.97779e-05	6.4833e-05	2.69629e-05	4.39818e-05	2.00188e-05	2.80314e-05	2.2124e-05	2.37558e-05	1.91011e-05	1.44567e-05	2.12e-05
P1935	Erythritol	0.7979	MS2 reverse	145.05	346.638	0.00871913	0.0092638	0.0104542	0.00887832	0.00942741	0.00942771	0.00936176	0.00592375	0.00478811	0.00523773	0.00515101	0.00425851	0.00505044	0.00506826	0.0043051	0.00433614	0.00354388	0.00413236	0.00387429	0.00388335	0.00401252
P1980	Malonic acid	0.8938	MS2 reverse	146.045	123.869	6.82867e-05	9.26392e-05	0.000122638	9.13121e-05	5.75293e-05	0.000168541	0.000100158	0.000147394	4.91599e-05	6.42309e-05	7.33625e-05	7.02917e-05	9.37719e-05	8.30352e-05	0.000270809	0.000242994	0.000240883	0.000253686	0.000284794	9.97225e-05	0.000232148
P1998	4-Guanidinobutyric acid	0.9179	MS2 forward	146.093	332.766	0.000214195	0.000215508	0.000249272	0.000207344	0.000242262	0.000237129	0.000227618	0.000223005	0.000229462	0.000224691	0.000229468	0.000244912	0.000224192	0.000229288	0.000194415	0.00021204	0.000203671	0.000178735	0.000210903	0.000202597	0.000200394
P2003	Acetylcholine	0.9922	MS2 forward	146.118	172.945	8.87267e-06	1.11807e-05	9.46518e-06	9.44156e-06	1.17672e-05	1.07053e-05	1.02388e-05	2.73797e-05	3.64569e-05	2.96512e-05	3.55843e-05	2.72566e-05	2.68798e-05	3.05347e-05	2.62358e-05	3.25859e-05	2.69277e-05	2.88966e-05	3.01841e-05	2.87612e-05	2.89e-05
P2018	trans-3-Hydroxycinnamic acid	0.8319	MS2 forward	147.044	278.952	2.96733e-05	2.87172e-05	2.94804e-05	3.57572e-05	2.79828e-05	3.62687e-05	3.13133e-05	3.73814e-05	3.79281e-05	4.51169e-05	4.42531e-05	4.54133e-05	3.95961e-05	4.16148e-05	2.72983e-05	2.80594e-05	3.58758e-05	2.86986e-05	2.78984e-05	2.58661e-05	2.89e-05
P2033	L-Pyroglutamic acid	0.9987	MS2 forward	147.076	408.558	4.45106e-05	5.16018e-05	4.76783e-05	3.99005e-05	4.56068e-05	5.97999e-05	4.8183e-05	5.34467e-05	5.91582e-05	5.41748e-05	6.05615e-05	5.79603e-05	6.36087e-05	5.81517e-05	4.70269e-05	4.59388e-05	4.91079e-05	0.000110658	4.43342e-05	0.000110239	6.79e-05
P2046	D-Pipecolinic acid	0.9888	MS2 forward	147.113	489.87	2.95612e-05	2.48852e-05	3.43633e-05	1.91799e-05	2.7088e-05	2.61777e-05	2.68759e-05	3.79738e-05	3.34886e-05	3.69574e-05	3.67064e-05	3.5683e-05	4.45681e-05	3.75629e-05	1.8362e-05	1.72038e-05	1.57027e-05	1.5188e-05	1.28018e-05	1.7329e-05	1.61e-05
P2066	Formylanthranilic acid	0.8737	MS2 forward	148.04	59.7425	0.00330049	0.00372375	0.00389354	0.0041386	0.0032512	0.00401214	0.00371995	0.00485569	0.00380603	0.00436141	0.00390732	0.00323147	0.00357576	0.00395628	0.000956284	0.00108826	0.000813356	0.00117871	0.000411983	0.000515923	0.000827419
P2201	Triethanolamine	0.8725	MS2 forward	150.113	261.778	5.35508e-05	3.49283e-05	3.16572e-05	3.98694e-05	8.53307e-05	4.55922e-05	4.84881e-05	0.000174459	0.000116691	0.000138919	0.00018494	0.00010057	0.00012428	0.000139976	4.47982e-05	4.62955e-05	3.91956e-05	4.39268e-05	6.79062e-05	9.14417e-05	5.56e-05
P2245	Phenol, 4-amino-	0.9217	MS2 reverse	151.087	258.016	1.19552e-05	5.96631e-05	1.09927e-05	8.39209e-06	5.90676e-05	1.18078e-05	2.69798e-05	1.57716e-05	1.176e-05	1.69916e-05	1.05803e-05	1.2992e-05	1.37836e-05	1.36465e-05	5.29857e-06	5.49548e-06	6.18752e-06	1.22261e-05	8.59027e-06	1.23399e-05	8.36e-06
P2271	2-Hydroxyadenine	0.91	MS2 reverse	152.057	244.686	8.4673e-05	7.59082e-05	9.21792e-05	6.53232e-05	8.73844e-05	8.90185e-05	8.24144e-05	0.000233529	0.000126686	0.000143089	0.000121066	0.000140848	0.000116691	0.000146985	8.08298e-05	7.51159e-05	8.15818e-05	8.26203e-05	9.61567e-05	9.18726e-05	8.47e-05
P2273	Pyrocatechol	0.9559	MS2 reverse	152.071	88.042	0.0104872	0.0106361	0.0104921	0.00995801	0.0102315	0.0106861	0.0104152	0.0151695	0.0102551	0.0119278	0.0123606	0.0112969	0.0119667	0.0121627	0.00236054	0.00258646	0.00188771	0.00221129	0.000783452	0.00161506	0.00190742
P2274	Norepinephrine	0.872	MS2 forward	152.072	206.903	0.00353075	0.00573359	0.00657225	0.00313336	0.00238054	0.00440082	0.00429189	0.0126454	0.0105221	0.0140909	0.0121043	0.0131579	0.0116874	0.012368	0.000951015	0.000942285	0.00117266	0.00112282	0.000849746	0.00109887	0.0010229
P2275	Acetoin	0.9665	MS2 reverse	152.071	66.5285	0.00076322	0.000753953	0.00079522	0.000778966	0.000655487	0.000831494	0.000763057	0.00165079	0.00124048	0.00150721	0.00145475	0.00136823	0.00143466	0.00144268	0.000229842	0.000240028	0.000250667	0.00022217	0.00014406	0.000201366	0.000214689
P2278	DL-.alpha.-Phenylglycine	0.8828	MS2 forward	152.071	257.746	0.000806203	0.000791213	0.00089331	0.000803517	0.000693616	0.000894016	0.000813646	0.00124624	0.00107278	0.00133807	0.00126427	0.0012628	0.00112055	0.00121745	0.000302018	0.00028206	0.000275715	0.000254937	0.000279367	0.000543037	0.000322856
P2304	Oxypurinol	0.8926	MS2 reverse	153.041	294.169	5.64941e-06	5.52356e-06	7.05229e-06	5.53595e-06	5.48139e-06	6.48314e-06	5.95429e-06	4.16657e-06	3.76782e-06	4.27259e-06	3.46825e-06	4.11807e-06	3.78438e-06	3.92961e-06	5.46031e-06	5.77261e-06	4.74048e-06	5.91255e-06	6.01524e-06	5.80338e-06	5.62e-06
P2347	Hydroxyproline	0.7357	MS2 reverse	154.05	54.2575	9.97589e-06	6.40374e-06	1.33037e-05	1.11496e-05	2.31101e-05	2.43568e-05	1.47166e-05	2.26416e-05	2.0282e-05	2.01386e-05	1.67354e-05	1.95448e-05	1.72493e-05	1.9432e-05	2.31897e-05	2.32704e-05	2.3457e-05	2.29377e-05	2.66193e-05	1.8263e-05	2.3e-05
P2354	4,6-Diamino-5-formamidopyrimidine	0.6131	MS2 reverse	154.076	87.966	5.90351e-05	6.13578e-05	6.37285e-05	5.1443e-05	5.31825e-05	5.61891e-05	5.74893e-05	9.9003e-05	6.36082e-05	6.09022e-05	9.0227e-05	5.46429e-05	7.15081e-05	7.33152e-05	3.1269e-06	2.23449e-05	2.25299e-05	2.64481e-05	2.17085e-05	2.08792e-05	1.95e-05
P2432	L-Histidine	0.9444	MS2 forward	156.077	371.826	0.000460067	0.000428992	0.000511834	0.000369164	0.000417126	0.0005099	0.000449514	0.000378751	0.000300675	0.000234818	0.000304639	0.000287923	0.000370009	0.000312803	0.000381633	0.000232544	0.00019089	0.000228712	0.000140535	0.000175818	0.000225022
P2568	Allantoin	0.8353	MS2 reverse	159.051	173.137	0.000165236	0.000165595	0.00017371	0.000166716	0.000149287	0.000177455	0.000166333	6.01782e-05	5.50695e-05	6.69386e-05	6.5279e-05	6.28654e-05	5.71414e-05	6.12453e-05	3.21537e-06	2.2619e-06	2.38066e-06	2.90365e-06	1.78951e-06	1.784e-06	2.39e-06
P2629	Cyclohexylamine	0.9857	MS2 reverse	160.133	82.783	3.49046e-05	3.50541e-05	4.05263e-05	3.70277e-05	4.48525e-05	4.19181e-05	3.90472e-05	0.000134717	0.000115981	0.000133334	0.000137435	0.000118826	0.000118624	0.000126486	7.69556e-05	9.20799e-06	8.1794e-06	8.1072e-05	7.3679e-05	8.76387e-06	4.3e-05
P2655	D-Alanyl-D-alanine (D-Ala-D-Ala)	0.9954	MS2 forward	161.093	322.452	2.02704e-05	1.52474e-05	1.88309e-05	1.75057e-05	1.71258e-05	2.24071e-05	1.85645e-05	1.36405e-05	1.18713e-05	1.31083e-05	1.1858e-05	1.23071e-05	8.10968e-06	1.18158e-05	9.32698e-06	9.16172e-06	7.04888e-06	1.07547e-05	6.60969e-06	8.33295e-06	8.54e-06
P2665	N6-Methyl-L-lysine	0.9912	MS2 forward	161.129	502.369	0.000128853	9.76002e-05	0.00011894	8.68629e-05	0.000107892	0.000113166	0.000108886	0.000115791	7.98368e-05	8.87557e-05	6.87967e-05	7.30492e-05	0.000124957	9.18643e-05	6.41027e-05	7.80212e-05	5.77079e-05	5.30695e-05	4.85498e-05	4.08759e-05	5.71e-05
P2749	Succinic semialdehyde	0.8423	MS2 reverse	163.06	251.549	0.000103262	9.9661e-05	0.000100041	0.000104493	0.000105989	0.000112661	0.000104351	0.000181979	0.000183402	0.000191545	0.000188038	0.000183169	0.000173854	0.000183665	0.000117748	0.00011766	0.000119358	0.000118261	0.000120507	0.000146055	0.000123265
P2798	L-Fucose	1	MS2 reverse	164.07	346.953	0.000489239	0.000759727	0.000830401	0.000761656	0.00075204	0.000767059	0.000726687	0.000753971	0.000343707	0.000628898	0.000555771	0.000279398	0.000411419	0.000495527	0.000380912	0.000344189	0.000314081	0.00036875	0.00030894	0.000305997	0.000337145
P2818	Butyl lactate	0.7137	MS2 reverse	164.128	188.619	6.36796e-06	4.3679e-06	4.05279e-06	4.67897e-06	1.70659e-05	8.3611e-06	7.48243e-06	3.27082e-05	1.79982e-05	1.57887e-05	3.43947e-05	1.83454e-05	2.02175e-05	2.32421e-05	1.63107e-05	9.18072e-06	1.12704e-05	8.66758e-06	9.7772e-06	1.31265e-05	1.14e-05
P2844	Cyclopropanecarboxylic acid, 1-amino-	1	MS2 reverse	165.067	126.133	0.00141832	0.00133642	0.00120142	0.00116273	0.00108747	0.00135636	0.00126045	0.00321176	0.00208173	0.00243994	0.00216024	0.00223724	0.00273473	0.00247761	0.000346509	0.000514476	0.000544793	0.000443571	0.000595561	0.000376401	0.000470219
P2891	L-Phenylalanine	0.9848	MS2 forward	166.087	236.896	0.000449666	0.000395021	0.000407407	0.000370238	0.00042548	0.000439641	0.000414576	0.000819756	0.000722811	0.000786261	0.000645717	0.000701955	0.000728479	0.000734163	0.000824862	0.000957073	0.000801251	0.000684229	0.000753868	0.000680676	0.00078366
P2975	DL-a-Hydroxybutyric acid	0.9855	MS2 reverse	168.066	273.202	6.99243e-05	4.19187e-05	4.71204e-05	4.01365e-05	3.81036e-05	4.80252e-05	4.75381e-05	0.000183764	5.68074e-05	8.4028e-05	5.82606e-05	8.57567e-05	0.000240804	0.000118237	5.27288e-05	6.20299e-05	6.79148e-05	5.43438e-05	5.63578e-05	6.52615e-05	5.98e-05
P2976	Pyridoxal (Vitamin B6)	0.9486	MS2 forward	168.066	100.435	0.000222393	0.000253282	0.000260778	0.000240978	0.000249274	0.000262756	0.000248244	0.000422383	0.000412677	0.000450942	0.000375192	0.000395852	0.000188931	0.00037433	0.00068499	0.000704085	0.000662846	0.00068392	0.000686638	0.000568838	0.00066522
P2980	L-Arabinose	0.9794	MS2 forward	168.088	276.733	1.32375e-05	4.15806e-06	6.9756e-06	2.91005e-05	3.43743e-06	2.10949e-06	9.83644e-06	0.000159443	3.0619e-06	6.34077e-05	2.40766e-06	5.01523e-06	3.44127e-06	3.94628e-05	9.02167e-06	8.85583e-06	9.18111e-06	8.13124e-06	9.24121e-06	1.04029e-05	9.14e-06
P2983	3-Methoxytyramine	0.982	MS2 forward	168.103	188.3	0.00103859	0.00108915	0.0011953	0.000997764	0.00110465	0.00117478	0.00110004	0.00236837	0.00209361	0.00239052	0.00227627	0.00209427	0.00207191	0.00221583	0.000425128	0.000458544	0.000412086	0.000448625	0.000407459	0.00033951	0.000415225
P2984	3-Phenylpropanoic acid	0.7575	MS2 reverse	168.102	82.5295	9.40513e-05	0.000103054	0.000114796	0.000107963	9.19832e-05	0.000118447	0.000105049	6.19807e-05	3.5093e-05	0.000177202	3.58325e-05	4.15791e-05	5.19405e-05	6.72713e-05	0.000110667	0.000105672	9.56116e-05	0.00010216	9.90704e-05	0.000101046	0.000102371
P3047	L-Glutamate	0.9957	MS2 reverse	170.043	375.25	2.575e-05	2.44978e-05	3.11608e-05	2.52871e-05	2.45352e-05	2.86497e-05	2.66468e-05	2.5242e-05	2.43491e-05	2.50452e-05	2.46725e-05	2.82179e-05	3.3443e-05	2.68283e-05	1.69542e-05	2.26465e-05	1.79586e-05	2.08597e-05	1.84449e-05	1.81427e-05	1.92e-05
P3057	Pyridoxine	0.9643	MS2 forward	170.082	106.889	0.000157154	0.000179045	0.000180373	0.000174325	0.000170657	0.000189121	0.000175112	0.000135794	0.000157555	0.000144739	0.000143987	0.000153009	0.000141279	0.00014606	0.00180337	0.00189014	0.00181708	0.00178791	0.00197676	0.00181333	0.0018481
P3098	Resorcinol	0.7015	MS2 forward	171.066	157.796	0.000129665	0.000137845	0.000135238	0.000119665	0.000127835	0.000134016	0.000130711	0.000757172	0.000720736	0.00078997	0.000720127	0.000761542	0.000671497	0.00073684	2.67447e-05	2.89372e-05	3.10827e-05	2.71848e-05	2.64939e-05	2.82516e-05	2.81e-05
P3111	.beta.-Homoproline	0.9999	MS2 reverse	171.113	351.704	1.51865e-05	1.07176e-05	1.42186e-05	1.17961e-05	1.52263e-05	2.0359e-05	1.4584e-05	1.64397e-05	1.93974e-05	1.67628e-05	1.60134e-05	2.2118e-05	1.90911e-05	1.83037e-05	2.46485e-05	2.54048e-05	2.40551e-05	2.52554e-05	2.78327e-05	2.7847e-05	2.58e-05
P3113	Val-Ala	0.9138	MS2 reverse	171.113	64.028	5.02837e-05	5.3088e-05	5.49185e-05	4.83663e-05	5.46708e-05	6.16456e-05	5.38288e-05	0.00011124	0.000121766	6.95748e-05	0.00012906	6.0251e-05	0.000140096	0.000105331	2.19108e-05	3.46541e-05	0.000102275	3.62276e-05	3.13633e-05	1.08762e-05	3.96e-05
P3201	Pro-Gly	0.7889	MS2 forward	173.092	325.751	1.55511e-05	1.35947e-05	2.16157e-05	1.71554e-05	1.5842e-05	1.36868e-05	1.62409e-05	1.1992e-05	2.00826e-05	1.71056e-05	1.57685e-05	2.87296e-05	2.15551e-05	1.92055e-05	4.69246e-05	4.85352e-05	5.16865e-05	4.4585e-05	5.88154e-05	4.1394e-05	4.87e-05
P3210	Trimethylamine N-oxide	0.9901	MS2 reverse	173.129	355.399	9.46638e-06	9.18467e-06	1.04124e-05	1.21489e-05	1.54385e-05	1.40524e-05	1.17839e-05	1.54334e-05	2.66217e-05	1.49338e-05	1.66754e-05	2.13778e-05	1.57909e-05	1.84722e-05	2.39792e-05	1.75597e-05	2.1157e-05	2.88945e-05	2.41294e-05	1.72444e-05	2.22e-05
P3228	Oxaloacetate	0.7071	MS2 reverse	174.04	123.859	0.000348431	0.00053444	0.000672032	0.000536221	0.000383492	0.000898715	0.000562222	0.000876543	0.000278479	0.000425902	0.000408762	0.00041205	0.000620905	0.000503774	0.00152889	0.00141551	0.00156053	0.00159274	0.00183158	0.000572428	0.00141695
P3254	Butoxyacetic acid	0.6733	MS2 reverse	174.113	299.953	4.68491e-05	4.65556e-05	5.10684e-05	5.30173e-05	5.13305e-05	5.32478e-05	5.03448e-05	3.30835e-05	1.21005e-05	2.07074e-05	2.05312e-05	8.91721e-06	1.67194e-05	1.86765e-05	1.65527e-05	2.01014e-05	1.26787e-05	1.43886e-05	1.29724e-05	1.30791e-05	1.5e-05
P3258	Ornithine	0.9998	MS2 reverse	174.121	157.072	9.27928e-06	1.16507e-05	1.35474e-05	1.03202e-05	9.00206e-06	1.34657e-05	1.12109e-05	3.67692e-06	1.02911e-05	1.11715e-05	8.46535e-06	2.57863e-06	9.03966e-06	7.53719e-06	1.26375e-05	1.88573e-05	1.22693e-05	1.16508e-05	1.69259e-05	1.64882e-05	1.48e-05
P3291	L-Citrulline	0.9661	MS2 forward	175.097	325.136	2.56926e-06	2.15934e-06	2.98645e-06	2.78092e-06	2.47685e-06	2.84233e-06	2.63586e-06	3.06137e-06	4.09667e-06	3.75787e-06	3.25266e-06	5.88835e-06	3.71563e-06	3.96209e-06	6.53658e-06	7.5004e-06	6.66593e-06	7.36979e-06	1.00142e-05	7.94997e-06	7.67e-06
P3294	N-Tigloylglycine	0.9637	MS2 reverse	175.108	362.65	1.70855e-05	1.54241e-05	2.2112e-05	2.11066e-05	1.79664e-05	2.82901e-05	2.03308e-05	1.8331e-05	1.83767e-05	1.96537e-05	1.71611e-05	2.07147e-05	1.95377e-05	1.89625e-05	2.49908e-05	2.74215e-05	2.74687e-05	2.00622e-05	2.34082e-05	1.99386e-05	2.39e-05
P3304	L-Arginine	0.9983	MS2 forward	175.12	480.541	0.00056379	0.000483758	0.000537345	0.000430026	0.000537585	0.000553877	0.00051773	0.00081993	0.000748277	0.000830298	0.000800592	0.000753626	0.000867283	0.000803334	0.000329563	0.000358202	0.000328253	0.000368584	0.000313	0.000330071	0.000337946
P3320	Trigonelline	1	MS2 forward	176.011	264.216	8.04363e-05	8.2868e-05	6.79721e-05	8.95334e-05	8.7259e-05	9.18382e-05	8.33178e-05	0.000149406	0.000156088	0.000164932	0.000159591	0.00016414	0.000136152	0.000155051	0.00012264	0.000114928	0.000167282	0.000105758	0.000114177	0.000145646	0.000128405
P3338	N-Carboxyethyl-.gamma.-aminobutyric acid	0.8419	MS2 forward	176.092	275.915	8.25279e-06	1.46963e-05	7.42333e-06	1.04569e-05	1.6792e-05	7.81887e-06	1.09067e-05	7.24625e-06	1.655e-05	1.15773e-05	1.62072e-05	1.43742e-05	1.17184e-05	1.29456e-05	2.15542e-05	2.08449e-05	1.92829e-05	2.01327e-05	2.11174e-05	2.64624e-05	2.16e-05
P3375	3-Hydroxy-4-methoxycinnamic acid	0.6814	MS2 forward	177.055	40.962	0.00192673	0.00161911	0.00218982	0.00189568	0.00235854	0.00216714	0.00202617	0.00192998	0.00191647	0.00167025	0.00183798	0.00167757	0.00165021	0.00178041	6.10173e-05	5.26011e-05	5.00675e-05	4.85788e-05	4.88585e-05	5.32575e-05	5.24e-05
P3434	Arecoline	0.9989	MS2 reverse	178.087	301.418	0.000724904	0.000857125	0.000790662	0.00088777	0.0010164	0.00106768	0.000890756	0.00108079	0.0023113	0.00184166	0.00160794	0.00189627	0.00144971	0.00169795	0.00112352	0.00106138	0.00101636	0.00107887	0.00114669	0.00110022	0.00108784
P3435	Indole	0.9863	MS2 reverse	178.087	151.94	0.000180687	0.000176941	0.00020607	0.000190047	0.00021316	0.00022529	0.000198699	0.000131616	0.000124558	0.000143903	0.000125951	0.000109327	0.000115801	0.000125193	0.00011434	0.0001488	8.77602e-05	0.000102253	0.000158914	0.000139816	0.000125314
P3436	5-Hydroxytryptophol (5HTOL)	0.7542	MS2 reverse	178.087	273.885	0.00028236	0.000305059	0.000278953	0.000276339	0.00027578	0.000409654	0.000304691	0.000359518	0.000753319	0.000612523	0.000703823	0.000561936	0.000395003	0.000564354	0.000274917	0.00026347	0.000264652	0.000129858	0.00024759	0.000280668	0.000243526
P3445	DL-Norvaline	0.7137	MS2 reverse	178.108	60.807	0.000108677	1.46072e-05	0.000114895	1.41089e-05	5.12289e-05	0.000104586	6.80171e-05	7.19217e-05	1.6562e-05	6.26506e-05	3.95265e-05	4.73721e-05	3.24967e-05	4.50883e-05	2.33804e-05	1.78146e-05	6.41556e-06	2.07426e-05	1.46957e-05	1.53309e-05	1.64e-05
P3501	9-Decen-1-ol	0.7918	MS2 reverse	179.144	96.002	0.000257252	0.000235561	0.000236799	0.000208226	1.06815e-05	0.000273829	0.000203725	9.31327e-05	0.000102255	9.54996e-05	9.02416e-05	0.000104044	0.000100675	9.76415e-05	0.000917038	0.000895297	0.000887997	0.000910955	0.000993231	0.000960248	0.000927461
P3523	Methyl acetoacetate	0.9958	MS2 reverse	180.066	195.643	0.000240554	0.00028205	0.000559511	0.000278439	0.000431562	0.000349596	0.000356952	0.000706467	0.000709254	0.000806649	0.000707574	0.000959532	0.000678676	0.000761359	6.91923e-05	8.44799e-05	0.000159622	6.50643e-05	0.000171446	7.61919e-05	0.000104333
P3598	Acetic acid, methoxy-	1	MS2 reverse	181.071	442.233	2.94216e-05	2.74987e-05	3.06451e-05	2.23409e-05	2.5148e-05	3.02114e-05	2.75443e-05	2.93844e-05	1.85322e-05	2.37067e-05	2.08118e-05	2.17021e-05	2.36715e-05	2.29681e-05	1.38735e-05	1.93845e-05	1.20012e-05	1.40957e-05	1.70547e-05	1.15302e-05	1.47e-05
P3603	Coniferol	0.7337	MS2 reverse	181.09	346.868	0.000172071	0.000164514	0.000181764	0.000171457	0.00018041	0.000180877	0.000175182	0.000104729	9.32578e-05	0.000108816	9.68617e-05	7.8718e-05	9.85317e-05	9.68191e-05	8.79202e-05	8.62498e-05	7.71459e-05	8.52272e-05	7.36068e-05	7.31853e-05	8.06e-05
P3619	Heptanoic acid, ethyl ester	0.6921	MS2 reverse	181.123	122.603	0.000233767	0.000213761	0.000225717	0.000195879	0.000186199	0.000258379	0.00021895	2.28895e-05	0.000479322	2.47904e-05	0.000559313	2.41237e-05	0.000533432	0.000273978	9.60979e-05	0.000112416	0.000103177	0.000105478	0.000109911	9.86558e-05	0.000104289
P3643	L-Tyrosine	0.9529	MS2 forward	182.082	278.733	0.000155411	0.000160587	0.00016335	0.000158064	0.00015574	0.00017757	0.000161787	0.000214352	0.000195845	0.000213295	0.000214335	0.000225975	0.000222861	0.000214444	0.00014876	0.00014401	0.000165211	0.000131272	0.000131102	0.000127492	0.000141308
P3644	2-Methyl-3-hydroxybutyric acid	0.8941	MS2 reverse	182.082	308.515	3.00686e-05	2.91045e-05	2.87412e-05	3.27021e-05	6.16119e-05	3.24054e-05	3.57723e-05	4.90389e-05	4.71994e-05	4.60619e-05	4.45887e-05	5.88668e-05	6.08375e-05	5.10989e-05	4.81153e-05	5.21945e-05	5.63917e-05	4.65398e-05	6.31324e-05	4.93708e-05	5.26e-05
P3645	tras-2-Hydroxycinnamic acid	0.718	MS2 reverse	182.082	112.315	0.00024056	0.000103501	0.000150195	9.88593e-05	0.00012032	0.000290115	0.000167259	0.000340051	0.000171495	0.000345161	0.000222038	0.000298686	0.000284657	0.000277015	0.000274791	0.000276901	0.00026337	0.00028619	0.000275583	0.000263293	0.000273354
P3647	Phenylpyruvate	0.6245	MS2 reverse	182.081	63.6225	8.57763e-05	0.000173997	0.000121004	0.000225866	0.000252609	9.97822e-05	0.000159839	0.000339391	0.000230531	0.000294765	0.000263927	0.000265281	0.000293803	0.000281283	5.25586e-05	5.33714e-05	8.97233e-05	5.37789e-05	5.16594e-05	5.78461e-05	5.98e-05
P3731	4-Pyridoxic acid	0.9912	MS2 forward	184.061	45.1685	2.70475e-05	3.69634e-05	3.86571e-05	4.04325e-05	3.3854e-05	4.14753e-05	3.6405e-05	7.59369e-05	5.35029e-05	7.23233e-05	4.12935e-05	6.04663e-05	4.67713e-05	5.83824e-05	0.000342629	0.000303427	0.000279279	0.000328964	0.000342444	0.000283269	0.000313335
P3734	Phosphorylcholine	0.9426	MS2 forward	184.074	444.101	0.00190412	0.00196758	0.00195103	0.00128546	0.00145832	0.00209867	0.00177753	0.00108643	0.000914785	0.000980913	0.00094797	0.000812974	0.00114951	0.000982096	0.000533096	0.000596542	0.000491256	0.000538147	0.000278409	0.0003697	0.000467858
P3739	1-Methylxanthine	0.9917	MS2 reverse	184.082	191.561	3.20626e-05	4.00327e-05	4.13226e-05	2.32532e-05	3.1922e-05	2.86562e-05	3.28749e-05	3.52949e-05	2.52186e-05	2.86745e-05	2.76435e-05	2.09952e-05	2.65251e-05	2.7392e-05	1.98778e-05	1.70385e-05	1.95686e-05	1.98091e-05	2.49298e-05	1.83509e-05	1.99e-05
P3745	Atrolactic acid	0.7892	MS2 reverse	184.097	88.425	9.36015e-05	1.68237e-05	0.000212549	0.000101181	0.00016173	0.000233085	0.000136495	0.000376882	0.000214963	0.000342751	0.00020963	0.000385555	0.000358441	0.000314704	4.40218e-05	4.21498e-05	4.38662e-05	3.19433e-05	2.63579e-05	4.75671e-05	3.93e-05
P3890	Ala-Pro	0.7281	MS2 reverse	187.109	353.861	0.000186929	0.00018282	0.00022607	0.000196961	0.000183462	0.000214768	0.000198502	0.000167201	0.000159898	0.000165886	0.000151335	0.000156859	0.000153498	0.000159113	0.000158049	0.000161519	0.000143479	0.000149535	0.000148986	0.000126088	0.000147943
P3903	1,3-Diaminopropane	0.7872	MS2 reverse	187.133	36.796	1.53305e-05	9.99605e-06	2.43028e-06	1.41728e-05	8.38729e-06	3.3297e-06	8.94109e-06	1.80933e-05	4.02954e-06	7.22251e-06	3.6869e-06	2.49017e-05	1.97878e-05	1.29536e-05	2.43587e-05	2.55694e-05	2.56455e-05	1.52761e-05	2.11132e-05	2.47614e-05	2.28e-05
P3996	L-N.gamma.-Monomethylarginine	0.9802	MS2 forward	189.135	470.95	0.000121736	0.000100132	0.000106622	8.51842e-05	0.000118076	0.000143692	0.000112574	0.00018235	0.000167854	0.000168951	0.00018945	0.000161439	0.00020049	0.000178422	0.000108462	0.000104983	9.7194e-05	8.37765e-05	0.000102412	8.78797e-05	9.75e-05
P4002	N6,N6,N6-Trimethyl-L-lysine	0.997	MS2 forward	189.161	491.795	0.000454843	0.000428473	0.000573546	0.000431679	0.000586441	0.0005486	0.000503931	0.000545717	0.000509237	0.000552199	0.00050584	0.000567037	0.000617719	0.000549625	0.000382819	0.000388887	0.000398561	0.000382218	0.000356912	0.000380009	0.000381568
P4015	Kynurenic acid	0.9057	MS2 forward	190.054	154.129	2.16154e-05	1.58538e-05	4.05119e-05	2.10887e-05	2.27269e-05	7.54368e-05	3.28722e-05	1.30995e-05	1.09904e-05	1.33368e-05	1.28244e-05	1.18727e-05	1.0331e-05	1.20758e-05	4.23876e-05	1.23914e-05	3.67044e-05	3.11549e-05	1.65259e-05	6.42243e-06	2.43e-05
P4077	L-Kynurenine	0.7656	MS2 reverse	191.082	236.312	1.67351e-05	3.16682e-05	3.19396e-05	1.889e-05	3.56699e-05	3.78545e-05	2.87929e-05	3.04307e-05	5.9596e-05	5.23269e-05	6.70331e-05	5.1713e-05	5.01609e-05	5.18768e-05	2.23228e-05	1.97361e-05	2.0643e-05	2.06573e-05	2.06002e-05	2.08365e-05	2.08e-05
P4114	5-Hydroxyindoleacetate	0.9921	MS2 reverse	192.066	260.281	7.78844e-06	8.07897e-06	7.58587e-06	7.04399e-06	8.41295e-06	8.20973e-06	7.85332e-06	1.07226e-05	1.1169e-05	1.13591e-05	1.12051e-05	1.25949e-05	1.20985e-05	1.15249e-05	2.06142e-05	2.09986e-05	2.22708e-05	2.04501e-05	2.31642e-05	2.22017e-05	2.16e-05
P4117	D-Ribose	1	MS2 reverse	192.087	95.179	8.41355e-05	0.000120486	0.000100228	0.000105543	0.000128998	0.000155324	0.000115786	5.65378e-05	0.000188687	0.000113486	0.000234078	0.000112803	8.80374e-05	0.000132272	0.000188382	0.000238858	0.000193766	0.000133106	0.000271466	0.000468112	0.000248948
P4160	Glutaric acid	0.9089	MS2 reverse	193.071	255.71	9.57748e-06	1.06854e-05	1.16185e-05	1.07883e-05	9.59793e-06	1.12771e-05	1.05908e-05	8.93272e-06	7.87858e-06	9.41703e-06	7.98522e-06	4.70318e-06	8.78049e-06	7.94954e-06	1.63571e-05	1.8216e-05	2.63193e-05	2.46383e-05	2.20996e-05	2.02649e-05	2.13e-05
P4204	Resorcinol, 2-acetyl-	0.9368	MS2 reverse	194.082	105.713	0.000111161	0.000146648	0.000116352	0.000163797	0.000150636	0.000121729	0.000135054	0.000313322	0.000139718	0.000103687	0.000149288	8.94862e-05	0.000108661	0.000150694	7.72753e-05	7.9466e-05	8.22852e-05	8.32183e-05	0.000161447	7.9887e-05	9.39e-05
P4207	Phenylacetylglycine	0.996	MS2 reverse	194.082	208.859	3.73662e-05	3.31667e-05	4.39013e-05	4.83253e-05	1.88095e-05	4.40233e-05	3.75987e-05	0.000189821	5.87092e-05	5.46786e-05	5.75353e-05	5.39384e-05	5.00848e-05	7.74612e-05	2.3767e-05	2.6299e-05	4.71734e-05	3.74716e-05	4.43813e-05	2.59203e-05	3.42e-05
P4337	Hippuric acid	0.9994	MS2 reverse	197.09	336.652	4.08132e-05	3.83728e-05	4.73131e-05	4.62668e-05	3.95861e-05	4.46906e-05	4.28404e-05	2.79531e-05	2.54772e-05	2.50871e-05	2.74863e-05	2.5551e-05	2.41997e-05	2.59591e-05	2.80226e-05	3.54831e-05	2.59058e-05	2.49151e-05	2.60791e-05	2.29185e-05	2.72e-05
P4378	Benzoic acid, 3-amino-	0.7787	MS2 reverse	198.077	96.697	1.53297e-05	1.64143e-05	2.31247e-05	3.57601e-06	1.67341e-05	2.69938e-05	1.70288e-05	5.71902e-05	1.89274e-05	3.28254e-05	2.61177e-05	2.94842e-05	4.86046e-05	3.55249e-05	1.39268e-05	2.35744e-05	8.72425e-06	1.66099e-05	2.45667e-05	2.06675e-05	1.8e-05
P4382	Nicotinuric acid	0.973	MS2 reverse	198.089	318.653	1.34823e-05	1.33716e-05	1.40147e-05	1.0277e-05	1.107e-05	1.35084e-05	1.26207e-05	5.37521e-06	5.66663e-06	7.39409e-06	3.42833e-06	6.25705e-06	5.83839e-06	5.65995e-06	7.20785e-06	6.53397e-06	7.02092e-06	7.98427e-06	6.73891e-06	8.52638e-06	7.34e-06
P4531	2-Butenoic acid, 3-methyl-	0.9037	MS2 reverse	201.113	109.725	1.48869e-05	4.00465e-05	5.63728e-05	3.53094e-05	1.79323e-05	6.19106e-05	3.77431e-05	2.31858e-05	1.81371e-05	3.97291e-05	2.19032e-05	2.3153e-05	1.92225e-05	2.42218e-05	3.04766e-05	3.1146e-05	3.28682e-05	3.682e-05	2.41723e-05	6.13278e-05	3.61e-05
P4536	Ile-Ser	0.9916	MS2 reverse	201.124	225.043	4.49677e-06	8.57098e-06	1.00489e-05	4.77472e-06	1.06825e-05	6.88012e-06	7.57567e-06	8.46175e-06	6.99334e-06	8.75463e-06	8.79108e-06	7.18504e-06	8.53433e-06	8.12003e-06	1.40975e-05	1.32364e-05	1.38341e-05	1.28047e-05	1.37533e-05	1.39666e-05	1.36e-05
P4556	O-Phosphoethanolamine	0.9933	MS2 reverse	202.048	207.208	9.80556e-05	8.18522e-05	0.000162051	0.00015067	7.14815e-05	0.000111532	0.000112607	0.000256926	0.000224291	0.000252986	0.000233297	0.000675054	9.13925e-05	0.000288991	2.3286e-05	2.4646e-05	7.39961e-05	1.98726e-05	1.27687e-05	2.10114e-05	2.93e-05
P4634	L-Carnitine	0.6026	MS2 reverse	203.139	333.691	2.70172e-05	2.87058e-05	3.32324e-05	2.77645e-05	2.76869e-05	2.99326e-05	2.90566e-05	2.13649e-05	1.92788e-05	1.94734e-05	2.13226e-05	1.79113e-05	1.82506e-05	1.96003e-05	1.13217e-05	1.20225e-05	1.04404e-05	1.11717e-05	9.09685e-06	1.10211e-05	1.08e-05
P4635	NG,NG-dimethyl-L-arginine(ADMA)	0.9741	MS2 forward	203.151	457.949	0.000169743	0.000153931	0.000160373	0.000152915	0.000167239	0.00018414	0.000164723	0.00022887	0.000224224	0.000235394	0.000205741	0.000216131	0.000265243	0.000229267	0.000171007	0.000174394	0.00017487	0.000155228	0.000172708	0.000137924	0.000164355
P4750	DL-Indole-3-lactic acid	0.6585	MS2 reverse	206.082	105.654	6.32782e-05	6.1421e-05	7.16922e-05	6.57807e-05	6.23168e-05	7.97169e-05	6.73676e-05	0.000247506	0.000161742	0.000185218	0.00013764	0.000167422	0.00012453	0.000170676	5.19089e-05	7.41279e-05	5.4926e-05	5.87643e-05	5.1418e-05	5.16265e-05	5.71e-05
P4786	Clofibrate	0.7605	MS2 reverse	207.053	259.549	6.51513e-06	7.63397e-06	8.89804e-06	8.18732e-06	8.75329e-06	8.85165e-06	8.1399e-06	1.70154e-05	1.77729e-05	2.08675e-05	2.42658e-05	2.11228e-05	1.76312e-05	1.97793e-05	1.13279e-05	1.1241e-05	1.12421e-05	1.01696e-05	1.25881e-05	1.32283e-05	1.16e-05
P4788	Coumarin	0.8056	MS2 reverse	207.062	154.111	0.000175034	0.000109584	0.000272809	0.000125863	0.000125278	0.000270407	0.000179829	3.24516e-05	2.13282e-05	3.53542e-05	3.50483e-05	3.64871e-05	3.01457e-05	3.18025e-05	0.000248733	0.000154015	0.000117467	0.000306926	0.000184947	6.57916e-05	0.000179647
P4895	Pro-Ala	0.9793	MS2 reverse	209.093	273.464	9.2268e-05	9.54077e-05	2.93519e-05	2.62674e-06	4.42897e-05	0.000110034	6.23296e-05	0.000709428	4.97474e-06	6.60562e-06	2.33141e-06	3.62493e-06	0.000717904	0.000240811	7.22153e-06	8.09714e-06	6.78118e-06	8.92445e-06	7.12891e-06	5.93489e-06	7.35e-06
P4921	DL-Methionine sulfoxide	0.8683	MS2 reverse	210.018	341.791	1.26913e-05	1.11037e-05	1.42669e-05	1.03584e-05	9.44162e-06	1.27513e-05	1.17689e-05	7.87155e-06	4.38492e-06	6.01655e-06	5.48214e-06	4.61753e-06	5.08181e-06	5.57575e-06	2.33723e-06	1.90435e-06	1.68682e-06	2.30334e-06	1.07408e-06	1.28914e-06	1.77e-06
P4927	3-Methylglutaric acid	0.7469	MS2 reverse	210.077	123.673	6.89998e-05	7.19336e-05	7.04846e-05	6.66053e-05	6.7001e-05	7.9808e-05	7.08054e-05	9.07695e-05	8.21216e-05	9.25806e-05	9.07964e-05	9.1141e-05	7.87802e-05	8.76982e-05	5.98909e-05	6.86755e-05	5.93741e-05	4.83746e-05	5.25987e-05	6.11444e-05	5.83e-05
P4932	Ala-Gly	1	MS2 reverse	210.085	42.1565	1.46146e-05	1.80658e-05	1.74923e-05	1.14108e-05	8.87338e-06	2.04186e-05	1.51459e-05	0.000117096	0.000106344	0.000109359	0.000110162	0.000137179	0.000103991	0.000114022	2.61753e-06	3.20415e-05	2.13545e-06	2.67875e-05	3.6182e-06	3.97541e-06	1.19e-05
P5005	Diethanolamine	0.7852	MS2 reverse	211.17	35.3545	0.000130497	0.000139522	0.000146339	0.000240977	0.00021159	0.00021794	0.000181144	0.000205976	0.000164897	0.000186329	0.000121081	0.000162594	0.000117574	0.000159742	3.09657e-05	2.88177e-05	3.17831e-05	3.20776e-05	2.54684e-05	3.85205e-05	3.13e-05
P5027	2,5-Dihydroxycinnamic acid methyl ester	0.7917	MS2 forward	212.092	124.803	3.25842e-05	3.45903e-05	3.70816e-05	3.18516e-05	3.05006e-05	4.11495e-05	3.46263e-05	0.000308857	0.000133571	0.000150008	0.000295762	0.000151352	0.000230099	0.000211608	2.25146e-05	2.52515e-05	2.60782e-05	2.35795e-05	2.6359e-05	2.1015e-05	2.41e-05
P5033	D-Pinitol	0.9903	MS2 forward	212.114	260.029	9.7065e-05	9.88991e-05	0.000100781	0.000104343	0.00010033	0.000109294	0.000101785	0.000144772	0.000149035	0.000154319	0.000156951	0.000157065	0.000150236	0.000152063	0.000132605	0.000145922	0.000132464	0.000138059	0.000153353	0.000147936	0.000141723
P5072	Glyceric acid	0.6321	MS2 reverse	213.057	368.279	8.16716e-06	7.78538e-06	8.40931e-06	7.94495e-06	1.12333e-05	1.0263e-05	8.96718e-06	9.32755e-06	2.39173e-05	9.17379e-06	9.28999e-06	9.46416e-06	1.11514e-05	1.2054e-05	1.15571e-05	1.24125e-05	1.30762e-05	1.17347e-05	1.43488e-05	1.52918e-05	1.31e-05
P5215	(.+/-.)-Lavandulol	0.6789	MS2 forward	215.165	98.326	4.88708e-06	4.9338e-06	4.514e-06	5.30296e-06	4.52724e-06	6.92086e-06	5.18099e-06	6.57238e-05	6.52809e-05	6.36792e-05	6.80395e-05	6.55438e-05	6.56914e-05	6.56598e-05	0.000816921	0.000871679	0.000810881	0.000808683	0.000858266	0.00082385	0.000831713
P5276	L-Cysteinesulfinic acid	0.8207	MS2 forward	217.02	382.055	1.90218e-05	2.23193e-05	2.77121e-05	2.90662e-05	2.53922e-05	2.52881e-05	2.48e-05	2.27089e-05	1.80104e-05	3.88093e-05	2.39577e-05	2.30385e-05	1.72745e-05	2.39665e-05	1.07756e-05	1.31674e-05	1.10884e-05	9.94048e-06	1.47134e-05	1.33123e-05	1.22e-05
P5298	Val-Val	0.9537	MS2 reverse	217.155	199.124	1.01964e-05	9.58025e-06	1.06772e-05	1.10861e-05	1.15157e-05	1.1955e-05	1.08351e-05	2.27214e-05	2.11934e-05	2.1307e-05	1.83836e-05	1.73429e-05	1.79562e-05	1.98174e-05	1.49298e-05	1.24351e-05	1.1599e-05	8.97104e-06	1.08238e-05	9.7788e-06	1.14e-05
P5346	Ala-Lys	0.8137	MS2 forward	218.151	405.801	1.25036e-05	1.58674e-05	1.49715e-05	1.47257e-05	1.28108e-05	1.67564e-05	1.46059e-05	1.72042e-05	1.40564e-05	1.86387e-05	1.77001e-05	1.21527e-05	1.85356e-05	1.63813e-05	7.4296e-06	7.72275e-06	5.78797e-06	7.29818e-06	5.74768e-06	6.5955e-06	6.76e-06
P5360	Dodecanoic acid	0.7653	MS2 reverse	218.212	147.402	1.6757e-05	1.82083e-05	1.8426e-05	1.68996e-05	1.69439e-05	2.02001e-05	1.79058e-05	5.7872e-05	5.22263e-05	6.063e-05	5.97954e-05	5.7971e-05	5.66692e-05	5.75273e-05	1.76062e-05	2.08843e-05	1.86042e-05	1.79888e-05	1.86604e-05	1.71717e-05	1.85e-05
P5381	5-L-Glutamyl-L-alanine	0.8725	MS2 forward	219.098	395.112	4.84661e-05	4.1629e-05	4.91386e-05	4.06215e-05	4.22278e-05	5.74567e-05	4.659e-05	4.63309e-05	4.27957e-05	4.67685e-05	4.21283e-05	4.54611e-05	4.61382e-05	4.49371e-05	4.05011e-05	4.33651e-05	4.67593e-05	5.56882e-05	6.30735e-05	6.04419e-05	5.16e-05
P5388	Val-Thr	0.9854	MS2 reverse	219.135	248.069	1.89347e-05	2.42818e-05	1.90125e-05	1.43019e-05	2.6987e-05	2.99583e-05	2.2246e-05	2.29112e-05	2.5384e-05	2.85605e-05	2.94424e-05	3.19789e-05	2.37959e-05	2.70122e-05	1.17774e-05	1.26316e-05	1.3113e-05	9.92292e-06	1.01108e-05	1.24929e-05	1.17e-05
P5397	N-Methyl-1-deoxynojirimycin	0.652	MS2 reverse	219.139	93.3385	3.43894e-05	3.7321e-05	3.68696e-05	4.02113e-05	3.57981e-05	6.24825e-06	3.18063e-05	4.14769e-05	4.95716e-05	4.8012e-05	4.92583e-05	4.75773e-05	4.47801e-05	4.67794e-05	5.05723e-05	4.79183e-05	4.64858e-05	4.54532e-05	4.95131e-05	4.58845e-05	4.76e-05
P5533	Allocystathionine	0.9384	MS2 reverse	222.062	399.666	0.000406578	0.000388081	0.000458782	0.000329708	0.000389247	0.000440213	0.000402101	0.000284083	0.000254532	0.000285129	0.000238497	0.00023711	0.000282589	0.000263657	0.000266218	0.00027566	0.000245886	0.000250738	0.000216358	0.000204084	0.000243157
P5637	Homovanillic acid	0.8768	MS2 reverse	224.093	129.877	0.000116539	5.96076e-05	6.51462e-05	5.39206e-05	6.85162e-05	6.12076e-05	7.08229e-05	5.65598e-05	0.000112415	9.64411e-05	0.000110914	0.000166825	0.000219409	0.000127094	9.84733e-05	7.02031e-05	7.08027e-05	8.34201e-05	7.83507e-05	6.32533e-05	7.74e-05
P5640	Dulcitol	0.8056	MS2 reverse	224.113	304.441	4.37437e-05	8.82775e-05	6.71571e-05	0.000101438	8.25105e-05	0.000189156	9.53805e-05	4.74873e-05	0.000480743	0.000157199	0.000412098	0.00020788	0.000268294	0.000262283	5.9916e-05	3.45763e-05	6.77675e-05	3.21355e-05	4.86064e-05	7.91467e-05	5.37e-05
P5693	Benzeneacetic acid, .alpha.-ethyl-	0.9991	MS2 reverse	225.113	101.691	2.28893e-05	1.85589e-05	1.9348e-05	1.90869e-05	2.2435e-05	1.94487e-05	2.02945e-05	1.26245e-05	1.07713e-05	1.02776e-05	9.51925e-06	1.2209e-05	1.41057e-05	1.15846e-05	0.000247409	0.000256924	0.000249492	0.000244416	0.00026163	0.000244656	0.000250755
P5736	Nicotine	0.606	MS2 reverse	226.127	258.015	7.31248e-06	7.53833e-06	9.99845e-06	9.43039e-06	9.30064e-06	1.06632e-05	9.04058e-06	1.25167e-05	1.26435e-05	1.27098e-05	1.15193e-05	1.26645e-05	1.13558e-05	1.22349e-05	1.13532e-05	1.45274e-05	1.33998e-05	1.10281e-05	9.56396e-06	9.15785e-06	1.15e-05
P5765	L-Fucose-1-phosphate	0.9588	MS2 reverse	227.028	214.133	8.93129e-05	5.43836e-05	8.35769e-05	7.17928e-05	9.85255e-05	0.000105233	8.3804e-05	2.70433e-05	4.16567e-05	4.52696e-05	3.6816e-05	6.68431e-05	3.46555e-05	4.20473e-05	9.99468e-05	8.52812e-05	0.00010523	0.000104879	8.67179e-05	5.24277e-05	8.91e-05
P5784	Deoxygalactonojirimycin	0.7183	MS2 reverse	227.104	390.779	1.53752e-06	1.5162e-05	1.7885e-05	8.64359e-06	1.3496e-05	1.20388e-05	1.14605e-05	1.71241e-05	1.13155e-05	9.64853e-06	1.37976e-05	1.37713e-05	1.82121e-05	1.39782e-05	2.18148e-05	2.23472e-05	2.05582e-05	2.72988e-05	3.32854e-05	2.69408e-05	2.54e-05
P5980	3-Methylhistidine	0.9067	MS2 reverse	230.115	344.199	6.87588e-06	8.00552e-06	1.07247e-05	1.30964e-05	7.26127e-06	8.06121e-06	9.00417e-06	4.36553e-06	6.11851e-06	8.35072e-06	7.80469e-06	1.43363e-05	9.10061e-06	8.34606e-06	1.41168e-05	1.01313e-05	1.16465e-05	1.10333e-05	1.34251e-05	1.06712e-05	1.18e-05
P6030	Pro-Asp	0.9977	MS2 forward	231.098	377.752	2.79302e-05	1.50387e-05	2.74024e-05	2.94689e-05	2.78652e-05	2.94891e-05	2.61991e-05	2.07851e-05	3.65215e-05	3.74066e-05	1.82351e-05	3.8704e-05	3.75855e-05	3.15396e-05	3.46977e-05	3.59268e-05	3.54704e-05	2.32434e-05	4.02448e-05	3.49556e-05	3.41e-05
P6055	Val-Ile	0.9654	MS2 forward	231.171	182.793	7.76434e-05	7.69161e-05	8.0787e-05	7.565e-05	7.28503e-05	8.65458e-05	7.83988e-05	0.000153784	0.00015519	0.000174448	0.000161185	0.000173291	0.000151495	0.000161565	4.69581e-05	4.87305e-05	5.0579e-05	4.88699e-05	4.73372e-05	4.21425e-05	4.74e-05
P6088	Lys-Cys	0.9416	MS2 forward	232.117	264.737	5.61514e-06	6.22593e-06	9.48097e-06	7.58609e-06	9.84048e-06	7.96987e-06	7.78641e-06	3.16286e-05	3.73687e-05	3.09936e-05	2.86695e-05	3.30068e-05	2.70465e-05	3.14523e-05	3.47886e-05	3.10993e-05	3.17922e-05	3.02729e-05	3.26102e-05	2.85747e-05	3.15e-05
P6127	Glu-Cys	0.8848	MS2 reverse	233.064	334.904	1.18882e-05	1.21436e-05	1.36523e-05	1.33323e-05	3.72256e-05	2.87946e-05	1.95061e-05	1.31426e-05	1.44156e-05	4.48222e-05	1.64145e-05	1.70195e-05	1.36571e-05	1.99119e-05	1.06803e-05	3.27508e-05	9.31345e-06	3.00423e-05	3.39851e-05	9.86071e-06	2.11e-05
P6153	Ile-Thr	0.9526	MS2 reverse	233.15	222.426	3.56271e-05	3.47275e-05	3.69928e-05	3.5192e-05	3.66688e-05	3.82096e-05	3.62363e-05	6.40058e-05	5.47763e-05	7.28192e-05	7.05055e-05	4.42366e-05	6.45746e-05	6.18197e-05	1.36817e-05	1.68157e-05	1.73066e-05	1.54064e-05	9.22857e-06	1.43043e-05	1.45e-05
P6209	Lys-Ser	0.9979	MS2 reverse	234.15	49.541	3.29429e-05	3.47729e-05	5.29259e-05	3.2609e-05	4.03423e-05	4.17604e-05	3.92255e-05	1.86091e-05	3.52805e-05	2.7672e-05	4.73623e-05	4.12844e-05	2.58111e-05	3.26699e-05	0.000522069	0.000816374	0.0004978	0.000524819	0.000627627	0.000765785	0.000625746
P6283	Glycerol 3-phosphate	0.8852	MS2 forward	236.024	264.736	7.78964e-05	8.77691e-05	7.70564e-05	9.69275e-05	8.9302e-05	9.65205e-05	8.75786e-05	0.000192505	0.00018581	0.000211388	0.00022197	0.00021644	0.000182641	0.000201792	0.00014234	0.000147495	0.000138313	0.00013665	0.000169621	0.000175754	0.000151695
P6299	Phe-Ala	0.9949	MS2 reverse	236.114	354.731	1.08986e-05	1.55476e-05	1.49834e-05	1.6078e-05	1.51146e-05	1.89139e-05	1.5256e-05	1.77137e-05	2.9584e-05	1.89113e-05	3.68296e-05	2.19539e-05	1.80522e-05	2.38408e-05	2.87203e-05	2.8936e-05	2.68606e-05	2.12343e-05	2.8059e-05	3.28661e-05	2.78e-05
P6364	Pro-Val	0.9702	MS2 reverse	237.124	256.893	4.19111e-05	6.53559e-05	5.43577e-05	5.37754e-05	5.96722e-05	6.67777e-05	5.6975e-05	5.34233e-05	0.000179982	0.000155335	0.000197744	0.000124761	5.38623e-05	0.000127518	2.7397e-05	2.05725e-05	1.56102e-05	3.19342e-05	1.23546e-05	2.37863e-05	2.19e-05
P6413	Tyr-Gly	0.9591	MS2 forward	238.095	150.495	0.000203591	1.1744e-05	0.000260691	3.4016e-05	2.27118e-05	0.000245384	0.00012969	0.00057487	0.000465044	0.000530459	0.000493568	0.000468597	0.00044786	0.000496733	0.000381299	0.000357835	0.000382013	0.000384319	0.000380571	0.000356574	0.000373768
P6477	4-Methoxycinnamic acid	0.8548	MS2 reverse	239.097	150.541	3.34868e-05	3.32405e-05	4.01391e-05	3.66339e-05	3.67551e-05	3.7487e-05	3.62904e-05	7.06572e-05	4.1764e-05	0.000142727	6.41631e-05	4.94906e-05	6.24195e-05	7.18702e-05	4.54161e-05	4.16276e-05	4.16334e-05	4.0466e-05	3.04526e-05	4.10058e-05	4.01e-05
P6689	Beta-D-Fructose 6-phosphate	0.8474	MS2 reverse	243.027	380.079	7.0928e-06	5.47257e-06	5.77198e-06	7.06817e-06	5.14032e-06	6.74072e-06	6.21443e-06	1.03617e-05	9.78691e-06	1.14951e-05	1.15988e-05	1.07316e-05	1.07682e-05	1.07904e-05	8.46312e-06	7.29411e-06	8.21062e-06	7.35353e-06	1.00878e-05	9.15757e-06	8.43e-06
P6703	Thymidine	0.9879	MS2 forward	243.098	99.722	1.95203e-05	1.80161e-05	2.30196e-05	2.15519e-05	2.60623e-05	2.03163e-05	2.14144e-05	5.86703e-05	5.81719e-05	5.9836e-05	6.87707e-05	6.18216e-05	5.64954e-05	6.06276e-05	6.58332e-05	5.93132e-05	5.41384e-05	5.52638e-05	6.80914e-05	6.5305e-05	6.13e-05
P6720	Lys-Pro	0.8411	MS2 reverse	243.161	281.935	4.84303e-06	4.16346e-06	4.43855e-06	3.6253e-06	4.44489e-06	6.04454e-06	4.59329e-06	2.22741e-06	1.6827e-06	1.92467e-06	2.15761e-06	1.76172e-06	2.48843e-06	2.04042e-06	1.02062e-05	8.89162e-06	7.464e-06	1.10167e-05	7.25218e-06	6.27647e-06	8.52e-06
P6814	Uridine	0.9957	MS2 forward	245.078	154.017	8.05483e-05	8.49752e-05	8.30126e-05	8.80927e-05	7.1544e-05	9.45471e-05	8.37866e-05	0.000100651	8.76518e-05	0.000107098	0.000100851	0.000103766	9.0693e-05	9.84517e-05	3.57516e-05	3.47504e-05	3.64671e-05	3.48237e-05	3.27755e-05	3.61254e-05	3.51e-05
P6833	Pro-Glu	0.9561	MS2 forward	245.114	357.509	1.91292e-05	2.01269e-05	2.1949e-05	2.40462e-05	2.17088e-05	1.97892e-05	2.11249e-05	2.67701e-05	2.62583e-05	2.785e-05	2.54929e-05	2.69396e-05	2.36481e-05	2.61598e-05	2.53223e-05	2.68985e-05	2.73929e-05	1.97211e-05	2.94438e-05	2.20338e-05	2.51e-05
P6855	Ile-Ile	0.9918	MS2 forward	245.187	167.814	0.000315055	0.000286641	0.00031276	0.000318867	0.000284455	0.000345651	0.000310571	0.000469124	0.000414372	0.000486031	0.0004548	0.000488123	0.000421644	0.000455682	7.9849e-05	8.27603e-05	0.000100012	7.62968e-05	7.40959e-05	7.97365e-05	8.21e-05
P6860	Ile-Leu	0.9955	MS2 forward	245.191	92.753	2.06291e-05	2.08278e-05	1.88896e-05	2.14866e-05	2.13173e-05	2.05881e-05	2.06231e-05	1.55129e-05	1.3938e-05	1.62674e-05	1.28879e-05	1.76815e-05	1.46638e-05	1.51586e-05	5.77085e-05	4.37777e-05	4.2737e-05	4.38378e-05	4.91025e-05	4.76611e-05	4.75e-05
P6904	Arg-Ala	0.7539	MS2 forward	246.157	387.807	7.58519e-05	7.5695e-05	7.64117e-05	6.08154e-05	5.92579e-05	8.11214e-05	7.15256e-05	0.000121344	9.02831e-05	0.000114507	0.000102557	8.86562e-05	9.49432e-05	0.000102049	3.44028e-05	3.84935e-05	3.48539e-05	3.20156e-05	2.32577e-05	3.08076e-05	3.23e-05
P6911	Lys-Val	0.9925	MS2 reverse	246.184	500.577	0.000892277	0.000874188	0.00108465	0.000710213	0.000854749	0.00107195	0.000914671	0.00118877	0.000924146	0.00106642	0.000705626	0.000829829	0.00129581	0.00100177	0.00067596	0.00077717	0.000668493	0.000581014	0.000506059	0.00052859	0.000622881
P6923	Myristic acid	0.8021	MS2 reverse	246.244	52.728	0.00170019	0.00169933	0.0018302	0.00176716	0.00179124	0.00185188	0.00177333	0.000969115	0.000788522	0.000975779	0.000670552	0.000801644	0.000715581	0.000820199	0.00187999	0.00193652	0.00100825	0.00103589	0.0017899	0.00107399	0.00145409
P6938	(R)-3-Hydroxybutyric acid	0.899	MS2 reverse	247.059	328.637	0.000141462	0.000162982	0.000135264	0.000156631	0.000135876	0.0001735	0.000150952	0.000296235	0.000311141	0.000344462	0.000327887	0.000367268	0.00030196	0.000324825	0.000192269	0.000200304	0.000212993	0.000201263	0.000236114	0.000227476	0.000211737
P6958	Val-Glu	0.7856	MS2 forward	247.13	356.862	2.0813e-05	1.91782e-05	2.22608e-05	2.15606e-05	3.9648e-05	2.23433e-05	2.43007e-05	1.76742e-05	2.01353e-05	2.22144e-05	2.04866e-05	2.12287e-05	1.98577e-05	2.02662e-05	2.19727e-05	2.09235e-05	2.20159e-05	1.93039e-05	2.26475e-05	2.00755e-05	2.12e-05
P7015	6-Hydroxymelatonin	0.677	MS2 reverse	248.114	388.806	0.000107946	0.000175512	0.000157728	0.000180549	0.000163473	0.000434085	0.000203216	0.000127887	0.00114697	0.000409807	0.000947998	0.000516232	0.000809713	0.000659767	0.000205711	0.000166135	0.000260131	0.000127659	0.000238941	0.000310837	0.000218235
P7173	N-Benzyloxycarbonylglycine	0.9998	MS2 reverse	251.103	297.943	6.85456e-05	0.000110336	7.12521e-05	7.84394e-05	6.47525e-05	8.63069e-05	7.99387e-05	5.20359e-05	4.8015e-05	5.20272e-05	5.60874e-05	4.43184e-05	3.52147e-05	4.79498e-05	6.92804e-06	6.73886e-06	6.51922e-06	7.9028e-06	5.41894e-06	6.76821e-06	6.71e-06
P7275	1,2,3-Benzenetriol	0.9084	MS2 reverse	253.071	346.685	6.75512e-05	7.7211e-05	7.66492e-05	6.67729e-05	6.8873e-05	7.51516e-05	7.20348e-05	4.7997e-05	3.66383e-05	3.9228e-05	3.74235e-05	3.11777e-05	3.7921e-05	3.83976e-05	3.40594e-05	3.57392e-05	3.03817e-05	3.43255e-05	3.08109e-05	2.85994e-05	3.23e-05
P7283	Imidazoleacetic acid	0.9989	MS2 reverse	253.092	362.918	6.91953e-06	6.86323e-06	8.13042e-06	5.24629e-06	8.16295e-06	7.40394e-06	7.12106e-06	1.12114e-05	1.01341e-05	1.58695e-05	1.11849e-05	1.18007e-05	1.06544e-05	1.18092e-05	7.56104e-06	8.39963e-06	1.07013e-05	8.80553e-06	1.02838e-05	9.65763e-06	9.23e-06
P7395	N6-Acetyl-L-lysine	0.9944	MS2 reverse	255.064	293.969	9.71679e-05	8.84815e-05	0.000105419	6.43195e-05	9.19343e-05	0.000105127	9.2075e-05	7.46769e-05	6.756e-05	0.000122271	7.9534e-05	0.000106574	0.000104787	9.25671e-05	4.71243e-05	4.68429e-05	4.69333e-05	2.96278e-05	3.02933e-05	3.09744e-05	3.86e-05
P7595	Glycerophosphocholine	0.969	MS2 forward	258.112	361.635	0.000615808	0.000585707	0.000740789	0.000560789	0.000571088	0.000682071	0.000626042	0.00059719	0.000627342	0.000643856	0.000632563	0.000646771	0.000665641	0.000635561	0.000542967	0.000545133	0.000492599	0.000514699	0.00050466	0.000491914	0.000515329
P7659	gamma-L-Glutamyl-L-glutamic acid	0.8868	MS2 reverse	259.097	76.646	1.03738e-05	1.11339e-05	1.24113e-05	1.00094e-05	1.00677e-05	1.30128e-05	1.11682e-05	1.60092e-05	1.2859e-05	1.57819e-05	1.39795e-05	1.53327e-05	1.58674e-05	1.49716e-05	6.36011e-05	6.40779e-05	6.07064e-05	6.59792e-05	7.91008e-05	4.92441e-05	6.38e-05
P7715	Gln-Asn	0.7535	MS2 reverse	260.115	361.5	8.97273e-06	8.82331e-06	1.16118e-05	1.76687e-05	8.81534e-06	1.42315e-05	1.16872e-05	1.0172e-05	1.20167e-05	1.01821e-05	1.25301e-05	1.12127e-05	1.30884e-05	1.15337e-05	8.42365e-06	9.01858e-06	7.91792e-06	6.54558e-06	9.39701e-06	9.15528e-06	8.41e-06
P7727	Leu-Ser	0.982	MS2 reverse	260.161	268.214	2.31667e-05	2.14151e-05	2.43864e-05	2.05407e-05	1.59677e-05	3.03597e-05	2.26394e-05	1.59033e-05	1.37081e-05	1.60141e-05	1.60262e-05	1.88768e-05	1.49448e-05	1.59122e-05	7.05295e-06	4.66037e-06	5.66424e-06	9.50006e-06	2.90382e-06	7.22485e-06	6.17e-06
P7738	Lys-Ile	0.6644	MS2 forward	260.198	327.676	3.38964e-05	3.24228e-05	3.63596e-05	2.91137e-05	3.08394e-05	3.81834e-05	3.34692e-05	4.25017e-05	3.93783e-05	4.48121e-05	4.18617e-05	4.1657e-05	3.75447e-05	4.12926e-05	2.23042e-05	2.25713e-05	2.09522e-05	2.1793e-05	1.74981e-05	1.77083e-05	2.05e-05
P7739	Leu-Lys	0.7082	MS2 forward	260.198	344.329	2.1811e-05	2.03513e-05	2.46131e-05	2.43263e-05	1.97177e-05	2.38574e-05	2.24461e-05	3.45482e-05	2.85653e-05	3.54263e-05	3.05183e-05	3.76732e-05	2.8993e-05	3.26207e-05	1.73507e-05	1.69212e-05	1.90513e-05	1.60244e-05	1.36036e-05	1.64143e-05	1.66e-05
P7760	alpha-D-Glucose 1-phosphate	0.969	MS2 forward	261.038	451.75	5.16793e-05	4.21311e-05	4.54069e-05	2.75321e-05	3.81223e-05	4.77461e-05	4.21029e-05	2.1159e-05	2.0064e-05	2.30669e-05	2.17569e-05	1.51613e-05	2.39164e-05	2.08541e-05	9.4026e-06	1.21571e-05	8.52098e-06	9.94157e-06	4.13464e-06	6.27937e-06	8.41e-06
P7782	Ketoleucine	0.683	MS2 reverse	261.133	150.579	3.75666e-06	9.70671e-06	1.65856e-05	1.10063e-05	1.08224e-05	1.28487e-05	1.07877e-05	1.26124e-05	9.14719e-06	1.04244e-05	1.18145e-05	8.62073e-06	7.08136e-06	9.9501e-06	2.63145e-05	1.43774e-05	1.10997e-05	3.0719e-05	1.00341e-05	3.78483e-05	2.17e-05
P7784	Ile-Glu	0.7616	MS2 forward	261.146	337.877	4.30158e-05	3.98395e-05	4.20064e-05	0.000119768	4.33877e-05	5.25341e-05	5.67586e-05	5.14285e-05	5.98135e-05	5.78207e-05	5.66608e-05	5.3653e-05	8.61149e-05	6.09152e-05	3.82445e-05	3.78978e-05	4.15415e-05	3.15638e-05	4.42451e-05	3.17946e-05	3.75e-05
P7789	Lys-Asn	0.9795	MS2 forward	261.161	145.95	5.65491e-05	5.73963e-05	2.86335e-05	6.83783e-05	3.56128e-05	5.87544e-05	5.08874e-05	0.000682576	0.00041293	0.000650302	0.000514874	0.000506466	0.00025912	0.000504378	5.60065e-05	5.50114e-05	6.75686e-05	6.54435e-05	6.38428e-05	5.9993e-05	6.13e-05
P7790	Pro-Gln	0.8837	MS2 reverse	261.161	278.883	7.82071e-06	1.2337e-05	1.06096e-05	1.17871e-05	1.39371e-05	1.22245e-05	1.14526e-05	2.08561e-05	1.8458e-05	1.83472e-05	2.08525e-05	2.27122e-05	1.83202e-05	1.99244e-05	1.81631e-05	1.58135e-05	1.7031e-05	1.45523e-05	1.76388e-05	1.5646e-05	1.65e-05
P7848	Arg-Ser	0.8833	MS2 reverse	262.152	395.699	2.89472e-05	2.34471e-05	2.40854e-05	1.98559e-05	2.12287e-05	2.51655e-05	2.37883e-05	3.39127e-05	2.74011e-05	3.10523e-05	3.24148e-05	2.29051e-05	2.68496e-05	2.90893e-05	1.55279e-05	1.33778e-05	1.71258e-05	1.28614e-05	1.16807e-05	9.81668e-06	1.34e-05
P7900	Thr-Val	0.7148	MS2 reverse	263.094	108.364	3.22896e-05	2.41835e-05	3.19199e-05	2.70013e-05	4.50987e-05	3.66174e-05	3.28517e-05	1.87705e-05	1.90238e-05	2.26496e-05	1.84824e-05	2.09131e-05	1.96666e-05	1.99177e-05	7.17667e-05	6.80789e-05	8.26224e-05	7.08801e-05	7.72158e-05	7.85236e-05	7.48e-05
P7908	Pro-Ser	0.9627	MS2 reverse	263.127	271.862	2.79149e-05	8.10652e-06	3.16521e-05	2.59391e-06	2.94995e-06	2.89767e-05	1.70323e-05	3.42763e-06	5.7109e-06	1.0139e-05	4.27444e-06	1.04326e-05	5.30478e-06	6.54821e-06	1.98176e-05	2.03272e-05	2.03762e-05	1.80235e-05	2.06185e-05	3.26759e-06	1.71e-05
P7911	Phe-Pro	0.6866	MS2 forward	263.14	217.43	2.28294e-05	2.28694e-05	2.46414e-05	2.54399e-05	2.47073e-05	4.94385e-05	2.8321e-05	2.44226e-05	2.80072e-05	2.96769e-05	2.44695e-05	3.11725e-05	5.75026e-05	3.25419e-05	6.07843e-05	6.47377e-05	6.52574e-05	6.42771e-05	7.38438e-05	6.71803e-05	6.6e-05
P7915	Ile-Met	0.9734	MS2 reverse	263.143	171.891	2.49763e-05	2.98576e-05	3.60535e-05	3.42643e-05	2.64419e-05	4.13187e-05	3.2152e-05	3.90538e-05	2.94938e-05	3.85136e-05	3.95635e-05	3.85016e-05	2.5955e-05	3.51802e-05	1.86803e-05	1.97006e-05	1.9252e-05	1.82399e-05	1.81408e-05	1.82558e-05	1.87e-05
P7972	Gly-Lys	0.7311	MS2 reverse	264.16	118.673	1.93369e-05	2.04532e-05	2.14672e-05	2.19375e-05	2.38387e-05	2.09584e-05	2.1332e-05	2.50953e-05	2.25844e-05	2.58494e-05	2.49049e-05	2.3065e-05	2.37093e-05	2.42014e-05	3.96035e-05	4.15005e-05	3.67747e-05	3.75639e-05	4.21265e-05	4.13242e-05	3.98e-05
P8024	Thiamine	0.9968	MS2 forward	265.117	355.369	5.94291e-05	5.84041e-05	4.46564e-05	9.17715e-05	5.66082e-05	4.17708e-05	5.87733e-05	3.81219e-05	4.29001e-05	3.652e-05	3.34769e-05	7.80056e-05	3.29667e-05	4.36652e-05	2.17489e-05	2.39682e-05	2.10974e-05	2.33411e-05	2.28299e-05	2.48328e-05	2.3e-05
P8049	trans-Vaccenic acid	0.9093	MS2 forward	265.254	32.991	0.00241931	0.0019049	0.00191631	0.00158667	0.0014609	0.00220033	0.00191474	0.00161532	0.00129425	0.00166882	0.00147567	0.00161494	0.00152681	0.00153263	0.000724535	0.000614021	0.00071618	0.000749274	0.000719583	0.000706551	0.000705024
P8073	1-Piperazinecarboxamide, N,N-diethyl-4-methyl-	0.9579	MS2 reverse	266.116	321.708	4.15303e-05	3.73522e-05	4.23317e-05	3.52271e-05	4.14339e-05	4.49002e-05	4.04626e-05	3.21462e-05	2.9037e-05	2.81288e-05	3.34195e-05	2.7014e-05	2.74354e-05	2.95301e-05	2.15395e-05	2.33938e-05	1.86577e-05	2.40504e-05	1.71025e-05	1.66327e-05	2.02e-05
P8075	Pro-Trp	0.9935	MS2 reverse	266.125	388.983	0.000248017	0.000398939	0.000363463	0.000387146	0.000364376	0.000988191	0.000458355	0.000278124	0.00271213	0.00089966	0.00221812	0.0012236	0.0020086	0.00155671	0.00042574	0.000344296	0.000577243	0.000238048	0.000418979	0.000648304	0.000442102
P8273	His-Ile	0.8391	MS2 forward	269.161	274.741	3.84433e-05	4.21797e-05	4.55203e-05	4.2904e-05	4.36751e-05	5.06819e-05	4.39007e-05	4.74766e-05	3.84977e-05	4.73876e-05	4.39825e-05	3.85728e-05	4.06659e-05	4.27638e-05	2.1089e-05	2.11929e-05	2.0057e-05	2.00084e-05	1.56249e-05	1.7002e-05	1.92e-05
P8333	L-leucyl-L-proline	1	MS2 reverse	270.179	38.4565	3.47507e-06	4.94158e-05	5.08466e-05	3.27523e-06	5.45427e-05	1.26697e-05	2.90375e-05	2.97412e-05	3.37492e-05	3.62435e-05	4.84014e-06	4.08517e-06	5.62723e-05	2.74886e-05	1.44049e-05	3.87229e-05	1.37699e-05	1.89648e-05	1.36649e-05	1.42181e-05	1.9e-05
P8359	L-Menthol	0.9837	MS2 reverse	271.02	308.983	3.09316e-05	3.13742e-05	3.26096e-05	2.87638e-05	2.93946e-05	3.56972e-05	3.14618e-05	3.72194e-05	4.04876e-05	4.31708e-05	4.34583e-05	3.93843e-05	3.58032e-05	3.99206e-05	1.18068e-05	1.32659e-05	1.34599e-05	1.17526e-05	1.13202e-05	1.24952e-05	1.24e-05
P8362	Apigenin	0.737	MS2 reverse	271.061	127.751	1.29842e-05	1.37736e-05	1.25219e-05	1.255e-05	1.18702e-05	1.45617e-05	1.30436e-05	4.18893e-05	4.07743e-05	4.31565e-05	6.04901e-05	4.186e-05	4.06895e-05	4.481e-05	5.96432e-05	3.85874e-05	4.17365e-05	3.88678e-05	6.43153e-05	3.91668e-05	4.71e-05
P8400	Myristoleic acid	0.629	MS2 reverse	271.166	188.049	4.05808e-06	4.70236e-06	4.5519e-06	6.16426e-06	4.31794e-06	4.15865e-06	4.65886e-06	5.84514e-06	5.51707e-06	6.346e-06	6.26163e-06	5.08001e-06	6.44916e-06	5.9165e-06	2.79416e-05	1.52946e-05	3.57546e-05	2.12553e-05	1.49676e-05	1.44628e-05	2.16e-05
P8450	Pro-Arg	0.6472	MS2 forward	272.173	422.882	4.35858e-05	4.50399e-05	4.16311e-05	4.28891e-05	4.69145e-05	5.06361e-05	4.51161e-05	5.11723e-05	4.89659e-05	4.95758e-05	4.54299e-05	4.88373e-05	5.02039e-05	4.90309e-05	3.38208e-05	3.61849e-05	3.29079e-05	3.20503e-05	3.30852e-05	1.64078e-05	3.07e-05
P8492	Naringenin	0.8351	MS2 forward	273.077	140.614	6.49514e-06	6.32257e-06	1.21496e-05	4.95289e-06	4.72379e-06	6.09933e-06	6.79055e-06	0.000149808	9.1843e-05	0.000111316	9.72468e-05	9.67072e-05	9.37821e-05	0.000106784	1.81465e-05	2.08586e-05	2.07609e-05	2.98824e-05	2.13753e-05	1.86371e-05	2.16e-05
P8581	Val-Arg	0.8255	MS2 forward	274.188	331.387	8.09448e-05	7.5304e-05	6.90342e-05	6.18116e-05	6.60363e-05	7.56778e-05	7.14681e-05	8.80725e-05	7.59833e-05	0.00010046	9.94028e-05	8.92562e-05	8.63323e-05	8.99178e-05	3.92447e-05	4.08586e-05	4.03361e-05	4.10622e-05	3.02719e-05	3.40804e-05	3.76e-05
P8583	Arg-Val	0.844	MS2 forward	274.188	352.407	4.56338e-05	4.343e-05	4.70336e-05	4.2232e-05	3.59778e-05	4.75092e-05	4.36361e-05	5.72932e-05	4.80565e-05	5.80828e-05	4.99229e-05	4.53462e-05	4.50614e-05	5.06272e-05	2.52739e-05	2.44333e-05	2.13294e-05	2.06987e-05	1.7898e-05	2.0137e-05	2.16e-05
P8618	His-Pro	0.9856	MS2 reverse	275.107	400.966	2.30513e-05	1.67412e-05	1.48234e-05	1.81365e-05	1.96337e-05	1.7333e-05	1.82865e-05	2.11842e-05	2.27099e-05	1.97327e-05	3.11373e-05	6.84843e-06	2.1883e-05	2.05826e-05	1.80025e-05	1.70933e-05	1.78787e-05	1.54649e-05	1.72827e-05	1.55234e-05	1.69e-05
P8626	2'-O-methylcytidine	0.601	MS2 reverse	275.14	80.675	1.85834e-05	1.87162e-05	2.09212e-05	1.99726e-05	1.9575e-05	2.21037e-05	1.99787e-05	5.12512e-05	2.47706e-05	2.51695e-05	2.07362e-05	2.38183e-05	9.00031e-05	3.92915e-05	8.0984e-05	2.72579e-05	4.137e-05	8.62688e-05	3.90079e-05	0.000123412	6.64e-05
P8631	.gamma.-L-Glu-.epsilon.-L-Lys	0.9552	MS2 reverse	275.143	301.833	0.000152022	0.000158508	0.000185528	0.000153045	0.000167965	0.000172932	0.000165	3.29209e-05	2.41874e-05	2.31427e-05	1.73671e-05	1.88997e-05	2.46603e-05	2.35297e-05	7.05736e-05	7.34446e-05	5.7802e-05	7.09789e-05	6.29144e-05	5.87872e-05	6.58e-05
P8735	Nalidixic acid	0.7469	MS2 reverse	277.062	40.405	9.27549e-06	1.08636e-05	1.40168e-05	1.72378e-05	5.5352e-06	1.66425e-05	1.22619e-05	2.10531e-05	1.06898e-05	1.67752e-05	1.63214e-05	1.77085e-05	1.36765e-05	1.60374e-05	1.56441e-05	2.20914e-05	1.62821e-05	2.28549e-05	2.4804e-05	1.64165e-05	1.97e-05
P8742	(.+/-.)-Baclofen	0.9367	MS2 reverse	277.078	260.058	0.000199312	0.000252627	0.000260875	0.000218756	0.000199625	0.000225724	0.000226153	0.000280655	0.000197473	0.000259104	0.000229456	0.000217381	0.000215178	0.000233208	0.000158416	0.000139752	0.000130816	0.000150316	0.000138351	0.000140318	0.000142995
P8865	Met-Glu	0.6226	MS2 reverse	279.094	271.038	4.06479e-05	4.31898e-05	4.96935e-05	4.89621e-05	4.7065e-05	6.22188e-05	4.86295e-05	3.28686e-05	2.85277e-05	3.08383e-05	5.54147e-05	4.99095e-05	2.9421e-05	3.783e-05	8.4117e-06	3.90525e-05	5.08615e-05	9.86553e-06	4.3377e-05	4.43334e-05	3.27e-05
P8878	Lys-Asp	0.9965	MS2 reverse	279.173	278.677	0.0131792	0.0129681	0.0136735	0.0137031	0.0138558	0.0150712	0.0137418	0.0211627	0.0196949	0.0207896	0.0201902	0.0203689	0.0201488	0.0203925	0.0194915	0.0188788	0.019049	0.0175704	0.0193268	0.0169245	0.0185402
P8910	trans-Zeatin	0.9879	MS2 forward	280.138	140.136	1.37553e-05	1.58583e-05	1.82059e-05	1.50206e-05	1.68251e-05	1.55676e-05	1.58721e-05	1.71269e-05	1.5144e-05	1.7098e-05	1.57495e-05	1.49585e-05	1.36885e-05	1.56276e-05	6.04728e-05	5.67668e-05	5.8903e-05	6.11614e-05	5.5894e-05	6.09935e-05	5.9e-05
P9020	2'-O-methyladenosine	0.9908	MS2 forward	282.121	103.325	0.000269727	0.000261075	0.000310159	0.00025741	0.000255176	0.000313649	0.000277866	0.000353467	0.000249156	0.000283833	0.000261928	0.000265144	0.000271349	0.000280813	0.000132734	0.000127808	0.000129829	0.00012705	0.000135794	0.000131754	0.000130828
P9022	3'-O-methyladenosine	0.9655	MS2 forward	282.121	115.863	4.76695e-05	5.21267e-05	5.43809e-05	4.87762e-05	4.96228e-05	6.18177e-05	5.2399e-05	0.000108038	9.89934e-05	0.000116764	0.000108095	0.000102194	0.000101998	0.000106014	5.37147e-05	5.29145e-05	5.19983e-05	4.85973e-05	5.07591e-05	4.73209e-05	5.09e-05
P9025	N6-methyladenosine	1	MS2 reverse	282.121	151.239	2.01076e-05	2.06944e-05	2.35741e-05	1.89448e-05	2.10479e-05	2.50805e-05	2.15749e-05	2.61437e-05	2.55215e-05	2.34698e-05	2.17686e-05	2.12492e-05	2.21053e-05	2.33763e-05	5.81036e-05	4.83916e-05	4.87426e-05	5.62925e-05	6.02829e-05	4.54917e-05	5.29e-05
P9079	Chlorpromazine	0.8839	MS2 reverse	283.082	219.564	2.11225e-05	2.15436e-05	2.59486e-05	2.18356e-05	2.12303e-05	2.12896e-05	2.21617e-05	1.10047e-05	1.84271e-05	1.23625e-05	1.93345e-05	1.5547e-05	2.12772e-05	1.63255e-05	5.77897e-05	6.18168e-05	5.73669e-05	5.88852e-05	6.67039e-05	5.86014e-05	6.02e-05
P9193	Stearamide	0.7208	MS2 forward	284.294	33.013	0.00605785	0.00785703	0.00150177	0.00142915	0.000858807	0.00188075	0.00326423	0.000974271	0.000975552	0.00101637	0.00054579	0.000966055	0.00110856	0.0009311	0.00078908	0.000745367	0.000842157	0.000731434	0.000623525	0.000657648	0.000731535
P9299	6-Benzylaminopurine	0.9671	MS2 reverse	286.129	130.106	8.02425e-05	4.73223e-05	9.9538e-05	4.08181e-05	1.87394e-05	9.76971e-05	6.40596e-05	2.60959e-05	6.71307e-05	4.92174e-05	9.08377e-05	7.93344e-05	3.80975e-05	5.84523e-05	5.73528e-05	1.69358e-05	3.94864e-05	6.35608e-05	2.81155e-05	4.80951e-05	4.23e-05
P9304	Hydromorphone	0.9766	MS2 reverse	286.141	381.361	2.55949e-05	1.19777e-05	1.50127e-05	1.52668e-05	1.50133e-05	2.18533e-05	1.74531e-05	1.7453e-05	1.73315e-05	1.54678e-05	1.09907e-05	1.93082e-05	2.48792e-05	1.75717e-05	6.2965e-06	1.19516e-05	1.07999e-05	1.07752e-05	1.01512e-05	1.07143e-05	1.01e-05
P9346	Luteolin	0.9832	MS2 forward	287.057	157.1	4.75312e-05	5.47007e-05	1.8316e-05	6.39754e-05	9.18261e-05	6.58238e-05	5.70288e-05	0.0010824	0.00122469	0.00122151	0.0010613	0.00120008	0.0012042	0.0011657	0.00220209	0.00233578	0.0021504	0.00216285	0.0021657	0.00224071	0.00220959
P9375	Hydroxyisocaproic acid	0.7071	MS2 reverse	287.14	143.145	1.17757e-05	1.17354e-05	1.10642e-05	1.1117e-05	1.29756e-05	1.14958e-05	1.16939e-05	3.07356e-05	2.20425e-05	1.74998e-05	5.03488e-05	1.64761e-05	1.9008e-05	2.60185e-05	2.79385e-05	2.58366e-05	2.20866e-05	2.8243e-05	2.47644e-05	2.51967e-05	2.57e-05
P9456	Leu-Arg	0.6586	MS2 forward	288.204	308.01	8.6772e-05	9.39625e-05	9.15667e-05	8.61435e-05	8.69506e-05	0.000104871	9.1711e-05	0.000115243	0.000105139	0.000118899	0.000110806	9.60281e-05	9.82477e-05	0.000107394	4.37539e-05	4.56645e-05	4.43693e-05	4.32681e-05	3.03123e-05	3.39372e-05	4.02e-05
P9457	Arg-Ile	0.8054	MS2 forward	288.204	327.894	5.79709e-05	6.33609e-05	6.02616e-05	5.28558e-05	5.15527e-05	6.72638e-05	5.88776e-05	7.99451e-05	6.54185e-05	8.37318e-05	7.34094e-05	7.04974e-05	6.95385e-05	7.37568e-05	3.51312e-05	3.69979e-05	3.18564e-05	3.49446e-05	2.58374e-05	2.6844e-05	3.19e-05
P9523	Lys-Thr	0.8186	MS2 forward	289.181	64.471	1.11538e-05	1.03788e-05	1.24466e-05	1.22952e-05	1.2218e-05	1.0233e-05	1.14542e-05	1.8736e-05	2.39082e-05	4.86131e-05	2.69284e-05	2.46426e-05	1.81487e-05	2.68295e-05	0.000164244	0.000168299	0.000322748	0.000213151	0.000167152	0.000147193	0.000197131
P9584	Val-Met	0.6179	MS2 reverse	290.147	416.613	1.11568e-05	9.89643e-06	1.06795e-05	6.0818e-06	9.67231e-06	1.05618e-05	9.67477e-06	9.8642e-06	9.12841e-06	1.13011e-05	9.01746e-06	1.08452e-05	1.14233e-05	1.02633e-05	6.21852e-06	7.22821e-06	6.30608e-06	7.53446e-06	5.37722e-06	5.60947e-06	6.38e-06
P9627	Pro-Met	0.9584	MS2 reverse	291.071	204.011	6.94208e-06	4.00707e-06	4.79816e-06	9.15832e-06	7.61325e-06	6.5859e-06	6.51746e-06	1.46993e-05	1.47657e-05	1.72975e-05	1.59826e-05	1.39622e-05	1.55863e-05	1.53823e-05	1.57795e-05	1.55058e-05	1.50035e-05	1.30159e-05	1.29669e-05	1.27115e-05	1.42e-05
P9632	(+)-Catechin	0.8673	MS2 reverse	291.089	135.163	0.000992178	0.000483241	0.000843408	0.000552844	0.000403221	0.0010387	0.000718933	0.00239768	0.0012075	0.00176552	0.00124496	0.00137664	0.00103501	0.00150455	5.58743e-05	5.59179e-05	1.03021e-05	5.52692e-05	5.44253e-05	5.49615e-05	4.78e-05
P9637	gamma-L-Glutamyl-L-valine	0.6725	MS2 reverse	291.098	346.868	0.000118323	0.000127742	0.000141968	0.000123151	0.000129402	0.000135015	0.000129267	8.14569e-05	7.1732e-05	7.47487e-05	7.2063e-05	6.38601e-05	7.33212e-05	7.28636e-05	6.71656e-05	6.87002e-05	5.96066e-05	6.33398e-05	6.08719e-05	5.11236e-05	6.18e-05
P9701	Gamma-Glutamylcysteine	0.6736	MS2 forward	292.101	346.92	1.63061e-05	1.65819e-05	1.81522e-05	1.64702e-05	1.79673e-05	1.55482e-05	1.68376e-05	1.15094e-05	1.35105e-05	1.12033e-05	1.40001e-05	1.08661e-05	1.19378e-05	1.21712e-05	9.61942e-06	2.30017e-05	8.78524e-06	9.62683e-06	8.3921e-06	9.79485e-06	1.15e-05
P9833	N2,N2-Dimethylguanosine	0.9999	MS2 reverse	294.121	79.557	7.45493e-05	7.43653e-05	5.32901e-05	4.97704e-05	4.78911e-05	5.01688e-05	5.83392e-05	0.000411531	0.00038793	0.000411823	0.000417053	0.000405687	0.000406626	0.000406775	0.000360735	0.00035536	0.000352743	0.000358479	0.000362447	0.000349029	0.000356466
P9886	Hypoxanthine	0.6724	MS2 reverse	295.072	58.5875	0.000550807	0.00048623	0.000565818	0.000672803	0.000390517	0.000370635	0.000506135	0.000560319	0.000394628	0.000574453	0.00105942	0.00109448	0.00033423	0.000669589	2.17094e-05	2.89619e-05	1.28949e-05	1.89035e-05	4.41906e-05	7.85924e-06	2.24e-05
P9910	gamma-L-Glutamyl-L-phenylalanine	0.734	MS2 forward	295.131	325.691	3.68971e-05	3.82216e-05	4.11103e-05	4.11542e-05	4.04271e-05	4.32227e-05	4.01722e-05	4.39335e-05	4.36878e-05	4.56713e-05	4.42736e-05	4.51557e-05	5.55386e-05	4.63768e-05	5.29958e-05	2.84972e-05	1.65691e-05	4.94922e-05	5.84194e-05	1.54462e-05	3.69e-05
P9915	Ile-Tyr	0.9945	MS2 reverse	295.167	311.45	0.000457459	0.000455405	0.000554284	0.000428044	0.000489977	0.000521199	0.000484395	0.000125667	8.8217e-05	9.64454e-05	6.69619e-05	6.85695e-05	9.23281e-05	8.96981e-05	0.000156263	0.000174448	0.000142085	0.000162368	0.00013062	0.000122842	0.000148104
P9916	Tyr-Ile	0.6345	MS2 forward	295.166	189.512	2.15653e-05	2.17854e-05	2.12061e-05	2.08915e-05	2.29371e-05	2.51458e-05	2.22552e-05	3.36205e-05	2.92705e-05	3.42177e-05	3.25635e-05	3.28237e-05	3.13602e-05	3.23094e-05	1.10086e-05	1.15251e-05	1.16632e-05	1.16367e-05	1.09016e-05	1.05197e-05	1.12e-05
P9917	.alpha.-Estradiol	0.8028	MS2 reverse	295.166	270.048	2.27206e-05	2.56608e-05	2.42758e-05	3.5583e-06	3.00925e-05	3.05913e-05	2.28165e-05	3.8756e-05	3.9432e-05	4.77729e-05	5.45003e-05	3.80259e-05	4.72226e-05	4.42849e-05	1.37148e-05	1.49232e-05	1.73229e-05	1.18447e-05	1.60825e-05	1.23127e-05	1.44e-05
P10008	alpha-Linolenic acid	0.8254	MS2 forward	296.26	34.5415	0.00558836	0.00385373	0.00429116	0.00466173	0.00477808	0.00473628	0.00465156	0.00395796	0.00341734	0.00437497	0.00425072	0.00374669	0.00367725	0.00390416	0.00162918	0.00173216	0.0016278	0.00164769	0.00158515	0.00149644	0.00161974
P10166	L-Methionine	0.6333	MS2 reverse	299.104	82.365	0.00110368	0.000809314	0.000884179	0.000753141	0.000665394	0.000823078	0.000839798	0.000585919	0.000499341	0.000617051	0.00057348	0.000550761	0.000529949	0.000559417	0.000152009	0.00015008	0.000139106	0.000165077	0.000133717	0.000118974	0.000143161
P10252	6-Octadecenoic acid, (Z)-	0.7269	MS2 reverse	300.291	108.424	5.16842e-05	5.24422e-05	5.55361e-05	5.71506e-05	5.17274e-05	5.47222e-05	5.38771e-05	2.47853e-05	2.61332e-05	5.75312e-05	6.18587e-05	5.49009e-05	2.31554e-05	4.13941e-05	8.81873e-06	9.20529e-06	6.81278e-06	7.74562e-06	6.20268e-06	5.09156e-06	7.31e-06
P10349	Norfloxacin	0.6518	MS2 reverse	302.136	273.238	8.9447e-06	7.96775e-06	8.62251e-06	2.33365e-05	4.78935e-05	2.24779e-05	1.98738e-05	1.66971e-05	5.87139e-05	2.34132e-05	1.91615e-05	5.65236e-05	6.01024e-05	3.9102e-05	0.000447978	0.00045046	0.000441135	0.000434593	0.000447196	0.000399398	0.000436793
P10356	Promethazine	0.9578	MS2 reverse	302.172	100.737	1.0262e-05	1.23473e-05	1.56267e-05	1.13621e-05	1.18307e-05	1.27214e-05	1.23584e-05	1.33371e-05	1.29335e-05	2.0615e-05	1.69812e-05	1.29706e-05	1.75592e-05	1.57327e-05	1.61694e-05	2.32765e-05	1.23182e-05	1.33676e-05	1.64632e-05	1.63375e-05	1.63e-05
P10414	5-Hydroxyhexanoic acid	0.7912	MS2 reverse	303.124	47.94	4.78441e-05	4.87957e-05	5.14614e-05	5.07557e-05	3.86142e-05	5.02319e-05	4.79505e-05	8.54794e-05	5.39831e-05	5.40885e-05	5.60526e-05	6.66401e-05	4.82551e-05	6.07498e-05	3.73953e-05	5.0824e-05	4.56234e-05	2.86832e-05	3.30329e-05	4.15836e-05	3.95e-05
P10416	Methyl 2-aminobenzoate	0.8389	MS2 reverse	303.135	225.127	8.60793e-05	8.5197e-05	7.45283e-05	6.6138e-05	7.52265e-05	9.55745e-05	8.04572e-05	0.000211191	0.000246572	0.000244452	0.000256456	0.000231286	0.000214006	0.000233994	5.86757e-05	7.92033e-05	9.21693e-05	5.8649e-05	5.45753e-05	5.41188e-05	6.62e-05
P10418	Tyr-Val	0.7646	MS2 reverse	303.135	128.311	0.000523418	0.000500164	0.000598108	0.00048179	0.00049019	0.000636146	0.000538303	0.000564	0.000506886	0.000586118	0.000611195	0.000562675	0.000560528	0.000565233	0.000255869	0.000253088	0.000239289	0.0002644	0.000269048	0.000232161	0.000252309
P10477	Agomelatine	0.9789	MS2 reverse	304.151	368.358	5.49582e-05	6.19099e-05	7.08601e-05	6.15823e-05	5.26193e-05	6.79924e-05	6.16537e-05	5.04944e-05	6.45054e-05	1.83027e-05	5.12133e-05	5.25474e-05	5.94153e-05	4.94131e-05	3.45885e-05	4.87572e-05	3.72426e-05	4.45174e-05	3.11232e-05	3.57058e-05	3.87e-05
P10479	Arg-Glu	0.6196	MS2 forward	304.162	420.709	1.41821e-05	1.88421e-05	1.29628e-05	1.0177e-05	1.50313e-05	1.54806e-05	1.4446e-05	1.56832e-05	1.77531e-05	1.40061e-05	2.02359e-05	1.20426e-05	1.80865e-05	1.63012e-05	8.76762e-06	7.17063e-06	6.58766e-06	4.93399e-06	4.54252e-06	7.24518e-06	6.54e-06
P10544	Desipramine	0.9852	MS2 reverse	305.136	314.459	2.22467e-05	1.82321e-05	2.55755e-05	3.04592e-05	3.63996e-05	2.74643e-05	2.67295e-05	2.04398e-05	3.35708e-05	2.13402e-05	2.14583e-05	3.9295e-05	3.25457e-05	2.81083e-05	0.000143225	0.000161349	0.000135628	0.000131065	0.000146036	0.000134212	0.000141919
P10629	Valproic Acid	0.6195	MS2 reverse	306.265	62.0255	0.000168223	0.000159921	0.000188902	0.000162829	0.00017561	0.00019508	0.000175094	0.000306019	0.000322829	0.000419266	0.000355269	0.00039524	0.0003181	0.000352787	0.000168731	0.000165185	0.000150878	0.000169248	0.000178065	0.000196636	0.000171457
P10644	D-Ribulose 5-phosphate	0.6106	MS2 reverse	307.044	369.692	1.44198e-05	1.21297e-05	1.14573e-05	1.0077e-05	7.5938e-06	9.59678e-06	1.08791e-05	8.79328e-06	9.67001e-06	6.26659e-06	8.48604e-06	8.08852e-06	8.46365e-06	8.29468e-06	1.04424e-05	1.12595e-05	6.73404e-06	7.59983e-06	5.97784e-06	9.02174e-06	8.51e-06
P10658	Trp-Cys	0.7224	MS2 reverse	307.102	332.236	0.00030418	0.000288365	0.000310963	0.000354522	0.000560256	0.000352816	0.00036185	0.000395794	0.000624668	0.000476785	0.000604915	0.000768558	0.000658839	0.00058826	0.00153249	0.00168967	0.00151014	0.00145457	0.0018368	0.00164901	0.00161211
P10778	Alpha-N-Phenylacetyl-L-glutamine	0.8502	MS2 reverse	309.084	432.885	2.25106e-05	9.31602e-05	1.87738e-06	6.87988e-05	1.48969e-05	0.00018871	6.49923e-05	3.00257e-05	1.34914e-05	7.24267e-05	1.42656e-05	1.62984e-05	9.66261e-05	4.05223e-05	1.11397e-05	1.23024e-05	1.16165e-05	1.26112e-05	1.21195e-05	1.66874e-05	1.27e-05
P10797	Deoxyguanosine	0.9946	MS2 reverse	309.13	433.553	6.44811e-05	0.000165499	7.02765e-05	5.77448e-05	6.81859e-05	0.000149128	9.58858e-05	2.19769e-05	0.000122317	7.40434e-05	0.000112257	6.23478e-05	0.000102712	8.26091e-05	2.92095e-05	1.76325e-05	2.70606e-05	1.8263e-05	2.1303e-05	3.56265e-05	2.48e-05
P10813	Val-Lys	0.7394	MS2 reverse	309.182	299.053	1.98851e-05	2.01639e-05	2.36401e-05	2.28976e-05	2.2607e-05	2.18016e-05	2.18325e-05	1.04001e-05	7.71636e-06	8.53027e-06	7.63321e-06	8.29056e-06	7.98575e-06	8.42605e-06	1.36041e-05	1.34754e-05	1.14335e-05	1.31651e-05	1.45337e-05	1.26954e-05	1.32e-05
P10823	1-Hexadecanol	1	MS2 reverse	309.207	186.403	6.41743e-06	6.62427e-06	8.45371e-06	8.65722e-06	7.36737e-06	8.5793e-06	7.68322e-06	1.05292e-05	9.40894e-06	1.10582e-05	1.05219e-05	9.95956e-06	1.02563e-05	1.0289e-05	2.57879e-05	2.94775e-05	2.63888e-05	2.80333e-05	3.06088e-05	3.45859e-05	2.91e-05
P10855	Tyr-Glu	0.9331	MS2 forward	310.117	103.661	0.00418457	0.00427757	0.00483367	0.00433882	0.00427235	0.00486788	0.00446248	0.00564945	0.00544925	0.00602755	0.00591481	0.00589593	0.00608	0.00583617	0.00415796	0.0038262	0.00369472	0.00381188	0.0040076	0.00367257	0.00386182
P10902	Acetic acid, phenyl ester	0.8001	MS2 reverse	311.067	47.576	2.78135e-05	2.42126e-05	2.83662e-05	2.8727e-05	2.38843e-05	4.58111e-05	2.98025e-05	0.000196649	0.000174575	0.00016777	0.000149896	0.000162403	0.000113734	0.000160838	1.94564e-06	7.16466e-06	1.14713e-05	1.40326e-06	9.82024e-06	9.16915e-06	6.83e-06
P10977	Tyr-Met	0.9018	MS2 forward	312.121	103.661	5.5029e-05	5.25761e-05	6.39897e-05	5.71488e-05	5.54928e-05	6.59214e-05	5.83596e-05	6.8479e-05	6.75272e-05	7.9516e-05	7.48147e-05	7.83844e-05	7.69517e-05	7.42788e-05	6.05041e-05	5.26004e-05	5.59124e-05	5.62068e-05	6.088e-05	5.70762e-05	5.72e-05
P11050	Inosine, 2'-deoxy-	0.9993	MS2 reverse	313.12	203.251	2.31339e-05	2.98095e-05	1.63907e-05	2.62835e-05	1.81545e-05	1.58959e-05	2.16113e-05	3.58324e-05	2.27898e-05	2.89358e-05	2.31009e-05	2.97754e-05	5.07055e-05	3.18566e-05	4.13474e-05	4.08177e-05	3.53175e-05	4.05863e-05	4.83657e-05	4.17766e-05	4.14e-05
P11082	1-Hexadecanoyl-sn-glycerol	0.8602	MS2 forward	313.275	150.055	6.06566e-05	5.63919e-05	7.25258e-05	7.66807e-05	5.10282e-05	4.91016e-05	6.10641e-05	6.55507e-05	6.84357e-05	7.78098e-05	7.06223e-05	7.11646e-05	6.28779e-05	6.94101e-05	4.75862e-05	5.22767e-05	4.36896e-05	5.30103e-05	4.43473e-05	5.18046e-05	4.88e-05
P11123	Tyr-Asp	0.7338	MS2 forward	314.14	149.411	9.45568e-06	8.80312e-06	5.16645e-06	9.66156e-06	9.99355e-06	1.22929e-05	9.22887e-06	8.11776e-05	6.65598e-05	7.68393e-05	7.31557e-05	6.80479e-05	7.71144e-05	7.38158e-05	8.50328e-05	7.41419e-05	8.57014e-05	8.26643e-05	9.79658e-05	8.10199e-05	8.44e-05
P11182	5'-Deoxyadenosine	0.9997	MS2 reverse	315.123	48.897	7.04024e-06	1.00271e-05	2.07963e-05	1.7646e-05	2.32374e-06	1.19982e-05	1.16386e-05	3.50947e-05	3.1613e-05	3.14163e-05	3.17047e-05	4.2973e-05	2.00655e-05	3.21445e-05	1.81099e-05	2.13886e-05	1.74206e-05	1.7928e-05	1.84702e-05	1.46054e-05	1.8e-05
P11190	1-methylguanosine	0.9988	MS2 reverse	315.143	41.556	2.82117e-05	2.08966e-05	2.16218e-05	1.51224e-05	2.30091e-05	1.83092e-05	2.11951e-05	4.37121e-05	4.0211e-05	3.75257e-05	3.82476e-05	4.04785e-05	3.82972e-05	3.97454e-05	1.96752e-05	2.34969e-05	2.0148e-05	1.74864e-05	1.69636e-05	1.69511e-05	1.91e-05
P11292	Quercetin 3'-methyl ether	0.8587	MS2 reverse	317.067	323.721	8.61778e-05	9.34918e-05	0.000113854	8.2891e-05	8.64606e-05	0.000108254	9.51883e-05	2.55132e-05	6.50894e-06	1.62933e-05	1.10413e-05	4.46693e-06	5.67536e-05	2.00962e-05	1.72544e-05	1.98772e-05	6.98808e-06	1.83825e-05	3.88014e-06	4.78175e-06	1.19e-05
P11302	Triflupromazine	0.8095	MS2 reverse	317.114	95.395	2.18427e-05	2.35748e-05	2.2268e-05	2.18119e-05	2.04307e-05	2.55651e-05	2.25822e-05	4.09234e-05	3.37337e-05	3.61753e-05	3.82108e-05	3.316e-05	3.82843e-05	3.67479e-05	3.42522e-05	3.98976e-05	2.96595e-05	3.24789e-05	4.0782e-05	5.08072e-05	3.8e-05
P11323	Arg-Thr	0.866	MS2 reverse	317.193	371.173	4.40518e-06	3.24478e-06	4.7527e-06	5.06042e-06	1.88329e-05	6.75139e-06	7.17457e-06	2.45134e-05	1.92682e-05	2.09607e-05	3.93775e-06	1.96028e-05	5.45687e-06	1.56233e-05	9.0424e-06	2.43194e-06	9.08015e-06	1.99265e-06	1.72173e-06	1.61767e-06	4.31e-06
P11428	Tyr-Ala	0.9677	MS2 reverse	319.063	276.691	8.99855e-06	8.03353e-06	3.76332e-06	4.80119e-06	1.93315e-05	6.08276e-06	8.50181e-06	2.97467e-06	3.53888e-06	4.16526e-06	3.10091e-06	2.50473e-05	3.57097e-06	7.06633e-06	3.89678e-06	2.15395e-06	0.000136586	4.42178e-06	4.31783e-06	0.000135388	4.78e-05
P11507	His-Thr	0.9908	MS2 reverse	320.135	170.063	4.59343e-06	4.19443e-06	5.42913e-06	5.54223e-06	4.76544e-06	5.18235e-06	4.95117e-06	2.96805e-06	9.33467e-06	9.2505e-06	8.96138e-06	9.29981e-06	9.62274e-06	8.23953e-06	1.8618e-05	1.99524e-05	2.0483e-05	1.6774e-05	2.04109e-05	2.04742e-05	1.95e-05
P11619	Ile-Asn	0.979	MS2 reverse	322.057	144.622	0.000327825	0.000573743	0.000397313	0.00060442	0.000516812	0.000289142	0.000451543	0.000163312	0.00054443	0.000348213	0.000452872	0.000346505	0.000355356	0.000368448	1.22479e-05	1.59493e-05	1.78238e-05	7.55075e-06	1.5674e-05	1.71323e-05	1.44e-05
P11831	3.alpha.-Mannobiose	0.917	MS2 forward	325.115	405.351	0.000404129	0.000432217	0.000496397	0.000402592	0.000436891	0.000476138	0.000441394	0.00020353	0.000291422	0.000178049	0.000189222	0.000232213	0.000140515	0.000205825	0.000140271	0.000152504	9.33198e-05	0.000226796	8.32876e-05	8.57663e-05	0.000130324
P11852	Retinol (Vitamin A)	0.6553	MS2 reverse	325.201	112.973	1.98943e-05	1.87225e-05	2.15862e-05	1.95042e-05	1.98688e-05	2.1751e-05	2.02212e-05	5.65887e-05	4.65522e-05	5.59691e-05	4.70084e-05	5.76272e-05	5.59168e-05	5.32771e-05	0.000106778	0.000194491	9.23216e-05	0.000107427	0.000139195	0.00014532	0.000130922
P11858	Eicosapentaenoic acid	0.6492	MS2 reverse	325.221	104.538	1.32263e-05	1.20976e-05	3.70856e-06	1.19584e-05	4.90321e-06	1.36885e-05	9.93042e-06	5.00072e-05	4.3542e-05	4.73904e-05	4.55758e-05	4.59035e-05	4.53367e-05	4.62926e-05	3.40433e-05	3.45861e-05	3.37452e-05	2.70578e-05	5.93845e-05	5.80953e-05	4.12e-05
P12033	His-Met	0.6062	MS2 reverse	328.14	390.098	1.86284e-05	1.79544e-05	2.19025e-05	2.41612e-05	2.50271e-05	2.57534e-05	2.22378e-05	3.50303e-05	4.50764e-05	4.00376e-05	3.83898e-05	5.4474e-05	4.49516e-05	4.29933e-05	3.53406e-05	3.6431e-05	3.46738e-05	3.47336e-05	5.00348e-05	4.43024e-05	3.93e-05
P12034	Phe-Tyr	0.9812	MS2 reverse	328.14	150.182	3.15194e-05	3.19327e-05	3.64089e-05	2.67942e-05	3.17351e-05	4.46106e-05	3.38335e-05	2.86587e-05	0.000369526	0.00019827	0.000390649	0.000152412	0.000278704	0.00023637	1.62668e-05	1.95691e-05	1.96641e-05	1.73012e-05	1.82274e-05	1.62387e-05	1.79e-05
P12082	His-Glu	0.737	MS2 reverse	329.078	333.75	5.03638e-06	1.07193e-05	6.61601e-06	5.87374e-06	1.026e-05	7.52824e-06	7.67228e-06	9.16126e-06	1.75751e-05	1.2193e-05	7.33617e-06	1.71366e-05	1.024e-05	1.22737e-05	1.67134e-05	1.86261e-05	1.57684e-05	1.79742e-05	1.71257e-05	1.64843e-05	1.71e-05
P12133	Adenosine 2',3'-cyclic monophosphate	0.9855	MS2 forward	330.052	308.01	3.30807e-05	3.4748e-05	3.35868e-05	3.08585e-05	3.23354e-05	3.81891e-05	3.37998e-05	4.53844e-05	4.33095e-05	4.84418e-05	4.8053e-05	4.16031e-05	4.60881e-05	4.548e-05	2.07808e-05	2.02773e-05	2.43154e-05	1.9754e-05	2.05452e-05	2.30619e-05	2.15e-05
P12222	Adenosine	0.9999	MS2 reverse	331.112	377.267	1.25264e-05	1.85891e-05	1.0414e-05	1.82601e-05	9.09211e-06	2.56633e-05	1.57575e-05	1.24996e-05	5.44793e-05	1.3455e-05	2.28024e-05	1.31338e-05	1.6676e-05	2.21744e-05	8.78822e-06	1.06744e-05	1.20069e-05	1.07097e-05	6.91017e-06	1.18135e-05	1.02e-05
P12225	Tolbutamide	0.8226	MS2 reverse	331.13	154.821	1.2377e-05	1.23437e-05	1.4666e-05	1.21179e-05	1.33656e-05	1.21304e-05	1.28334e-05	2.16093e-05	3.25901e-05	1.71405e-05	1.74659e-05	1.87812e-05	2.16174e-05	2.15341e-05	4.05138e-05	4.18394e-05	4.15971e-05	4.06131e-05	3.89483e-05	3.75601e-05	4.02e-05
P12306	5,2'-O-dimethylcytidine	0.9995	MS2 reverse	332.146	297.853	3.42285e-06	3.5402e-06	4.66115e-06	1.05419e-05	1.00304e-05	6.22149e-06	6.403e-06	5.79439e-06	7.28028e-06	3.93678e-06	5.25989e-06	9.60677e-06	8.49335e-06	6.72858e-06	6.20638e-05	6.98649e-05	6.1101e-05	6.20772e-05	7.75215e-05	6.93873e-05	6.7e-05
P12384	Tyr-Leu	0.9214	MS2 forward	333.119	157.125	1.74547e-05	1.96501e-05	1.86937e-05	1.66048e-05	1.85485e-05	1.87276e-05	1.82799e-05	8.83813e-05	8.47503e-05	9.63487e-05	8.43874e-05	8.46045e-05	7.99612e-05	8.64056e-05	1.30453e-05	1.70698e-05	6.50299e-06	4.72391e-06	5.69519e-06	6.10933e-06	8.86e-06
P12499	1-Octadecanol (Drug)	1	MS2 reverse	334.31	32.297	1.59242e-05	1.43695e-05	3.04244e-05	4.63627e-05	4.64124e-05	2.12695e-05	2.91271e-05	5.11666e-05	4.17709e-05	3.59878e-05	1.96429e-05	3.74637e-05	2.29607e-05	3.48321e-05	1.21723e-05	1.24371e-05	1.87468e-05	7.17178e-06	7.20585e-06	1.44864e-05	1.2e-05
P12607	Isopentenyladenosine	0.8016	MS2 forward	336.167	61.631	0.00027488	0.000281791	0.000315622	0.000179363	0.000185314	0.000184284	0.000236876	4.98152e-05	4.65121e-05	4.81283e-05	4.82858e-05	4.28973e-05	4.24283e-05	4.63445e-05	0.000170259	0.00015651	0.000156325	0.00026297	0.000165788	0.000162738	0.000179098
P12758	Erucamide	0.9394	MS2 forward	338.344	32.3225	0.00175159	0.000872922	0.00114364	0.00307115	0.00224989	0.00141788	0.00175118	0.00303838	0.00300824	0.00229719	0.000899004	0.00173529	0.00104671	0.00200414	0.000308429	0.000111095	0.000385176	9.13794e-05	8.10242e-05	0.000397428	0.000229089
P12775	5,2'-O-dimethyluridine	0.9858	MS2 reverse	339.061	277.478	2.47786e-05	2.48769e-05	2.44356e-05	3.86203e-05	4.64589e-05	3.67468e-05	3.26528e-05	4.80316e-05	5.64504e-05	5.35075e-05	5.68698e-05	6.49003e-05	6.00419e-05	5.66336e-05	0.000103397	0.000106381	9.85731e-05	9.50422e-05	0.000118547	0.000109131	0.000105179
P12793	4,6-Dioxoheptanoic acid	0.9437	MS2 reverse	339.108	165.672	4.2439e-06	4.17317e-06	4.52626e-06	4.31283e-06	4.35078e-06	5.69493e-06	4.55031e-06	7.81306e-06	8.86424e-06	6.76699e-06	7.60839e-06	8.25165e-06	6.72732e-06	7.67194e-06	2.9202e-05	2.9148e-05	2.86085e-05	2.9431e-05	3.14262e-05	2.9074e-05	2.95e-05
P12939	Pargyline	0.9994	MS2 reverse	341.196	114.558	1.38058e-05	1.43841e-05	1.55166e-05	1.29195e-05	1.36445e-05	1.54698e-05	1.42901e-05	2.23307e-05	1.8163e-05	2.03212e-05	1.92753e-05	1.73554e-05	1.84975e-05	1.93238e-05	5.09517e-05	5.79702e-05	5.15718e-05	4.46452e-05	6.26764e-05	5.93043e-05	5.45e-05
P13012	N-Acetylglucosamine 1-phosphate	0.887	MS2 reverse	343.082	37.117	0.000252322	0.000221392	0.000284947	0.000254835	0.000248049	0.000282781	0.000257388	0.000244321	6.67895e-05	6.82595e-05	7.26881e-05	5.75134e-05	6.29519e-05	9.54206e-05	7.00765e-05	6.29298e-05	6.99906e-05	6.19239e-05	7.13374e-05	6.5763e-05	6.7e-05
P13025	2'-O-methylinosine	0.9995	MS2 reverse	343.125	425.24	0.00040734	0.000406911	0.000461123	0.000329379	0.000391495	0.000444369	0.00040677	0.000316412	0.000262647	0.000309384	0.000232803	0.000239882	0.000262175	0.000270551	0.000182562	0.000184529	0.000156395	0.000170098	0.000128543	0.000132137	0.000159044
P13027	D-Maltose	0.9179	MS2 reverse	343.125	366.988	0.000337445	0.000313493	0.000386641	0.000316553	0.000326648	0.00039349	0.000345712	0.000148871	0.000105919	0.000123628	9.8862e-05	7.64674e-05	0.000112057	0.000110967	0.000121273	0.000117942	8.48248e-05	0.000111303	8.12307e-05	7.28145e-05	9.82e-05
P13139	Pro-Tyr	0.9491	MS2 reverse	345.08	333.615	1.48634e-05	1.38807e-05	1.83081e-05	1.99986e-05	2.07314e-05	1.96796e-05	1.79103e-05	1.17666e-05	1.92747e-05	1.28264e-05	1.32892e-05	1.82892e-05	1.65492e-05	1.53325e-05	4.90288e-05	5.11664e-05	4.79463e-05	4.74084e-05	5.98477e-05	5.16071e-05	5.12e-05
P13145	Biochanin A	0.7094	MS2 reverse	345.098	142.607	3.50964e-05	4.24729e-05	4.06532e-05	3.86634e-05	3.7659e-05	4.62664e-05	4.01352e-05	2.26232e-05	2.18022e-05	2.5307e-05	2.34315e-05	2.32735e-05	2.3047e-05	2.32474e-05	1.83958e-05	1.49813e-05	2.09912e-05	1.48295e-05	1.86191e-05	2.00483e-05	1.8e-05
P13149	Prunetin	0.9802	MS2 reverse	345.098	60.938	0.000222186	0.000213495	0.000255892	0.000352535	0.000217097	0.000235402	0.000249435	2.83176e-05	8.25336e-05	5.53038e-05	4.50426e-05	3.95246e-05	4.24763e-05	4.88664e-05	3.79249e-06	2.53348e-05	1.84711e-05	1.94559e-05	1.96884e-05	1.88393e-05	1.76e-05
P13150	Ile-Phe	0.7211	MS2 reverse	345.109	86.955	8.78837e-05	8.83856e-05	9.71121e-05	8.47718e-05	8.9966e-05	0.00010566	9.22965e-05	6.5436e-05	6.42306e-05	6.45679e-05	3.18098e-05	5.91202e-05	2.02134e-05	5.08963e-05	2.87743e-05	2.53727e-05	2.33882e-05	2.51687e-05	2.93927e-05	2.5726e-05	2.63e-05
P13285	Uridine 5'-monophosphate (UMP)	0.9971	MS2 reverse	347.026	418.194	1.39922e-05	1.41931e-05	1.62321e-05	1.08893e-05	1.26956e-05	1.47461e-05	1.37914e-05	1.27349e-05	1.20537e-05	1.30303e-05	1.20952e-05	1.03276e-05	1.35348e-05	1.22961e-05	5.39773e-06	6.26806e-06	5.72228e-06	4.99461e-06	3.65299e-06	4.70639e-06	5.12e-06
P13291	Adenosine 3',5'-cyclic phosphate (cAMP)	0.9996	MS2 reverse	347.078	162.887	0.000175852	0.000188322	4.32746e-05	0.000213621	0.000171359	0.000221074	0.000168917	0.00563531	0.00569749	0.00606989	0.00606976	0.00586805	0.0057231	0.00584393	0.00331828	0.00339224	0.0034043	0.00353758	0.00373046	0.00347964	0.00347708
P13360	Adenosine monophosphate (AMP)	0.9896	MS2 forward	348.072	405.787	0.000224572	0.000243673	0.000237576	0.000179476	0.000200869	0.000255957	0.000223687	0.000168778	0.00015661	0.000180101	0.000162554	0.000139607	0.000174525	0.000163696	7.67691e-05	8.95629e-05	7.45886e-05	7.81579e-05	4.9922e-05	6.26337e-05	7.19e-05
P13514	Ethionamide	0.7325	MS2 reverse	350.146	157.146	2.43812e-05	2.44134e-05	2.41475e-05	2.50184e-05	2.57257e-05	2.69685e-05	2.51091e-05	0.00012463	0.000127685	0.000131492	0.000123787	0.000125294	0.00010669	0.000123263	6.91989e-06	8.85566e-06	1.03823e-05	1.26732e-05	7.13105e-06	7.89673e-06	8.98e-06
P13704	beta-Nicotinamide D-ribonucleotide	0.8671	MS2 forward	353.09	279.364	1.10297e-05	1.52519e-05	9.02563e-06	1.7827e-05	2.3012e-05	1.20522e-05	1.46997e-05	2.81028e-05	2.68856e-05	2.97825e-05	2.65091e-05	3.12051e-05	2.85721e-05	2.85095e-05	4.56827e-05	3.57404e-05	4.07337e-05	3.78155e-05	4.75734e-05	3.6269e-05	4.06e-05
P13758	Chlorogenic acid	0.8956	MS2 reverse	354.097	279.555	4.66209e-06	4.53406e-06	5.09319e-06	4.97645e-06	6.55467e-06	7.37946e-06	5.53332e-06	8.22688e-06	8.80533e-06	9.42616e-06	8.24973e-06	8.53713e-06	7.45127e-06	8.44942e-06	3.34061e-06	9.53298e-06	8.45605e-06	1.00027e-05	1.05357e-05	1.16493e-05	8.92e-06
P14110	Prunasin	0.8161	MS2 reverse	359.125	494.495	0.000105143	9.08517e-05	0.000167596	8.59022e-05	6.78537e-05	0.000111198	0.000104758	0.000143261	0.000192313	0.000196197	9.0501e-05	0.000335952	9.76824e-05	0.000175984	0.000104653	7.86129e-05	0.000104888	0.000104516	8.60493e-05	8.61803e-05	9.42e-05
P14133	Ile-Ala-Arg	0.7462	MS2 reverse	359.241	324.802	1.35459e-05	1.41958e-05	2.75713e-05	2.93693e-05	2.5208e-05	2.99265e-05	2.33028e-05	2.02519e-05	1.80717e-05	2.01081e-05	2.03286e-05	1.89306e-05	1.82785e-05	1.93283e-05	8.37427e-06	8.87288e-06	1.00459e-05	8.11836e-06	6.94841e-06	1.43517e-05	9.45e-06
P14179	Isomaltose	0.9743	MS2 forward	360.152	371.213	0.00229507	0.00215708	0.00260858	0.00207127	0.00227411	0.00349084	0.00248283	0.00103572	0.0007231	0.000858929	0.000705166	0.000595226	0.000787661	0.0007843	0.000965279	0.000905496	0.000649887	0.000849675	0.000650527	0.000603469	0.000770722
P14182	Sucrose	0.9443	MS2 forward	360.151	397.73	8.78595e-05	7.71214e-05	9.36407e-05	7.0397e-05	8.37401e-05	0.000197135	0.000101649	6.41413e-05	5.62118e-05	5.93776e-05	0.000100422	4.74042e-05	5.80813e-05	6.4273e-05	3.90705e-05	4.0221e-05	1.71236e-05	3.70392e-05	1.68581e-05	8.4546e-05	3.91e-05
P14228	Indole-3-carboxylic acid	0.7124	MS2 reverse	361.055	355.166	2.96366e-05	3.11866e-05	3.05737e-05	3.33311e-05	2.96564e-05	3.37457e-05	3.1355e-05	4.05954e-05	4.93599e-05	6.14569e-05	4.84946e-05	4.31486e-05	4.50087e-05	4.80107e-05	3.56922e-05	4.24558e-05	3.78751e-05	3.92913e-05	3.49858e-05	3.71623e-05	3.79e-05
P14254	3'-O-methylguanosine	0.998	MS2 reverse	361.129	38.109	4.61825e-06	8.18483e-06	9.01117e-06	1.3118e-05	1.05655e-05	6.45445e-06	8.6587e-06	2.09483e-05	1.83324e-05	2.00657e-05	1.98766e-05	2.56311e-05	2.39524e-05	2.14678e-05	6.20388e-06	4.92737e-06	5.1533e-06	5.44336e-06	8.05807e-06	5.59453e-06	5.9e-06
P14275	Arg-Trp	0.624	MS2 reverse	361.195	50.851	5.22476e-05	5.71136e-05	5.24333e-05	5.01373e-05	4.88118e-05	5.18902e-05	5.21056e-05	5.21564e-05	2.83864e-05	3.27085e-05	3.54595e-05	5.03983e-05	4.43649e-05	4.0579e-05	5.14043e-05	8.03996e-05	5.1698e-05	5.3029e-05	4.39014e-05	4.99716e-05	5.51e-05
P14385	6-Propyl-2-thiouracil	0.6722	MS2 reverse	363.09	278.115	0.000228898	0.00018436	0.000287501	0.000222267	0.00024219	0.000224562	0.00023163	5.08865e-05	2.99754e-05	3.09481e-05	3.26814e-05	1.89733e-05	3.69517e-05	3.34027e-05	3.49938e-05	2.2808e-05	3.1479e-05	2.45515e-05	1.155e-05	7.84018e-06	2.22e-05
P14406	His-Phe	0.7305	MS2 reverse	363.164	178.934	6.22225e-06	6.99641e-06	7.05473e-06	5.90899e-06	6.66736e-06	5.14367e-06	6.33223e-06	2.7029e-05	2.23479e-05	2.62152e-05	2.64694e-05	2.5767e-05	2.72713e-05	2.585e-05	5.4685e-06	6.65446e-06	5.89219e-06	6.60386e-06	5.32308e-06	4.08545e-06	5.67e-06
P14507	25-hydroxyvitamin D3	0.6159	MS2 reverse	364.322	132.124	1.24784e-05	1.28243e-05	2.70081e-05	1.40661e-05	1.48921e-05	1.79484e-05	1.65363e-05	3.75154e-05	4.60709e-05	4.67171e-05	3.89637e-05	3.54525e-05	4.09257e-05	4.09409e-05	5.26151e-05	5.3069e-05	5.57742e-05	5.67874e-05	5.30061e-05	5.74024e-05	5.48e-05
P14582	Arg-Asp	0.8503	MS2 reverse	366.049	356.339	9.28851e-06	1.1357e-05	1.0585e-05	1.06032e-05	1.17987e-05	0.000590478	0.000107352	1.80251e-05	1.93016e-05	1.86126e-05	2.02238e-05	0.000136708	2.05339e-05	3.89007e-05	1.8415e-05	0.000192233	2.13735e-05	1.66186e-05	2.47346e-05	2.06805e-05	4.9e-05
P14803	DL-Phenylalanine	0.9058	MS2 reverse	369.116	237.289	3.57007e-06	9.45392e-06	3.15908e-06	5.26868e-06	4.32315e-06	5.3144e-06	5.18155e-06	8.39715e-06	1.03687e-05	1.2049e-05	1.08075e-05	1.72789e-05	2.07867e-05	1.32813e-05	7.6337e-06	6.9318e-06	1.08084e-05	8.17275e-06	3.77054e-05	3.09156e-05	1.7e-05
P14827	Glycerol 1-myristate	0.6395	MS2 reverse	369.191	129.553	8.64847e-06	1.64077e-05	1.05923e-05	1.0778e-05	2.5925e-05	1.24703e-05	1.4137e-05	2.96698e-05	3.47648e-05	3.3576e-05	3.4036e-05	2.94282e-05	2.76166e-05	3.15152e-05	0.000246661	0.000247726	0.00024281	0.000252023	0.000264063	0.000238997	0.000248713
P14934	Trp-Lys	0.7233	MS2 reverse	371.149	41.935	1.76035e-05	3.13937e-05	1.74663e-05	1.97657e-05	1.6494e-05	2.85859e-05	2.18849e-05	0.000238587	0.000215967	0.000193544	0.000207208	0.000198276	0.000219918	0.00021225	2.67249e-05	3.39425e-05	2.42624e-05	4.38376e-06	2.8892e-05	2.76024e-05	2.43e-05
P15159	Warfarin	0.7263	MS2 reverse	375.049	390.083	0.000109668	9.64082e-05	0.000118748	9.56423e-05	9.14329e-05	0.000111635	0.000103922	0.000124721	0.000120068	0.000137119	0.000132932	0.000131685	0.000125032	0.000128593	0.000101737	0.000106512	0.000108254	9.9261e-05	0.000110045	0.00010358	0.000104898
P15668	Capsaicin	0.9972	MS2 reverse	382.112	205.833	3.30414e-06	4.79579e-06	3.31201e-06	3.90595e-06	4.13698e-06	4.67677e-06	4.02194e-06	7.10561e-06	1.14452e-05	1.21866e-05	1.21624e-05	1.04579e-05	3.74333e-06	9.51682e-06	2.72919e-05	2.54674e-05	2.56857e-05	2.27066e-05	2.17262e-05	1.85094e-05	2.36e-05
P15724	Rosmarinic Acid	0.986	MS2 reverse	383.08	371.902	4.20819e-05	3.79394e-05	5.70769e-05	4.65741e-05	4.11447e-05	5.37256e-05	4.64238e-05	4.02705e-05	3.06708e-05	3.48494e-05	5.50236e-05	3.5421e-05	4.77045e-05	4.06566e-05	1.56858e-05	2.28213e-05	1.48249e-05	1.54183e-05	1.36267e-05	1.4623e-05	1.62e-05
P15734	myo-Inositol	0.9571	MS2 reverse	383.113	42.174	7.24553e-06	9.51033e-06	7.7283e-06	8.63343e-06	1.31441e-05	8.32897e-06	9.09845e-06	7.25484e-05	4.90502e-05	5.01505e-05	5.54121e-05	5.57589e-05	4.65225e-05	5.49071e-05	2.65091e-05	3.80736e-05	2.85095e-05	1.21631e-06	2.55672e-05	2.74719e-05	2.46e-05
P15738	Farnesyl pyrophosphate	0.7043	MS2 reverse	383.134	109.663	1.5685e-05	1.43922e-05	1.97061e-05	1.32415e-05	1.34654e-05	2.20719e-05	1.6427e-05	2.05299e-05	2.01257e-05	2.57092e-05	1.59578e-05	2.20899e-05	1.25738e-05	1.94977e-05	4.10867e-05	2.71159e-05	4.07356e-05	0.000102934	5.04728e-05	4.32626e-05	5.09e-05
P15796	N-Acetyl-D-lactosamine	0.9613	MS2 forward	384.151	409.926	7.03486e-06	7.5875e-06	8.52206e-06	7.35562e-06	1.1162e-05	1.02997e-05	8.6603e-06	7.87917e-06	7.50425e-06	6.43471e-06	6.55469e-06	6.42409e-06	9.98383e-06	7.46346e-06	1.48092e-05	1.27069e-05	1.20166e-05	1.33837e-05	1.55449e-05	1.49433e-05	1.39e-05
P15855	S-Adenosyl-L-homocysteine	0.9643	MS2 forward	385.13	357.8	5.18296e-05	5.17997e-05	4.83279e-05	5.72264e-05	5.0015e-05	5.53373e-05	5.24227e-05	0.000105588	0.000115768	0.000116877	0.000129605	0.000129204	0.000112536	0.000118263	6.90878e-05	6.6617e-05	7.03849e-05	6.05131e-05	6.40372e-05	6.21138e-05	6.55e-05
P16345	Rotenoid	1	MS2 forward	393.13	269.314	1.02815e-05	9.39219e-06	9.32803e-06	1.04135e-05	1.18533e-05	1.13215e-05	1.04317e-05	6.3008e-06	6.73951e-06	5.79877e-06	5.32772e-06	6.13723e-06	9.24513e-06	6.59153e-06	1.31543e-05	1.35536e-05	1.29439e-05	1.39134e-05	1.61893e-05	1.68292e-05	1.44e-05
P16350	Homoveratric acid	0.884	MS2 reverse	393.153	99.1755	7.47749e-05	7.67095e-05	8.37735e-05	7.42681e-05	7.70596e-05	9.54035e-05	8.03315e-05	7.95018e-05	8.70642e-05	8.40707e-05	8.19058e-05	0.000105608	8.63896e-05	8.74234e-05	0.000356298	0.000352047	0.000358454	0.000356363	0.000382903	0.000383829	0.000364982
P16683	N-(omega)-Hydroxyarginine	0.9853	MS2 reverse	398.239	96.666	9.0335e-06	1.01444e-05	1.0685e-05	9.37788e-06	1.00054e-05	1.23646e-05	1.02685e-05	1.97721e-05	2.70282e-05	2.33549e-05	2.32582e-05	2.22193e-05	2.2703e-05	2.3056e-05	1.31156e-05	1.34573e-05	1.32154e-05	1.18171e-05	1.50019e-05	1.41095e-05	1.35e-05
P16717	Lys-Trp	0.9728	MS2 reverse	399.129	204.208	1.88583e-06	1.6987e-06	1.35046e-06	3.18538e-06	2.4801e-06	2.56834e-06	2.1948e-06	1.91104e-05	2.36625e-05	2.36626e-05	2.41728e-05	2.2729e-05	2.18137e-05	2.25252e-05	3.64353e-05	4.09925e-05	3.82178e-05	3.73835e-05	3.91604e-05	4.03597e-05	3.88e-05
P16719	S-Adenosylmethionine	0.8851	MS2 forward	399.146	438.211	0.000158365	0.000152943	0.0001165	0.000110358	0.000102791	0.000152781	0.000132289	0.000219048	0.000230775	0.00026231	0.000224157	0.000203093	0.00023757	0.000229492	9.0408e-05	8.98893e-05	9.22681e-05	9.31377e-05	6.11738e-05	9.64423e-05	8.72e-05
P17075	Uridine 5'-diphosphate (UDP)	0.9991	MS2 forward	405.011	424.237	0.000274037	0.000289912	0.000279484	0.000220496	0.000220683	0.000317437	0.000267008	0.000271427	0.000250061	0.000296733	0.000273276	0.000229669	0.000253968	0.000262522	8.9202e-05	9.45014e-05	8.78909e-05	8.46407e-05	4.49222e-05	7.2251e-05	7.89e-05
P17116	Sebacic acid	0.6228	MS2 reverse	405.241	75.451	1.17814e-05	5.91402e-06	9.8737e-06	5.87508e-06	1.86173e-05	1.546e-05	1.12536e-05	4.78089e-05	3.14625e-05	3.67476e-05	3.41001e-05	3.40555e-05	3.13985e-05	3.59289e-05	5.8264e-05	4.25885e-05	3.85345e-05	3.752e-05	3.34793e-05	2.79153e-05	3.97e-05
P17464	trans-Ferulic acid	0.6271	MS2 reverse	411.104	411.296	4.98002e-06	7.98465e-06	6.22725e-06	8.93719e-06	9.06745e-06	8.06781e-06	7.54406e-06	1.48657e-05	1.32293e-05	1.32791e-05	1.38933e-05	1.69011e-05	1.65941e-05	1.47938e-05	1.32554e-05	1.1119e-05	1.53745e-05	1.13266e-05	1.17683e-05	1.14e-05	1.24e-05
P17475	Caffeine	0.9601	MS2 reverse	411.141	268.628	5.64991e-05	4.205e-05	4.62074e-05	4.38503e-05	5.03523e-05	5.62708e-05	4.9205e-05	2.49905e-05	2.4921e-05	2.45188e-05	2.2616e-05	2.47636e-05	2.33141e-05	2.41873e-05	6.90104e-05	9.5015e-05	9.39611e-05	5.49294e-05	8.65179e-05	6.75922e-05	7.78e-05
P17838	3,4-Dimethoxycinnamic acid	0.7912	MS2 reverse	417.156	41.63	8.08917e-05	7.4969e-05	9.46754e-05	7.44103e-05	8.90938e-05	8.09616e-05	8.25003e-05	0.00120486	0.000910612	0.00097094	0.00092453	0.000987229	0.00098985	0.000998003	1.60258e-05	2.23617e-05	1.75813e-05	1.92886e-05	1.81757e-05	2.07326e-05	1.9e-05
P17973	Matairesinol	0.9706	MS2 reverse	419.171	164.278	5.45009e-05	5.22368e-05	5.80894e-05	5.11972e-05	4.7788e-05	5.75037e-05	5.35527e-05	1.15793e-05	1.17025e-05	1.03583e-05	1.61085e-05	1.12145e-05	9.30937e-06	1.17121e-05	1.7302e-05	1.65966e-05	1.82786e-05	1.92565e-05	1.0925e-05	1.77361e-05	1.67e-05
P18356	1-Stearoyl-sn-glycerol	0.8124	MS2 reverse	425.267	85.786	7.58776e-05	6.05011e-05	6.52048e-05	7.83491e-05	7.22617e-05	7.12437e-05	7.0573e-05	0.000129026	0.000125096	0.000148481	0.000153558	0.000141101	0.000159118	0.00014273	2.92842e-05	2.95005e-05	2.62074e-05	2.89617e-05	2.73233e-05	3.39881e-05	2.92e-05
P18778	Apigenin 7-glucoside	0.9489	MS2 forward	433.114	116.986	6.24277e-06	8.27586e-06	8.24547e-06	5.99298e-06	7.30002e-06	7.86029e-06	7.31957e-06	5.61382e-05	4.69065e-05	5.2263e-05	4.85959e-05	4.88353e-05	4.89964e-05	5.02892e-05	6.27794e-05	6.43386e-05	6.14023e-05	6.29812e-05	7.12153e-05	5.35064e-05	6.27e-05
P20826	N-Acetyl-L-tyrosine	0.7796	MS2 forward	469.148	359.172	9.87066e-06	8.65571e-06	1.11395e-05	1.50396e-05	1.79809e-05	1.28096e-05	1.25827e-05	1.63039e-05	2.62166e-05	1.79293e-05	1.94221e-05	3.91208e-05	2.83052e-05	2.45496e-05	3.82065e-05	3.81627e-05	3.60958e-05	2.9986e-05	3.86456e-05	3.93843e-05	3.67e-05
P20832	Asp-Thr	0.8171	MS2 reverse	469.169	167.976	9.23548e-06	9.921e-06	9.97675e-06	9.67313e-06	9.52944e-06	9.88523e-06	9.70351e-06	2.76861e-05	2.43708e-05	2.4417e-05	2.56081e-05	2.81351e-05	2.30053e-05	2.55371e-05	1.09374e-05	1.39862e-05	9.0942e-06	1.05762e-05	9.00225e-06	1.08654e-05	1.07e-05
P20842	Lisinopril	0.9377	MS2 reverse	469.233	76.4255	2.9299e-05	2.97203e-05	2.69684e-05	2.9593e-05	3.33318e-05	3.25379e-05	3.02417e-05	0.000166043	0.000130841	8.45557e-05	5.93131e-05	6.42916e-05	7.19382e-05	9.61638e-05	1.39397e-05	1.36565e-05	1.26579e-05	1.39687e-05	1.04408e-05	9.83389e-06	1.24e-05
P21579	Asp-Pro	0.6881	MS2 reverse	483.169	378.005	1.11924e-05	1.18804e-05	1.41309e-05	1.08233e-05	1.1978e-05	1.26544e-05	1.21099e-05	8.68027e-06	8.90959e-06	9.03733e-06	9.49664e-06	1.11359e-05	1.21279e-05	9.89794e-06	1.24577e-05	1.33205e-05	1.10379e-05	1.07566e-05	1.23982e-05	1.83305e-05	1.31e-05
P21735	Ile-Cys	0.8796	MS2 reverse	486.234	197.118	1.80882e-06	1.67734e-06	1.93334e-06	1.82602e-06	2.26763e-06	2.19506e-06	1.95137e-06	2.33923e-06	2.99772e-06	2.43473e-06	2.51551e-06	2.81076e-06	3.17422e-06	2.71203e-06	4.17765e-05	4.96578e-05	4.02086e-05	4.06044e-05	5.74351e-05	4.3434e-05	4.55e-05
P21761	Astragalin	0.9895	MS2 forward	487.065	157.099	2.11705e-06	2.31353e-06	1.46743e-06	2.52536e-06	3.5202e-06	2.66829e-06	2.43531e-06	1.80364e-05	1.48681e-05	1.74218e-05	1.65142e-05	1.21152e-05	1.44104e-05	1.5561e-05	1.02339e-05	1.11455e-05	9.46503e-06	7.53148e-06	9.66474e-06	1.03376e-05	9.73e-06
P21779	Cytidine	0.9995	MS2 reverse	487.179	224.034	1.29716e-05	1.66645e-05	1.2659e-05	9.50929e-06	1.60355e-05	1.37923e-05	1.36054e-05	1.59665e-05	1.61977e-05	1.42982e-05	1.50241e-05	1.42307e-05	1.58909e-05	1.5268e-05	1.36223e-05	1.50328e-05	1.36801e-05	1.50858e-05	1.69727e-05	1.49794e-05	1.49e-05
P22216	Stearoylcarnitine	0.7068	MS2 reverse	494.325	72.776	0.00010351	0.000121438	9.46872e-05	9.48311e-05	0.000167065	0.000153778	0.000122551	0.000145604	0.000129566	0.000153873	0.000143291	0.000148993	0.00013595	0.000142879	2.42906e-05	2.38156e-05	2.51732e-05	2.4105e-05	1.65177e-05	1.33923e-05	2.12e-05
P22274	Ile-Pro	0.9796	MS2 reverse	495.257	375.998	7.30118e-06	4.68089e-06	8.64806e-06	1.1563e-05	1.47406e-05	1.26356e-05	9.92823e-06	6.60859e-06	9.19387e-06	6.37333e-06	7.06711e-06	1.26942e-05	1.32904e-05	9.20458e-06	3.02564e-05	3.68848e-05	2.98132e-05	2.7984e-05	3.88772e-05	2.84195e-05	3.2e-05
P22367	1-Hexadecanoyl-sn-glycero-3-phosphocholine	0.8967	MS2 forward	496.343	173.788	0.00130885	0.00143612	0.00134498	0.00127882	0.00125757	0.00136403	0.00133173	0.00140657	0.00133923	0.00137996	0.0013971	0.00143233	0.00117776	0.00135549	0.000508237	0.000521748	0.000535506	0.000527268	0.000428948	0.000486101	0.000501302
P22398	Ergothioneine	0.9387	MS2 reverse	497.149	387.247	4.83949e-05	4.62279e-05	0.000114022	4.45132e-05	4.80305e-05	4.99678e-05	5.8526e-05	2.354e-05	1.72771e-05	1.84848e-05	1.22046e-05	1.61452e-05	1.92898e-05	1.78236e-05	2.66511e-05	2.83552e-05	2.24474e-05	3.22548e-05	3.25177e-05	1.87286e-05	2.68e-05
P22452	Alizarin	0.8706	MS2 reverse	498.121	27.004	2.56999e-06	1.70531e-06	2.44527e-06	2.17612e-06	3.12348e-06	3.91581e-06	2.656e-06	4.42534e-06	2.29925e-06	3.84633e-06	1.8486e-06	3.82196e-06	5.55807e-06	3.63326e-06	0.000193076	0.000171043	0.000168187	0.00016893	0.000167771	0.000189954	0.000176494
P22572	Tetrahydro-L-biopterin	0.9177	MS2 reverse	500.276	173.184	1.36762e-05	2.07261e-05	2.49899e-05	1.70925e-05	1.74901e-05	2.40102e-05	1.96642e-05	1.96419e-05	1.48604e-05	2.15047e-05	1.44726e-05	2.20431e-05	1.31252e-05	1.7608e-05	8.32443e-06	1.00082e-05	8.79596e-06	1.54199e-05	6.18739e-06	8.69858e-06	9.57e-06
P23157	Ile-Asp	0.9929	MS2 reverse	510.269	225.686	6.41323e-06	6.25342e-06	3.10459e-06	7.2761e-06	6.05795e-06	6.70688e-06	5.9687e-06	8.26249e-05	0.000111997	9.02731e-05	9.82368e-05	9.57962e-05	0.000110306	9.82056e-05	0.000137621	0.000154676	0.000158793	0.000145772	0.000132185	0.000113556	0.000140434
P23856	Raffinose	0.9872	MS2 forward	522.205	425.477	0.000453839	0.000450139	0.000511463	0.000367093	0.000419666	0.000527107	0.000454884	0.000353288	0.000287022	0.000319342	0.000288474	0.000277774	0.000295119	0.000303503	0.000207403	0.000224823	0.000178561	0.00018878	0.000143695	0.000147728	0.000181832
P23860	Maltotriose	0.9236	MS2 forward	522.204	391.385	3.27264e-05	3.58043e-05	3.95645e-05	3.13156e-05	3.41897e-05	3.80649e-05	3.52776e-05	2.7947e-05	2.61552e-05	2.63833e-05	2.2768e-05	2.40653e-05	2.57539e-05	2.55121e-05	2.12331e-05	2.1441e-05	1.92396e-05	1.9486e-05	1.78761e-05	1.63985e-05	1.93e-05
P23863	Deoxyinosine	0.9978	MS2 reverse	522.214	45.455	0.000535102	0.000514249	0.000598109	0.000530342	0.00053728	0.000606351	0.000553572	0.000716282	0.000781446	0.000612004	0.000719639	0.000738168	0.000749623	0.000719527	1.97098e-05	1.72375e-05	2.67603e-05	2.16144e-05	2.68952e-05	2.35493e-05	2.26e-05
P23942	1-Stearoyl-sn-glycerol 3-phosphocholine	0.9588	MS2 reverse	523.358	165.034	0.000129046	0.000185512	0.00011765	0.000126664	0.000121955	0.000123513	0.000134057	0.000433429	0.000377584	0.000452051	0.000393157	0.00040449	0.000404475	0.000410864	0.000342266	0.000345074	0.00126074	2.49292e-05	0.000322963	0.000331553	0.00043792
P24476	6''-O-Malonylglycitin	0.7462	MS2 forward	533.13	181.81	8.57694e-07	9.43965e-07	9.50963e-07	1.43317e-06	1.03597e-06	1.54658e-06	1.12806e-06	1.90844e-05	1.52782e-05	2.17355e-05	1.7996e-05	2.00741e-05	1.90321e-05	1.88667e-05	2.08241e-05	2.11283e-05	2.12279e-05	1.94571e-05	1.86846e-05	1.88573e-05	2e-05
P24859	Lyso-PC(16:0)	0.6773	MS2 forward	540.307	168.809	6.15084e-06	6.08925e-06	1.31209e-05	5.91219e-06	6.84337e-06	6.0262e-06	7.35713e-06	1.88995e-05	1.45405e-05	1.50319e-05	3.2976e-05	1.58974e-05	1.39645e-05	1.85516e-05	2.94635e-05	3.70349e-05	3.42619e-05	3.51286e-05	3.60958e-05	3.68376e-05	3.48e-05
P25079	1-(9Z-Octadecenoyl)-sn-glycero-3-phosphocholine	0.834	MS2 forward	544.337	168.705	8.65117e-06	1.59497e-05	9.9647e-06	1.09181e-05	1.14603e-05	6.3378e-06	1.0547e-05	1.57812e-05	1.2023e-05	1.23604e-05	2.73747e-05	1.16109e-05	1.38973e-05	1.55079e-05	1.70838e-05	1.63746e-05	1.65282e-05	1.52557e-05	1.80268e-05	1.70814e-05	1.67e-05
P26436	Thr-Phe	0.6736	MS2 reverse	571.21	26.689	2.81989e-06	2.81994e-06	2.9092e-06	2.17842e-06	1.87272e-06	2.72374e-06	2.55398e-06	2.29875e-06	3.51814e-06	3.22249e-06	2.40604e-06	2.7502e-06	4.14078e-06	3.05607e-06	2.11603e-05	2.36875e-05	2.19955e-05	1.65472e-05	1.87088e-05	1.90309e-05	2.02e-05
P27060	UDP-D-Galactose	0.9872	MS2 forward	584.091	424.338	0.000121882	0.00012147	0.000127341	9.43879e-05	9.94492e-05	0.000136469	0.000116833	0.000120714	0.000110572	0.000123236	0.000122292	0.000101449	0.000115782	0.000115674	3.98002e-05	4.67611e-05	4.00325e-05	3.7844e-05	2.1354e-05	3.19583e-05	3.63e-05
P27610	Kaempferol 3-O-rutinoside	0.9891	MS2 forward	595.168	229.644	3.55992e-05	3.78534e-05	2.19921e-05	6.43861e-05	0.000106836	6.69169e-05	5.55972e-05	0.000337357	0.00051306	0.000436776	0.000398385	0.000517543	0.000500305	0.000450571	0.00165987	0.00158764	0.00160869	0.00165435	0.00177831	0.00155147	0.00164006
P27832	5alpha-Androstane-3,17-dione	0.6075	MS2 reverse	599.412	32.6275	0.000352221	0.000427227	0.00029752	0.000307547	0.000526493	0.000384109	0.00038252	0.00168087	0.00331383	0.00251568	0.0022426	0.00217463	0.0020868	0.00233573	0.00993222	0.011647	0.0118375	0.0100431	0.0108	0.0111497	0.0109016
P27923	4-Oxoretinol	0.7088	MS2 reverse	601.427	33.515	0.000645449	0.000780613	0.000589461	0.000724049	0.0011693	0.000841067	0.000791656	0.0028342	0.00445917	0.004166	0.003628	0.00393631	0.00393178	0.00382591	0.0113208	0.0104286	0.0113462	0.0104203	0.0110527	0.00924969	0.0106364
P28456	Glutathione disulfide	0.9608	MS2 forward	613.161	472.716	1.71781e-05	1.45436e-05	1.69747e-05	1.18116e-05	1.30566e-05	1.76614e-05	1.52043e-05	1.33721e-05	1.41485e-05	1.55003e-05	1.75032e-05	1.28375e-05	2.20689e-05	1.59051e-05	9.6898e-06	1.38468e-05	1.11064e-05	7.9107e-06	8.14864e-06	7.00398e-06	9.62e-06
P29000	Narcissin	0.9878	MS2 forward	625.179	253.389	2.94562e-05	3.22258e-05	2.10887e-05	6.05377e-05	8.46133e-05	5.56521e-05	4.72623e-05	0.00023363	0.000393801	0.000287626	0.000270903	0.000410778	0.000369388	0.000327688	0.001229	0.00130715	0.00127589	0.00134844	0.00148939	0.00137087	0.00133679
P31544	Butorphanol	0.6905	MS2 reverse	677.427	47.561	2.62494e-06	5.05778e-06	4.17611e-06	5.09142e-06	6.24174e-06	2.27128e-06	4.24388e-06	4.72486e-06	3.68686e-06	4.01053e-06	3.52054e-06	5.2025e-06	4.69687e-06	4.30703e-06	1.32767e-05	2.65993e-05	1.82086e-05	1.93778e-05	3.01847e-05	3.53522e-05	2.38e-05
P31837	Maltotetraose	0.71	MS2 reverse	684.251	213.971	5.43773e-05	5.46363e-05	6.16323e-05	5.40069e-05	5.92847e-05	6.20309e-05	5.76614e-05	3.9758e-05	4.11885e-05	4.39113e-05	4.06245e-05	3.83344e-05	3.40666e-05	3.96472e-05	1.28328e-05	1.22388e-05	1.27202e-05	1.27909e-05	1.12257e-05	1.20097e-05	1.23e-05
P31839	Glycogen	0.6604	MS2 reverse	684.257	346.552	1.84787e-05	1.82879e-05	1.83629e-05	1.80854e-05	2.3223e-05	2.10328e-05	1.95784e-05	7.57296e-06	4.39e-06	4.70541e-06	5.33504e-06	2.95762e-06	5.23755e-06	5.0331e-06	6.56043e-06	7.89464e-06	3.86802e-06	5.98947e-06	1.32748e-05	4.79115e-06	7.06e-06
P31841	Stachyose	0.77	MS2 reverse	684.258	431.399	7.03183e-06	4.46771e-05	5.05958e-05	4.49074e-05	5.24441e-06	5.17166e-06	2.62714e-05	5.34699e-06	3.5888e-06	2.81551e-06	3.43821e-06	2.88968e-06	2.38013e-06	3.40989e-06	2.42847e-06	2.03879e-06	1.50301e-06	2.26629e-06	2.88121e-05	1.71992e-06	6.46e-06
P31883	D-Lactose	0.6994	MS2 forward	685.243	346.772	0.000663186	0.000677152	0.000769342	0.000743427	0.000659341	0.000777898	0.000715058	0.00044823	0.000326955	0.000433122	0.000305726	0.000277989	0.000338248	0.000355045	0.000325846	0.000351485	0.000271329	0.000323343	0.000250272	0.000245649	0.000294654
P32665	D-(+)-Melibiose	0.609	MS2 forward	702.262	249.034	1.11808e-05	1.26622e-05	1.41116e-05	1.25972e-05	1.28456e-05	9.56048e-06	1.21597e-05	4.57883e-06	8.63619e-06	4.60095e-06	4.80497e-06	4.67888e-06	5.1748e-06	5.41244e-06	1.01874e-05	1.21083e-05	1.23041e-05	1.10618e-05	1.18499e-05	1.19109e-05	1.16e-05
P35801	PC(16:0/16:0)	0.9606	MS2 forward	778.55	45.505	7.80772e-05	7.3807e-05	7.24784e-05	7.02584e-05	6.82042e-05	7.05059e-05	7.22218e-05	7.84955e-05	9.49227e-05	8.68883e-05	0.000100752	9.75965e-05	9.03814e-05	9.15061e-05	5.54099e-05	5.21865e-05	6.55176e-05	0.000127714	4.2779e-05	5.20271e-05	6.59e-05
N73	Pyruvaldehyde	0.9946	MS2 forward	71.0131	224.445	0.000116767	6.54669e-05	6.51673e-05	6.28111e-05	6.64186e-05	6.63545e-05	7.38309e-05	4.74225e-05	4.59711e-05	4.49269e-05	4.87084e-05	5.01792e-05	4.84352e-05	4.76072e-05	3.23861e-05	4.15856e-05	3.26135e-05	2.88908e-05	2.85368e-05	2.78939e-05	3.2e-05
N91	Glyoxylate	0.8993	MS2 forward	72.9927	382.071	0.000153747	0.000144579	0.00014756	0.00014076	0.000147355	0.000149046	0.000147174	0.000161025	0.000144713	0.000151204	0.00015399	0.000175978	0.000165167	0.00015868	8.28803e-05	7.6135e-05	8.7638e-05	7.92107e-05	7.54383e-05	8.47188e-05	8.1e-05
N351	3-Hydroxypropionic acid (尾-lactic acid)	0.9215	MS2 forward	89.0243	75.724	0.000587665	0.000614142	0.000553283	0.000647405	0.000657312	0.00053319	0.000598833	0.000607282	0.000639372	0.000573244	0.000533459	0.000690669	0.000688834	0.000622144	0.00227265	0.00202124	0.00216408	0.00214825	0.00194177	0.00174418	0.0020487
N352	Glyceraldehyde	0.9395	MS2 forward	89.0242	95.9285	0.000762011	0.00155316	0.00141135	0.00133517	0.00110005	0.00197833	0.00135668	0.00308819	0.0010007	0.00112666	0.00130273	0.00132879	0.00135121	0.00153305	0.00253228	0.00209705	0.00248833	0.00281008	0.00242634	0.00123795	0.00226534
N353	DL-lactate	0.9881	MS2 forward	89.0243	218.475	0.000349925	0.000297672	0.000351768	0.000342368	0.000372819	0.00033326	0.000341302	0.000362705	0.000362558	0.000346165	0.000411099	0.000399083	0.000379827	0.000376906	8.12586e-05	0.000177173	0.000177268	0.000187707	0.000173322	0.00016809	0.000160803
N410	Phenol	0.9444	MS2 forward	93.0341	272.961	3.22174e-06	9.20966e-06	2.91851e-06	7.07718e-06	2.19196e-06	9.36912e-06	5.66469e-06	1.3719e-05	1.35248e-05	1.41168e-05	1.52609e-05	1.519e-05	1.21333e-05	1.39908e-05	2.9017e-06	4.39758e-06	4.87132e-06	4.41278e-06	3.69339e-06	5.09154e-06	4.23e-06
N592	(S)-2-aminobutyric acid	0.9943	MS2 reverse	102.056	376.321	0.000392609	0.000391055	0.000394831	0.000434032	0.000438371	0.000410399	0.000410216	0.000405627	0.000404889	0.000396205	0.000390228	0.00046282	0.000412137	0.000411985	0.000365164	0.000376557	0.000383081	0.00032834	0.000354967	0.000347357	0.000359244
N628	DL-Serine	0.8897	MS2 forward	104.035	352.622	6.65047e-05	6.16459e-05	6.02208e-05	6.11797e-05	6.46256e-05	5.84834e-05	6.211e-05	6.92138e-05	7.63371e-05	7.08306e-05	7.2309e-05	7.89477e-05	7.52266e-05	7.38108e-05	4.19956e-05	4.15217e-05	4.69835e-05	4.00481e-05	4.08605e-05	4.01793e-05	4.19e-05
N876	Maleic acid	0.9975	MS2 reverse	115.004	382.058	0.0105709	0.0102348	0.00980083	0.0103797	0.0103383	0.0104229	0.0102913	0.0113542	0.0102218	0.0105243	0.0101648	0.0110701	0.0115881	0.0108205	0.00579605	0.00528572	0.00614958	0.00541753	0.00490765	0.0056306	0.00553119
N901	Alpha-ketoisovaleric acid	0.7071	MS2 reverse	115.04	69.705	0.000110292	0.000124971	0.000119233	0.000110803	0.000110707	0.000145096	0.000120184	9.71741e-05	9.66087e-05	0.000111246	0.000101617	0.000100126	0.000101512	0.000101381	0.00014102	0.000168968	0.000147293	0.000150139	0.00015487	0.000135056	0.000149558
N972	Succinate	0.9647	MS2 forward	117.02	369.236	0.00105135	0.00113593	0.000838882	0.00119758	0.000988638	0.00111584	0.0010547	0.00174391	0.00189634	0.00187071	0.00195256	0.0020439	0.00192435	0.00190529	0.000878372	0.000818665	0.000974652	0.000796123	0.000885599	0.000976881	0.000888382
N974	Methylmalonic acid	0.8401	MS2 reverse	117.02	95.6945	0.00184724	0.00300871	0.00484731	0.00263719	0.00210742	0.00465743	0.00318422	0.00487803	0.00180663	0.00266128	0.0024009	0.0032556	0.00386228	0.00314412	0.00776367	0.00664646	0.00803299	0.00822679	0.00900508	0.00370072	0.00722929
N1079	Benzoic acid	0.9947	MS2 reverse	121.029	113.794	0.000157624	0.000137891	0.000151382	0.00014438	0.000147922	0.000144113	0.000147219	0.00020169	0.000413966	0.00023032	0.000222817	0.000259482	0.000274145	0.00026707	7.15872e-05	0.000103137	7.1204e-05	6.74528e-05	0.000106863	0.000120195	9.01e-05
N1102	Nicotinate	0.9998	MS2 reverse	122.024	159.79	1.88936e-05	1.44121e-05	1.65317e-05	1.95244e-05	1.59576e-05	1.84323e-05	1.72919e-05	2.60116e-05	2.89353e-05	3.8138e-05	3.93527e-05	3.78974e-05	3.09132e-05	3.35414e-05	1.59077e-05	2.47101e-05	5.73711e-05	1.60416e-05	1.57732e-05	6.28523e-05	3.21e-05
N1282	Dihydrothymine	0.9864	MS2 forward	127.051	350.442	0.00024711	0.000281697	0.000243751	0.000270832	0.000261257	0.000241488	0.000257689	0.00042168	0.000458124	0.000433586	0.000441638	0.00045104	0.000410585	0.000436109	0.000132635	0.000127842	0.000175644	0.000133595	0.000105773	0.000131	0.000134415
N1338	Mesaconic acid	0.8571	MS2 forward	129.019	369.176	5.98787e-05	6.15194e-05	0.000118603	7.4249e-05	7.23648e-05	6.37222e-05	7.50562e-05	0.000125554	0.000135419	0.000131188	0.000126478	0.00016767	0.000141649	0.000137993	0.000140791	0.000108661	0.000148673	0.000127838	0.000136376	0.000122323	0.000130777
N1348	Citraconic acid	0.9916	MS2 reverse	129.019	225.693	3.44163e-05	3.77349e-05	3.67329e-05	4.16907e-05	4.12427e-05	4.0718e-05	3.87559e-05	3.74171e-05	3.57599e-05	3.52386e-05	3.64261e-05	2.41342e-05	4.45357e-05	3.55853e-05	4.42585e-05	4.36094e-05	5.71515e-05	5.30597e-05	5.60197e-05	3.98693e-05	4.9e-05
N1356	alpha-Ketocaproic acid	0.601	MS2 reverse	129.056	57.561	0.000651616	0.000666216	0.000777066	0.000648991	0.000486009	0.000904269	0.000689028	0.000393424	0.000346096	0.000361151	0.000397826	0.000370484	0.000455439	0.000387403	0.000348552	0.000381611	0.000441309	0.000346066	0.00036607	0.000240378	0.000353998
N1405	meso-Tartaric acid	0.8272	MS2 forward	130.998	102.181	0.00026565	0.000154807	0.000268414	0.000175343	0.000183017	0.00052365	0.000261813	0.000211912	0.000217435	0.000329867	0.000226559	0.000370421	0.000310178	0.000277729	0.000454102	0.000133157	0.000177838	0.000462855	0.000163453	0.000316834	0.000284706
N1435	2-Ethyl-2-Hydroxybutyric acid	0.9973	MS2 reverse	131.071	117.835	3.13186e-05	2.80587e-05	6.1871e-05	2.74967e-05	3.38299e-05	2.63298e-05	3.48175e-05	3.85334e-05	4.76987e-05	4.54382e-05	4.9487e-05	4.83737e-05	5.09404e-05	4.67452e-05	2.24157e-05	1.90473e-05	2.16405e-05	2.42761e-05	1.88897e-05	2.41785e-05	2.17e-05
N1491	L-Malic acid	0.8804	MS2 forward	133.015	382.068	0.0320179	0.0324128	0.0291687	0.0310261	0.0316227	0.0309981	0.0312077	0.0350001	0.0333594	0.0339869	0.0339369	0.0355773	0.0361099	0.0346617	0.017875	0.0173868	0.0197376	0.0173156	0.0157391	0.0178168	0.0176452
N1571	Glycolate	0.9674	MS2 reverse	135.03	335.493	0.000136779	0.000137354	0.000127496	0.000181137	0.000162205	0.000133616	0.000146431	0.000114857	0.000149026	9.96594e-05	0.000143413	0.000165348	0.000130754	0.000133843	9.36935e-05	9.57156e-05	9.43787e-05	0.000129848	8.75755e-05	0.000145416	0.000107771
N1578	L-Threonate	0.9805	MS2 forward	135.03	361.939	7.45082e-05	7.43982e-05	7.38606e-05	0.000109813	0.000120376	7.94782e-05	8.87391e-05	0.00010092	0.000141021	0.000100908	8.68371e-05	0.000176825	0.000139293	0.000124301	0.000292236	0.000218209	0.000324709	0.000267522	0.000338346	0.000203133	0.000274026
N1675	4-Hydroxybenzoate	0.9998	MS2 reverse	137.025	272.387	0.000174279	0.000181869	8.19534e-05	0.000119531	9.20494e-05	0.000111781	0.00012691	0.000412155	0.000473692	0.000455175	0.000491797	0.000685039	0.000434811	0.000492111	0.000137546	0.000126218	0.000170982	0.00013343	0.000138005	0.000143354	0.000141589
N1681	Salicylic acid	0.9934	MS2 reverse	137.025	166.429	0.000387823	0.000438124	0.000376661	0.000425604	0.000402633	0.000393497	0.000404057	0.00142995	0.00163429	0.00139557	0.00157525	0.00166039	0.00138899	0.00151407	0.000507604	0.000482296	0.000543757	0.000484055	0.000516255	0.000554234	0.0005147
N1817	2-Oxoadipic acid	0.9682	MS2 forward	141.017	323.728	0.00101565	0.000617153	0.000649343	0.000625537	0.000679738	0.00064274	0.000705027	0.000960654	0.000912348	0.000920259	0.000939606	0.000895232	0.00091149	0.000923265	0.00029996	0.000475931	0.000302936	0.000479864	0.000239707	0.000492062	0.000381743
N1889	3-Butynoic acid	1	MS2 reverse	143.035	347.453	5.84578e-05	4.93632e-05	5.44386e-05	3.80131e-05	4.72084e-05	7.09404e-05	5.30703e-05	4.39016e-05	4.02903e-05	3.76138e-05	4.19675e-05	8.06751e-05	3.89277e-05	4.72293e-05	4.20982e-05	3.50237e-05	3.42472e-05	4.23255e-05	6.03296e-05	4.25698e-05	4.28e-05
N1891	D-Threitol	0.6395	MS2 forward	143.035	282.736	3.87443e-05	4.07077e-05	0.000201926	6.00652e-05	0.000185264	6.80625e-05	9.91282e-05	0.000220526	0.000300701	0.000331619	0.000249456	0.000238215	0.000568334	0.000318142	5.7919e-05	2.36161e-05	6.85209e-05	2.51355e-05	6.12818e-05	7.60017e-05	5.21e-05
N1998	L-Glutamine	0.7609	MS2 forward	145.062	349.912	0.00111378	0.00119973	0.00103212	0.00120036	0.00112571	0.00112415	0.00113264	0.00178093	0.00188101	0.00185009	0.00182446	0.00183501	0.00175583	0.00182122	0.000534516	0.000535159	0.000580831	0.000536661	0.000433196	0.000596582	0.000536157
N2067	Citramalic acid	0.8996	MS2 forward	147.031	368.681	0.000640382	0.000718191	0.000740114	0.00107279	0.000899623	0.000826298	0.000816233	0.00124719	0.00174904	0.00116884	0.00134808	0.00209173	0.00174486	0.00155829	0.0018529	0.00162193	0.0020035	0.00165111	0.00208519	0.00186167	0.00184605
N2078	O-Acetyl-L-serine	0.998	MS2 reverse	147.056	95.3025	0.000273821	0.000294182	0.000285005	0.000258142	0.000293162	0.000254166	0.000276413	0.000239614	0.000321324	0.000338864	0.000315594	0.000247551	0.000277554	0.000290084	2.80036e-05	2.84157e-05	6.54746e-06	5.52413e-06	1.88565e-05	2.71166e-05	1.91e-05
N2079	Propionic acid	0.9912	MS2 reverse	147.067	153.977	3.42355e-05	4.32876e-05	3.8313e-05	4.2367e-05	4.5379e-05	4.79953e-05	4.19296e-05	0.000243427	0.000283379	0.000264678	0.00026052	0.000263299	0.000273721	0.000264837	0.000543487	0.000851005	0.000600068	0.000605075	0.000567711	0.00051228	0.000613271
N2083	Hydroxyacetone	0.9863	MS2 reverse	147.066	132.529	4.14988e-05	3.34881e-05	3.45939e-05	3.32937e-05	3.84165e-05	3.18118e-05	3.55171e-05	7.98365e-05	5.96528e-05	8.56942e-05	6.0467e-05	6.52351e-05	8.27696e-05	7.22759e-05	0.000173128	0.000166226	0.000176017	0.000159293	0.000173293	0.000169401	0.00016956
N2186	D-Xylose	0.873	MS2 reverse	150.056	60.217	0.000587266	0.000769889	0.000687509	0.000804825	0.000705535	0.000687235	0.000707043	0.000552699	0.000813818	0.000759913	0.000970749	0.000737368	0.000507632	0.000723697	8.03021e-05	0.000103096	0.00011281	9.53009e-05	0.000106787	7.5609e-05	9.57e-05
N2225	Xylitol	0.9418	MS2 forward	151.061	204.935	3.81025e-05	3.38979e-05	3.41428e-05	3.59888e-05	3.78931e-05	4.16853e-05	3.69517e-05	9.77787e-05	0.000101614	0.000103815	0.000101318	0.000107539	9.93181e-05	0.000101897	8.78221e-05	8.68375e-05	9.6416e-05	8.36691e-05	8.63109e-05	8.63851e-05	8.79e-05
N2257	Dopamine	0.9906	MS2 forward	152.072	242.984	0.000986546	0.00088077	0.000892554	0.000782737	0.000937871	0.000982643	0.00091052	0.00146269	0.00131049	0.00134246	0.0013399	0.0014001	0.00128541	0.00135684	0.000182864	0.000145459	0.000114694	0.000131489	5.00846e-05	9.46169e-05	0.000119868
N2286	Gentisic acid	0.9666	MS2 forward	153.019	48.901	4.26998e-05	4.85664e-05	5.4547e-05	4.79499e-05	4.55738e-05	5.66567e-05	4.93323e-05	1.24216e-05	1.36588e-05	1.32005e-05	1.37699e-05	1.38402e-05	1.11903e-05	1.30135e-05	3.18216e-05	4.20187e-05	4.60922e-05	3.05211e-05	3.81539e-05	3.5426e-05	3.73e-05
N2477	Pelargonic acid	0.8423	MS2 reverse	157.123	51.7695	0.000352925	0.000540799	0.000478042	0.00030833	0.000381821	0.000520328	0.000430374	7.38272e-05	0.000100108	8.23578e-05	0.00013226	9.25933e-05	0.000136538	0.000102947	0.000183204	0.00033521	0.000218427	0.000340586	0.000148055	0.000246312	0.000245299
N2577	Pimelic acid	0.7433	MS2 forward	159.066	352.447	1.32979e-05	1.42255e-05	1.20615e-05	1.34985e-05	1.22448e-05	1.2514e-05	1.29737e-05	9.95855e-06	1.01441e-05	1.54016e-05	1.84548e-05	1.03623e-05	1.07727e-05	1.25157e-05	5.44022e-06	5.87632e-06	6.33935e-06	5.34574e-06	5.6718e-06	6.02755e-06	5.78e-06
N2682	D-Tagatose	0.6999	MS2 forward	161.046	244.317	0.000227734	0.00024849	0.000221301	0.000256952	0.000243284	0.000256912	0.000242445	0.000362908	0.000416654	0.000451679	0.000440014	0.000456994	0.000426131	0.00042573	0.000188101	0.000175454	0.000203735	0.000178599	0.000187976	0.000191217	0.000187514
N2692	Isovaleric acid	0.8028	MS2 reverse	161.082	109.464	0.000186058	0.000181168	0.000188521	0.000183466	0.00020547	0.000199512	0.000190699	0.000101033	0.000107521	0.000119144	0.000126409	0.000112778	0.000106431	0.00011222	5.79584e-05	5.30413e-05	5.12225e-05	5.09542e-05	5.10313e-05	5.90979e-05	5.39e-05
N2753	4-Hydroxycinnamic acid	0.9984	MS2 reverse	163.04	161.54	5.63626e-06	7.69405e-06	4.59807e-06	8.02119e-06	1.27324e-05	5.20432e-06	7.31439e-06	3.2992e-05	3.19544e-05	2.89019e-05	2.67815e-05	3.45868e-05	2.97741e-05	3.08318e-05	4.82464e-05	4.02689e-05	4.80473e-05	3.94176e-05	4.017e-05	4.26883e-05	4.31e-05
N2759	L-Rhamnose	0.8041	MS2 forward	163.062	167.455	4.2144e-05	3.92881e-05	3.77607e-05	4.11718e-05	4.44615e-05	4.56604e-05	4.17478e-05	8.47752e-05	8.19128e-05	8.45103e-05	8.41832e-05	0.000161529	8.52165e-05	9.70211e-05	0.00010665	0.000100917	0.000104116	9.757e-05	0.000104392	9.53661e-05	0.000101502
N2821	1,2-Benzenedicarboxylic acid	0.973	MS2 forward	165.02	267.497	2.2759e-05	2.26766e-05	2.0405e-05	2.30844e-05	4.63029e-05	2.77174e-05	2.71576e-05	4.14562e-05	2.83509e-05	3.58236e-05	2.08821e-05	2.78913e-05	3.77939e-05	3.2033e-05	2.45277e-05	2.11501e-05	4.10365e-05	1.83474e-05	2.22212e-05	2.68261e-05	2.57e-05
N2901	Vanillic acid	0.984	MS2 reverse	167.035	119.256	0.000154082	0.000151376	0.000146048	0.000148334	0.000167397	0.00014824	0.000152579	5.52712e-05	6.2532e-05	7.12109e-05	7.82975e-05	6.44806e-05	5.64925e-05	6.47141e-05	3.97988e-05	3.96899e-05	4.07955e-05	3.86979e-05	3.75893e-05	4.03093e-05	3.95e-05
N2907	Quinone	1	MS2 reverse	167.036	163.657	0.000118506	4.23272e-05	3.46447e-05	3.55644e-05	9.02335e-05	2.57341e-05	5.7835e-05	8.64179e-05	9.13583e-05	5.50218e-05	3.77006e-05	6.40174e-05	8.8431e-05	7.04912e-05	1.99461e-05	6.22758e-06	7.17426e-06	2.54224e-05	6.51886e-06	3.35399e-05	1.65e-05
N3059	D-Lyxose	0.9922	MS2 reverse	171.03	133.569	3.16644e-05	3.28983e-05	3.67662e-05	3.57667e-05	3.6764e-05	3.59496e-05	3.49682e-05	3.16231e-05	3.17805e-05	3.24237e-05	3.18228e-05	3.42492e-05	3.10343e-05	3.21556e-05	3.75591e-05	3.93279e-05	4.20391e-05	4.15112e-05	4.82343e-05	3.47085e-05	4.06e-05
N3148	cis-Aconitate	0.9775	MS2 forward	173.01	422.373	0.000684712	0.00062566	0.000760322	0.000663842	0.000613951	0.000624778	0.000662211	0.00042813	0.000443188	0.000359545	0.000333154	0.000382155	0.00035964	0.000384302	0.000330326	0.000270342	0.000276811	0.000272457	0.000201893	0.000258114	0.000268324
N3166	Shikimate	0.9467	MS2 reverse	173.046	337.857	1.68264e-05	5.21289e-05	1.58959e-05	2.32505e-05	2.27588e-05	5.72851e-05	3.13576e-05	3.11008e-05	4.31322e-05	3.93486e-05	4.1609e-05	4.10332e-05	3.80596e-05	3.90472e-05	3.084e-05	2.99246e-05	3.16882e-05	2.78693e-05	3.53637e-05	3.68855e-05	3.21e-05
N3169	Ribitol	0.8273	MS2 reverse	173.046	355.762	1.04249e-05	4.87322e-05	9.82225e-06	1.06974e-05	1.11095e-05	7.81807e-05	2.81612e-05	1.23501e-05	1.35461e-05	3.85469e-05	1.20461e-05	1.44368e-05	1.23017e-05	1.72046e-05	7.84963e-06	8.10545e-06	8.46204e-06	7.75843e-06	7.83807e-06	8.61517e-06	8.1e-06
N3231	N-Acetyl-L-aspartic acid	0.9636	MS2 forward	174.041	431.26	2.12915e-05	1.48622e-05	2.62126e-05	8.66989e-06	1.97256e-05	1.22644e-05	1.7171e-05	1.64597e-05	1.99151e-05	2.37346e-05	1.67892e-05	1.56542e-05	1.39155e-05	1.77447e-05	6.97212e-06	2.71745e-06	7.74489e-06	2.17738e-06	2.21241e-06	7.12215e-06	4.82e-06
N3272	D-galacturonic acid	0.7227	MS2 forward	175.025	335.253	1.60123e-05	2.09219e-05	1.85673e-05	1.99014e-05	2.01881e-05	1.76529e-05	1.8874e-05	2.27681e-05	1.69986e-05	1.52664e-05	3.14757e-05	2.6349e-05	2.43794e-05	2.28729e-05	1.70641e-05	1.5523e-05	1.56137e-05	1.51043e-05	1.80488e-05	1.87151e-05	1.67e-05
N3273	L-Ascorbic acid	0.9865	MS2 forward	175.025	51.819	0.00032745	0.000256775	0.000300625	0.000320898	0.000268458	0.000333081	0.000301215	7.31228e-05	8.92935e-05	0.000100156	8.45454e-05	3.8109e-06	3.39635e-06	5.90541e-05	0.00119422	0.0011738	0.0012722	0.00105701	0.0013873	0.00105478	0.00118988
N3294	2-Isopropylmalic acid	0.9648	MS2 forward	175.061	290.437	4.0061e-05	4.05234e-05	4.29968e-05	5.22057e-05	4.93285e-05	5.0358e-05	4.59122e-05	2.53693e-05	2.84017e-05	2.72637e-05	3.77867e-05	4.97879e-05	2.84031e-05	3.28354e-05	4.48717e-05	4.1545e-05	3.91393e-05	3.95295e-05	4.52117e-05	4.62961e-05	4.28e-05
N3339	Acetyl phosphate	0.6124	MS2 forward	176.934	409.401	1.29362e-05	1.25405e-05	1.39153e-05	1.36094e-05	1.29752e-05	1.17283e-05	1.29508e-05	1.28226e-05	1.27971e-05	1.10655e-05	1.15122e-05	1.20915e-05	9.3865e-06	1.16125e-05	6.88764e-06	6.60616e-06	5.59433e-06	8.069e-06	6.9655e-06	6.39897e-06	6.75e-06
N3358	D-Glucono-1,5-lactone	0.8021	MS2 forward	177.042	335.435	0.0129382	0.0140955	0.0113051	0.0133339	0.0120592	0.0135395	0.0128785	0.0199979	0.018287	0.0176356	0.0205378	0.0171012	0.0176899	0.0185416	0.00726121	0.00646858	0.00766291	0.0066039	0.00671414	0.00776681	0.00707959
N3363	L-Gulonic gamma-lactone	0.8942	MS2 forward	177.041	85.0845	0.000393389	0.000419901	0.00037456	0.000443906	0.000404309	0.000492197	0.000421377	0.0012027	0.000597293	0.000545308	0.000680252	0.000576071	0.000893908	0.000749255	0.000644368	0.00072856	0.000815883	0.000509152	0.000758298	0.000481046	0.000656218
N3409	3,4-Dihydroxy-L-phenylalanine(L-DOPA)	0.7732	MS2 reverse	178.051	86.5685	0.000389234	0.000338581	0.000294908	0.000330525	0.000303347	0.00035063	0.000334537	0.000669222	0.000676149	0.000750072	0.000696603	0.00071944	0.000772972	0.000714076	5.51827e-05	6.08593e-05	8.13472e-05	6.11565e-05	5.72692e-05	5.2357e-05	6.14e-05
N3466	Caffeic Acid	0.8372	MS2 reverse	179.035	460.135	2.36092e-05	2.84787e-05	2.18722e-05	3.66018e-05	3.26648e-05	3.00065e-05	2.88722e-05	4.46745e-05	5.8301e-05	5.1726e-05	6.11384e-05	6.64799e-05	5.10945e-05	5.5569e-05	5.90368e-05	4.43772e-05	4.70232e-05	5.99557e-05	5.63131e-05	5.27842e-05	5.32e-05
N3477	L-Sorbose	0.9661	MS2 forward	179.058	251.629	0.0046697	0.00488645	0.00663674	0.00491108	0.00740273	0.00492206	0.00557146	0.00776144	0.00605446	0.00928053	0.00907645	0.00946613	0.00555216	0.0078652	0.00360952	0.00512991	0.00385172	0.0032905	0.00358301	0.00361059	0.00384588
N3514	Isovalerylglycine	0.9936	MS2 reverse	180.06	251.493	0.000265089	0.000283613	0.000274172	0.00046044	0.000405776	0.000190152	0.000313207	0.000426442	0.000357437	0.000353094	0.000493056	0.000404523	0.000472638	0.000417865	0.000208339	0.000196639	0.000215161	0.000194644	0.000203072	0.000206612	0.000204078
N3519	1,7-Dimethylxanthine	0.9164	MS2 reverse	180.067	64.758	0.000361109	0.000401101	0.000265921	0.00036002	0.000549732	0.000290507	0.000371398	0.000247261	0.000208107	0.000207246	0.000193367	0.000205795	0.000262412	0.000220698	5.8577e-05	5.20356e-05	2.7231e-05	5.52607e-05	5.76689e-05	5.54695e-05	5.1e-05
N3550	3-Methyluric acid	0.6787	MS2 forward	181.037	271.156	3.4508e-06	4.14348e-06	5.22277e-06	5.74092e-06	7.17017e-06	4.09676e-06	4.97081e-06	8.50608e-06	1.10421e-05	9.45134e-06	8.47434e-06	1.25862e-05	1.25984e-05	1.04431e-05	2.18813e-05	1.93474e-05	2.11453e-05	1.79701e-05	1.94553e-05	2.08655e-05	2.01e-05
N3551	Acamprosate	0.952	MS2 reverse	181.042	26.889	1.85865e-05	2.08505e-05	1.62719e-05	1.67037e-05	1.94348e-05	1.76867e-05	1.82557e-05	2.05775e-05	2.27269e-05	1.85932e-05	2.40104e-05	2.69086e-05	2.39902e-05	2.28011e-05	2.11645e-05	3.05831e-05	2.71262e-05	2.10848e-05	2.94549e-05	1.90271e-05	2.47e-05
N3701	3-Phosphoserine	0.6923	MS2 reverse	185.011	55.235	0.000133197	0.000168859	0.00010724	0.000184445	0.000159974	0.000116442	0.000145026	3.43936e-05	4.73761e-05	5.83068e-05	5.45838e-05	5.03829e-05	4.21443e-05	4.78646e-05	8.64133e-05	0.000154106	0.000224	8.16213e-05	0.000248719	0.000279427	0.000179048
N3812	Azelaic acid	0.6981	MS2 forward	187.098	276.501	1.05498e-05	8.91601e-06	7.28612e-06	9.04059e-06	9.7938e-06	1.0941e-05	9.42122e-06	8.93369e-06	7.37087e-06	1.65929e-05	2.03233e-05	9.62621e-06	1.14939e-05	1.23901e-05	1.0054e-05	6.33561e-06	6.42541e-06	9.00738e-06	1.05126e-05	1.00581e-05	8.73e-06
N3847	N-Acetyl-L-glutamate	0.874	MS2 forward	188.057	368.649	7.18716e-05	7.42908e-05	6.93004e-05	8.98123e-05	8.67517e-05	7.71703e-05	7.81995e-05	8.04906e-05	9.11804e-05	9.61423e-05	8.57816e-05	0.000115398	9.73002e-05	9.43822e-05	8.41128e-05	7.88751e-05	8.57786e-05	7.95302e-05	9.74324e-05	9.40114e-05	8.66e-05
N3950	D-Galactarate	0.8551	MS2 forward	191.02	250.605	0.00012521	9.16369e-05	0.000111689	0.000165316	0.000171917	8.26372e-05	0.000124734	0.000162745	0.0001571	0.000120455	0.000138451	0.000209609	0.000162631	0.000158498	0.000202041	0.000192966	0.000222498	0.000208396	0.000251463	0.000205081	0.000213741
N3958	Citrate	0.9727	MS2 forward	191.02	376.49	3.327e-05	3.37096e-05	3.50098e-05	3.67624e-05	4.60572e-05	2.84712e-05	3.55467e-05	3.05821e-05	3.95871e-05	3.45799e-05	3.09767e-05	4.0679e-05	3.99446e-05	3.60582e-05	3.75484e-05	3.83665e-05	3.77575e-05	3.7829e-05	4.30342e-05	3.90613e-05	3.89e-05
N3971	Quinate	0.8053	MS2 forward	191.056	291.902	2.41738e-05	2.21192e-05	2.6756e-05	3.08516e-05	2.65514e-05	2.4179e-05	2.57718e-05	1.84568e-05	1.83002e-05	1.99708e-05	2.30314e-05	2.41477e-05	1.82229e-05	2.0355e-05	4.29957e-05	2.15918e-05	2.45981e-05	2.29537e-05	2.67477e-05	2.7488e-05	2.77e-05
N4071	2'-Deoxy-D-ribose	0.753	MS2 reverse	193.073	260.329	0.0149403	0.0155908	0.0143211	0.0155841	0.0157128	0.0150051	0.0151924	0.0228189	0.0248815	0.0253035	0.0248824	0.0271675	0.0249654	0.0250032	0.0194906	0.0185069	0.0177864	0.0185709	0.0199874	0.0193464	0.0189481
N4143	Galactonic acid	0.9775	MS2 forward	195.053	359.902	0.000447205	0.000450778	0.000438983	0.000519507	0.000515274	0.000468287	0.000473339	0.000679127	0.000782036	0.000704965	0.000722873	0.000981341	0.000772864	0.000773868	0.000593034	0.000544645	0.000670195	0.000596897	0.000679822	0.000666258	0.000625142
N4149	1,3-Dimethyluric acid	0.661	MS2 reverse	195.056	248.372	5.16518e-06	5.64776e-06	5.77207e-06	4.4945e-06	5.45148e-06	6.05423e-06	5.43087e-06	1.44762e-05	1.72111e-05	1.53132e-05	1.87852e-05	2.01139e-05	1.67645e-05	1.71107e-05	9.62328e-06	7.80599e-06	1.17605e-05	9.84935e-06	1.03483e-05	1.05119e-05	9.98e-06
N4240	DL-Vanillylmandelic acid	0.9976	MS2 reverse	197.046	130.907	4.17372e-05	3.57002e-05	3.44689e-05	3.5035e-05	9.53908e-05	7.8261e-05	5.34322e-05	2.28525e-05	2.81795e-05	5.06707e-05	3.28027e-05	3.09745e-05	2.75617e-05	3.21736e-05	2.71354e-05	8.70518e-06	2.95527e-05	2.76216e-05	3.15399e-05	3.07116e-05	2.59e-05
N4280	6-Hydroxynicotinic acid	0.9973	MS2 reverse	198.041	49.739	4.17677e-05	3.29001e-05	3.07503e-05	3.89334e-05	4.34483e-05	2.9156e-05	3.61593e-05	5.92301e-05	5.96338e-05	7.48855e-05	8.14535e-05	6.99407e-05	6.62354e-05	6.85632e-05	0.00115706	0.00124151	0.00109977	0.00104017	0.00149962	0.00128634	0.00122074
N4509	L-Tryptophan	0.882	MS2 forward	203.083	237.588	5.44147e-05	5.08554e-05	4.46964e-05	4.68541e-05	5.41825e-05	5.52524e-05	5.10426e-05	7.71272e-05	8.96269e-05	8.71324e-05	9.08753e-05	9.07014e-05	8.48601e-05	8.67205e-05	4.36817e-05	4.21854e-05	4.561e-05	4.29905e-05	4.46662e-05	4.21104e-05	4.35e-05
N4537	Xanthurenic acid	0.929	MS2 reverse	204.031	145.647	8.73812e-05	0.000114311	8.41834e-05	0.000104578	0.000122267	9.4099e-05	0.000101137	6.73402e-05	0.000123273	0.000107022	0.000157666	0.000112677	0.000214742	0.000130454	1.26377e-05	1.0239e-05	1.34142e-05	1.3624e-05	1.36299e-05	1.22769e-05	1.26e-05
N4555	Isobutyrylglycine	0.7209	MS2 forward	204.089	336.048	3.94726e-06	2.80752e-06	3.75546e-06	3.33697e-06	3.84491e-06	4.99752e-06	3.78161e-06	5.06856e-06	6.24444e-06	3.5438e-06	5.82641e-06	6.09535e-06	4.25526e-06	5.17231e-06	5.51639e-06	6.79569e-06	7.07569e-06	4.35235e-06	5.69218e-06	5.30765e-06	5.79e-06
N4579	alpha-ketoglutarate	0.9322	MS2 reverse	205.036	354.885	2.89562e-05	2.38694e-05	2.47317e-05	2.44105e-05	2.50283e-05	2.85918e-05	2.59313e-05	2.23647e-05	1.93386e-05	1.41977e-05	1.5267e-05	1.71689e-05	1.56586e-05	1.73326e-05	1.79358e-05	2.0889e-05	1.66025e-05	1.99867e-05	2.06925e-05	1.88567e-05	1.92e-05
N4600	Adipic acid	0.6114	MS2 reverse	205.072	351.803	1.1174e-05	1.06159e-05	6.97214e-06	1.23066e-05	1.25752e-05	6.52252e-06	1.00277e-05	1.16087e-05	1.18609e-05	1.32533e-05	6.14265e-06	1.28212e-05	1.40475e-05	1.16224e-05	3.99015e-06	7.66244e-06	3.8613e-06	6.71445e-06	3.28849e-06	7.36852e-06	5.48e-06
N4788	3-Hydroxycapric acid	0.9817	MS2 forward	209.119	75.1335	1.2968e-05	1.20658e-05	1.18631e-05	1.32492e-05	1.48344e-05	1.2766e-05	1.29577e-05	1.43652e-05	1.83961e-05	1.73438e-05	1.59606e-05	1.54481e-05	1.58694e-05	1.62305e-05	9.76063e-05	0.000122884	0.000143578	0.000152943	0.000102015	8.44424e-05	0.000117245
N4931	3-Isopropylmalate	0.6381	MS2 reverse	213.018	108.513	6.90791e-05	7.12951e-05	6.40369e-05	6.05797e-05	6.52426e-05	6.71257e-05	6.62265e-05	4.95958e-05	0.000100065	0.000109526	0.000107556	0.000117834	6.44575e-05	9.15058e-05	1.59789e-05	1.65242e-05	2.11382e-05	3.48018e-05	4.02712e-05	4.94864e-05	2.97e-05
N5006	sn-Glycerol 3-phosphoethanolamine	0.9686	MS2 forward	214.049	369.887	1.51121e-05	1.64206e-05	1.41125e-05	1.52268e-05	1.69088e-05	1.46844e-05	1.54109e-05	1.99488e-05	1.85379e-05	2.05973e-05	1.99786e-05	2.14242e-05	1.94272e-05	1.99857e-05	7.8767e-06	5.87201e-06	7.15556e-06	6.57462e-06	6.458e-06	7.49463e-06	6.91e-06
N5043	Pectin (Galacturonic acid)	0.6332	MS2 reverse	215.021	86.25	4.69702e-05	5.19207e-05	4.86119e-05	5.27569e-05	5.06193e-05	4.75492e-05	4.9738e-05	3.12596e-05	5.13546e-05	4.60161e-05	5.09387e-05	4.85015e-05	3.89414e-05	4.4502e-05	6.59069e-05	6.09947e-05	7.22183e-05	6.64166e-05	0.000138549	8.19638e-05	8.1e-05
N5194	Pantothenate	0.8566	MS2 forward	218.105	259.065	0.00087126	0.00114014	0.000955114	0.000943556	0.000983484	0.000995214	0.000981461	0.00141942	0.00172696	0.0016314	0.0015095	0.00153532	0.00132051	0.00152385	0.000949276	0.00109255	0.00113851	0.00125298	0.00103981	0.000999581	0.00107879
N5421	D-Quinovose	0.9826	MS2 forward	223.083	246.537	3.74892e-05	3.90675e-05	3.42645e-05	5.06137e-06	9.80091e-06	4.42729e-06	2.16851e-05	9.28508e-05	0.000100831	0.000100063	0.000121653	0.000120738	9.41037e-05	0.00010504	5.21309e-05	5.26378e-05	5.32768e-05	4.49018e-05	5.66728e-05	5.40037e-05	5.23e-05
N5579	Phosphoenolpyruvate	0.9694	MS2 forward	226.997	391.488	2.7546e-05	2.61668e-05	2.65708e-05	2.51326e-05	2.50784e-05	2.77143e-05	2.63682e-05	2.28203e-05	2.21352e-05	2.15302e-05	2.34894e-05	1.96893e-05	2.08036e-05	2.17447e-05	9.12021e-06	8.17515e-06	7.36387e-06	7.49152e-06	4.59692e-06	7.32714e-06	7.35e-06
N5598	2'-Deoxyuridine	0.6534	MS2 reverse	227.068	111.597	1.91567e-05	2.02306e-05	1.8651e-05	1.70228e-05	2.16978e-05	1.56275e-05	1.8731e-05	1.0257e-05	1.33838e-05	1.6903e-05	1.56678e-05	1.27303e-05	9.73808e-06	1.31133e-05	7.45321e-06	6.35755e-06	4.43034e-06	5.39399e-06	1.05661e-05	1.01432e-05	7.39e-06
N5614	Traumatic Acid	0.9841	MS2 forward	227.13	281.161	2.17385e-05	2.95412e-05	1.5533e-05	3.92511e-05	3.72368e-05	3.18883e-05	2.91982e-05	8.91642e-05	0.000117715	9.61249e-05	9.89973e-05	0.000125808	0.000108798	0.000106101	0.000114829	0.000112773	0.000130474	0.000111802	0.000116294	0.0001167	0.000117145
N5886	Acetyl-DL-Leucine	0.9994	MS2 reverse	232.12	230.22	3.06659e-06	3.2281e-06	2.68982e-06	2.9539e-06	2.58185e-06	2.96121e-06	2.91358e-06	8.34727e-06	1.12624e-05	9.29929e-06	1.10746e-05	1.01386e-05	1.00454e-05	1.00279e-05	1.55636e-05	1.61554e-05	1.48972e-05	1.41914e-05	1.62623e-05	1.65239e-05	1.56e-05
N6058	3-Hydroxyisovaleric acid	0.7573	MS2 reverse	235.119	109.759	1.67716e-05	1.68918e-05	1.73022e-05	1.8277e-05	1.73954e-05	1.60632e-05	1.71169e-05	2.54729e-05	3.20398e-05	3.08074e-05	2.91304e-05	3.06081e-05	2.60181e-05	2.90128e-05	4.47386e-05	3.74996e-05	4.37344e-05	3.768e-05	3.70933e-05	5.13992e-05	4.2e-05
N6150	2-Dehydro-3-deoxy-D-gluconate	0.964	MS2 forward	237.062	345.596	0.00021931	0.000320421	0.000288479	0.000351033	0.000361937	0.000349821	0.000315167	0.000329555	0.000338354	0.000341776	0.000341366	0.000407956	0.000433524	0.000365422	0.000329521	0.000308292	0.000344821	0.000315199	0.000354699	0.000308537	0.000326845
N6172	3-Hydroxydodecanoic acid	0.9683	MS2 reverse	237.151	69.239	4.29669e-05	1.58387e-05	2.40841e-05	3.33608e-05	1.3914e-05	1.59514e-05	2.43526e-05	0.000183653	0.000197343	0.000188822	0.000222422	0.00018994	0.000183216	0.000194233	0.000168793	0.000170654	0.000190394	0.000168545	0.00017541	0.000156414	0.000171702
N6254	D-Mannose	0.9868	MS2 forward	239.078	288.813	0.000571064	0.000607688	0.000407294	0.000598555	0.000464342	0.000601412	0.000541726	0.00180086	0.00114344	0.00123799	0.0021005	0.00198247	0.00185053	0.00168596	0.000269847	0.00023756	0.000340761	0.000252361	0.000254703	0.000342528	0.00028296
N6255	D-Allose	0.9615	MS2 reverse	239.078	260.358	0.00016238	0.00016425	0.000163831	0.000178243	0.000149516	0.000162905	0.000163521	0.00021939	0.000226381	0.000250749	0.000305407	0.000258547	0.00021629	0.000246127	0.00015295	0.000145068	0.000128656	0.000146427	0.00017265	0.000169587	0.000152556
N6256	Alpha-D-Glucose	0.9862	MS2 forward	239.078	244.979	5.6469e-05	6.04548e-05	4.62151e-05	6.18046e-05	5.05073e-05	6.01836e-05	5.59391e-05	7.85123e-05	0.000108063	9.67636e-05	0.000100092	0.000101926	0.000102399	9.79594e-05	4.94119e-05	4.68972e-05	5.16687e-05	4.99713e-05	4.83482e-05	4.49463e-05	4.85e-05
N6927	Salicyluric acid	0.7052	MS2 reverse	254.068	70.61	2.02773e-05	2.15143e-05	1.93967e-05	2.21012e-05	2.03876e-05	1.91011e-05	2.0463e-05	1.80282e-05	1.63616e-05	2.44437e-05	2.59215e-05	2.16262e-05	1.91776e-05	2.09265e-05	4.61964e-05	7.71068e-05	5.1048e-05	3.13397e-05	5.02885e-05	3.19302e-05	4.8e-05
N7023	Palmitic acid	0.9999	MS2 forward	255.235	87.57	0.0159648	0.0169066	0.0171338	0.0169062	0.00519511	0.0169402	0.0148411	0.010584	0.0113472	0.00372022	0.0120115	0.0112425	0.0105832	0.00991475	0.00198538	0.00103748	0.00908587	0.00101969	0.00559762	0.00835934	0.00451423
N7116	3-Methyluridine	1	MS2 reverse	257.079	143.689	3.89537e-05	3.84097e-05	3.82981e-05	3.5977e-05	4.35574e-05	3.91615e-05	3.90596e-05	2.08018e-05	1.96838e-05	1.55232e-05	1.59136e-05	2.28256e-05	1.75871e-05	1.87225e-05	3.51554e-05	2.83542e-05	1.61649e-05	1.7266e-05	4.77185e-06	4.63525e-05	2.47e-05
N7234	a-D-Galactose 1-phosphate	0.9953	MS2 forward	259.024	432.72	0.000174613	0.000147963	0.000145716	8.79131e-05	0.000143522	0.000128434	0.000138027	4.6264e-05	3.46608e-05	3.54829e-05	2.93483e-05	2.33078e-05	3.51735e-05	3.40395e-05	2.29338e-05	2.27033e-05	1.37686e-05	1.59505e-05	6.01018e-06	1.14641e-05	1.55e-05
N7441	(+)-Abscisic acid	0.7152	MS2 reverse	263.13	104.305	3.83446e-05	4.10459e-05	4.02376e-05	4.95956e-05	3.43496e-05	4.44385e-05	4.13353e-05	5.83338e-05	6.91489e-05	6.65378e-05	7.55738e-05	6.85898e-05	6.44466e-05	6.71051e-05	4.27945e-05	3.4777e-05	3.9137e-05	3.77686e-05	4.13862e-05	5.51846e-05	4.18e-05
N7516	Homocitrate	0.6399	MS2 reverse	265.058	357.474	6.54321e-05	7.91416e-05	6.56848e-05	0.000105471	0.00011602	9.12966e-05	8.71745e-05	0.000146618	0.000222954	0.00017118	0.000194189	3.30357e-06	0.000219091	0.000159556	3.80738e-06	3.87013e-06	3.99776e-06	4.89275e-06	4.26247e-06	4.41556e-06	4.21e-06
N7677	Inosine	0.9904	MS2 reverse	268.084	223.691	3.73885e-05	1.64397e-05	1.18969e-05	2.64501e-05	3.55019e-05	9.3977e-06	2.28458e-05	3.23104e-05	4.85488e-05	3.87445e-05	3.43906e-05	4.88314e-05	4.33495e-05	4.10292e-05	3.71692e-06	4.94627e-06	4.03118e-06	3.53766e-06	3.66756e-06	2.82661e-06	3.79e-06
N7766	Heptadecanoic acid	1	MS2 reverse	269.25	15.512	0.000222975	0.00021032	0.000246484	0.000321642	0.000110438	0.000205918	0.00021963	0.000115555	0.000215616	9.14611e-05	6.85728e-05	8.87667e-05	0.000216754	0.000132788	6.34966e-05	8.5054e-05	9.28819e-05	0.000114789	6.39539e-05	3.52883e-05	7.59e-05
N7850	Arbutin	0.9907	MS2 forward	271.083	199.642	4.7862e-06	3.76581e-06	4.32858e-06	5.70865e-06	5.80602e-06	4.44566e-06	4.80682e-06	6.08749e-06	8.70884e-06	9.64924e-06	9.02363e-06	1.43188e-05	9.58159e-06	9.5616e-06	5.30199e-05	8.73403e-05	6.02378e-05	2.52257e-05	9.50548e-05	0.000228086	9.15e-05
N7869	16-Hydroxypalmitic acid	0.8769	MS2 forward	271.229	64.657	6.34279e-05	6.083e-05	6.57395e-05	6.2583e-05	4.75633e-05	6.42005e-05	6.0724e-05	9.05511e-05	9.64207e-05	9.05923e-05	0.000127822	8.69299e-05	0.000123836	0.000102692	5.01364e-05	4.75186e-05	5.82515e-05	4.69116e-05	4.91397e-05	4.176e-05	4.9e-05
N7955	Anthranilic acid (Vitamin L1)	0.9998	MS2 reverse	273.089	265.005	2.41081e-06	3.99302e-06	5.40391e-06	4.34804e-06	3.11416e-06	4.07929e-06	3.89154e-06	1.03147e-05	1.31243e-05	1.20087e-05	1.22744e-05	1.46858e-05	1.1342e-05	1.22916e-05	1.11538e-05	9.30658e-06	1.08046e-05	9.19994e-06	1.15335e-05	1.4069e-05	1.1e-05
N8148	Pantetheine	0.9063	MS2 forward	277.124	214.784	4.19742e-06	3.7604e-06	4.11404e-06	3.94632e-06	4.84145e-06	4.15055e-06	4.16836e-06	5.27107e-06	6.53403e-06	5.74841e-06	5.79676e-06	6.00537e-06	8.2387e-06	6.26572e-06	3.05763e-05	2.82997e-05	3.19488e-05	2.85036e-05	3.29353e-05	3.18604e-05	3.07e-05
N8173	all cis-(6,9,12)-Linolenic acid	0.9988	MS2 forward	277.219	93.472	5.66707e-05	4.99234e-05	4.82677e-05	5.12385e-05	0.000141289	4.60403e-05	6.55717e-05	0.000118782	0.00017083	0.000160014	0.000164567	0.000153709	0.000130616	0.000149753	9.94696e-05	0.00010648	0.000100214	9.7018e-05	0.000107836	0.000144584	0.000109267
N8287	Linoleic acid	0.9987	MS2 reverse	279.234	607.455	0.000164982	0.000406987	0.000230149	0.000148602	0.000180303	0.000138769	0.000211632	0.000222488	0.000158022	0.000231562	0.000236911	0.000229075	0.000426279	0.000250723	0.000126092	0.000124644	0.000130468	9.72873e-05	0.000147314	8.35224e-05	0.000118221
N8349	Pseudouridine	0.9667	MS2 reverse	281.016	335.435	2.63977e-05	2.11397e-05	2.61859e-05	2.23524e-05	2.00561e-05	2.52595e-05	2.35652e-05	2.43355e-05	2.14097e-05	1.45094e-05	2.76035e-05	2.11209e-05	2.4199e-05	2.21963e-05	8.78436e-06	7.37534e-06	7.775e-06	7.523e-06	7.36417e-06	8.62255e-06	7.91e-06
N8402	Oleic acid	1	MS2 forward	281.25	655.593	0.000112557	9.32577e-05	7.79532e-05	0.00010194	0.000107873	9.46458e-05	9.80377e-05	0.000113029	0.000199959	8.79409e-05	5.65949e-05	0.000104689	0.000306751	0.000144827	5.29151e-05	5.83868e-05	6.32756e-05	5.97646e-05	5.06241e-05	5.84309e-05	5.72e-05
N8438	Guanosine	0.9822	MS2 forward	282.086	244.855	0.000112194	0.000106805	0.000101649	0.000108922	0.000107713	0.000115856	0.000108857	0.000135761	0.000150354	0.00014419	0.000156248	0.000165932	0.000143629	0.000149352	8.37424e-05	7.77818e-05	8.15915e-05	7.54871e-05	8.14063e-05	8.90193e-05	8.15e-05
N8492	Xanthosine	0.9716	MS2 forward	283.07	294.755	8.59584e-06	8.1228e-06	8.2277e-06	8.40646e-06	9.58197e-06	9.35084e-06	8.71427e-06	7.87062e-06	7.94458e-06	7.75015e-06	9.85236e-06	1.0275e-05	6.55655e-06	8.37488e-06	7.93692e-06	7.19203e-06	7.63569e-06	6.69274e-06	7.96331e-06	9.02799e-06	7.74e-06
N8496	5-Hydroxymethyluracil	0.8339	MS2 reverse	283.069	105.796	1.32045e-05	8.7806e-06	9.95799e-06	1.81471e-05	1.07001e-05	2.02053e-05	1.34993e-05	6.21603e-05	3.36539e-05	8.68468e-05	5.59537e-05	7.70078e-05	5.24483e-05	6.13451e-05	3.18789e-05	3.75219e-05	4.08122e-05	3.02801e-05	4.75814e-05	2.32198e-05	3.52e-05
N8528	Stearic acid	0.9987	MS2 forward	283.267	15.119	0.00985156	0.00499088	0.0113207	0.00747757	0.0104992	0.00578066	0.00832009	0.00639837	0.00749899	0.00629928	0.00578357	0.0045555	0.0108462	0.00689699	0.0043197	0.00404819	0.00605947	0.00373599	0.00429583	0.0025925	0.00417528
N9188	2'-O-Methyluridine	0.6592	MS2 reverse	295.033	123.189	3.34748e-05	4.22059e-05	5.09179e-05	3.29879e-05	3.71528e-05	5.9836e-05	4.27626e-05	0.00014881	2.89533e-05	3.83129e-05	3.35929e-05	4.60183e-05	9.18098e-05	6.45829e-05	0.000147248	0.000153895	0.000183808	0.000180036	0.000157515	8.56432e-05	0.000151357
N9735	Cytidine 5'-monophosphate (CMP)	0.6215	MS2 reverse	304.033	120.291	6.8676e-05	9.34241e-06	8.11458e-05	6.86607e-05	8.56824e-05	5.61682e-05	6.16126e-05	4.44745e-05	7.89191e-05	2.52119e-05	1.04252e-05	8.82266e-05	3.18229e-05	4.65134e-05	7.55168e-05	8.91555e-05	7.5717e-05	6.95211e-05	0.000113156	4.55692e-05	7.81e-05
N10337	cis-9-Palmitoleic acid	1	MS2 reverse	313.24	186.44	3.15737e-06	3.74721e-06	2.72159e-06	3.32914e-06	3.02759e-06	3.08898e-06	3.17865e-06	4.90001e-06	6.72048e-06	1.1896e-05	6.61149e-06	7.10533e-06	7.69998e-06	7.48888e-06	6.85416e-06	5.55957e-06	7.75748e-06	6.78608e-06	8.18614e-06	7.6321e-06	7.13e-06
N11697	9-cis-Retinoic acid	0.968	MS2 reverse	337.152	167.466	0.000204172	0.000208097	0.000206713	0.000222166	0.00021306	0.000208545	0.000210459	0.00010392	5.34858e-06	0.000102462	4.24836e-06	8.94981e-06	5.26816e-06	3.83662e-05	0.000102233	8.2339e-05	8.60718e-05	8.22806e-05	0.000105697	0.000106164	9.41e-05
N11921	1-Methyladenosine	0.9996	MS2 reverse	340.121	220.321	8.34242e-06	9.12532e-06	6.79269e-06	8.15665e-06	4.89444e-06	4.92514e-06	7.03944e-06	1.06679e-05	7.74736e-06	6.1262e-06	6.05409e-06	5.46093e-06	1.27076e-05	8.12735e-06	9.91361e-06	8.48175e-06	8.375e-06	8.20056e-06	9.95444e-06	1.16011e-05	9.42e-06
N12130	3',5'-Cyclic guanosine monophosphate	0.7724	MS2 forward	344.041	304.909	9.66493e-06	1.03597e-05	8.84755e-06	1.00626e-05	9.632e-06	1.26766e-05	1.02072e-05	1.5392e-05	1.71096e-05	1.45781e-05	1.85029e-05	1.7836e-05	1.58265e-05	1.65408e-05	1.1743e-05	1.18936e-05	1.20515e-05	1.10462e-05	1.24248e-05	1.13163e-05	1.17e-05
N12297	Dehydroascorbic acid (Oxidized vitamin C)	0.7087	MS2 forward	347.029	125.239	0.00094513	0.00249967	0.00250768	0.00196013	0.00114129	0.00433393	0.0022313	0.0057226	0.00102616	0.00155496	0.00199815	0.00217542	0.00380451	0.00271363	0.0100882	0.00951016	0.0112032	0.0108843	0.0122369	0.00294158	0.00947738
N12823	S-Methyl-5'-thioadenosine	0.9997	MS2 reverse	356.108	23.1345	0.00196218	0.00145328	0.0013589	0.00154631	0.00145324	0.00202843	0.00163372	2.85002e-05	1.91983e-05	1.73897e-05	2.03373e-05	1.34221e-05	1.48871e-05	1.89558e-05	1.14358e-05	1.09647e-05	6.34759e-06	9.20442e-06	5.87797e-06	7.30571e-06	8.52e-06
N12897	Glucosamine	0.6427	MS2 forward	357.157	134.356	5.45745e-06	5.03227e-06	5.00359e-06	5.1768e-06	5.62439e-06	5.38698e-06	5.28025e-06	1.10406e-05	7.23397e-06	1.07063e-05	7.89963e-06	1.11548e-05	1.15382e-05	9.9289e-06	2.23689e-05	2.15448e-05	2.31586e-05	2.19342e-05	2.26674e-05	2.80037e-05	2.33e-05
N13013	D-Fructose	0.6919	MS2 forward	359.122	250.992	7.01468e-05	7.40917e-05	5.89631e-05	7.0274e-05	6.72992e-05	7.88392e-05	6.99357e-05	0.000135229	0.000160165	0.000157118	0.000149795	0.000157458	0.000154257	0.000152337	5.95609e-05	5.80529e-05	6.21574e-05	5.8056e-05	5.93841e-05	6.24083e-05	5.99e-05
N13019	D-(+)-Galactose	0.7569	MS2 reverse	359.133	158.099	2.32221e-05	2.02195e-05	1.7013e-05	2.29277e-05	2.29168e-05	2.13473e-05	2.12744e-05	2.11872e-05	2.25525e-05	2.02455e-05	2.53382e-05	2.39301e-05	2.19103e-05	2.25273e-05	3.2503e-05	3.04237e-05	3.27518e-05	3.80996e-05	3.54586e-05	2.62277e-05	3.26e-05
N13248	L-Iditol	0.6806	MS2 reverse	363.148	104.526	1.75559e-05	1.39795e-05	1.67128e-05	1.47896e-05	1.51373e-05	1.60646e-05	1.57066e-05	6.58569e-05	6.98743e-05	6.63496e-05	6.48001e-05	6.39061e-05	6.31983e-05	6.56642e-05	1.97142e-05	1.00495e-05	1.74425e-05	1.74747e-05	1.47109e-05	3.93135e-05	1.98e-05
N13733	Arachidic acid	0.9999	MS2 reverse	371.319	66.1485	0.000123196	0.000123667	0.000161976	0.000156673	0.000126217	0.000134541	0.000137712	1.21873e-05	1.03881e-05	1.2059e-05	1.27782e-05	1.05626e-05	8.61221e-06	1.10979e-05	2.95407e-05	2.22027e-05	2.69589e-05	2.53995e-05	1.93771e-05	8.7011e-06	2.2e-05
N15092	Berberine	1	MS2 reverse	395.139	260.646	0.000276705	0.000321673	0.000286619	0.000350302	0.000308491	0.000262758	0.000301091	0.000413786	0.000440159	0.000520513	0.000462668	0.000486003	0.000531808	0.000475823	0.00041471	0.000336667	0.000378788	0.000350381	0.00036811	0.000305494	0.000359025
N15337	Behenic acid	0.9993	MS2 reverse	399.35	82.714	8.46536e-05	8.10643e-05	0.000113679	0.000127478	3.34017e-05	9.99544e-05	9.00386e-05	2.13635e-05	3.66879e-05	3.67701e-05	1.79591e-05	1.69148e-05	1.697e-05	2.44442e-05	8.92093e-06	8.45091e-06	8.56598e-06	7.14415e-06	6.35962e-06	5.27551e-06	7.45e-06
N15413	Galactinol	0.9356	MS2 forward	401.134	346.851	0.0491937	0.048307	0.0533718	0.0494539	0.0512721	0.0494658	0.0501774	0.0283485	0.0225947	0.025904	0.0223011	0.0207739	0.0239633	0.0239809	0.0190222	0.0174708	0.0151725	0.0173478	0.0150702	0.0150628	0.0165244
N15556	hydrocortisone 21-acetate	0.7328	MS2 reverse	403.211	179.113	1.27343e-06	1.15961e-06	1.07612e-06	1.10254e-06	1.82287e-06	1.42416e-06	1.30979e-06	6.17543e-06	7.69071e-06	8.28888e-06	8.3957e-06	7.53677e-06	6.53108e-06	7.43643e-06	1.5422e-05	1.92437e-05	1.38851e-05	1.4535e-05	1.42386e-05	1.66329e-05	1.57e-05
N15690	Acetylcarnitine	0.9326	MS2 reverse	405.215	122.27	7.5846e-06	4.5648e-06	8.20288e-06	4.99397e-06	8.60847e-06	5.57973e-06	6.58908e-06	9.5544e-06	1.24042e-05	1.4519e-05	2.14544e-05	1.19767e-05	1.13606e-05	1.35449e-05	3.71478e-05	3.57837e-05	3.89724e-05	3.65676e-05	3.40711e-05	4.65241e-05	3.82e-05
N16683	Ascorbyl stearate	0.7305	MS2 reverse	423.276	107.486	5.62512e-06	1.44392e-05	1.17276e-05	1.23606e-05	1.00893e-05	1.66796e-05	1.18202e-05	2.06647e-05	2.17931e-05	2.31131e-05	1.49777e-05	2.10701e-05	2.07724e-05	2.03985e-05	4.02017e-06	3.38873e-06	4.02738e-06	4.22969e-06	3.88296e-06	2.43455e-06	3.66e-06
N17161	Glycolithocholic acid	0.999	MS2 reverse	432.309	71.52	3.24944e-05	4.44018e-05	4.22503e-05	3.73039e-05	3.76328e-05	3.78091e-05	3.86487e-05	2.65863e-05	2.58262e-05	3.01173e-05	2.33146e-05	2.19251e-05	2.01678e-05	2.46562e-05	6.29174e-06	4.75517e-06	5.42968e-06	2.54201e-06	3.72952e-06	4.4079e-06	4.53e-06
N17323	1-Oleoyl-sn-glycerol 3-phosphate	0.9901	MS2 forward	435.254	218.975	8.62229e-05	8.20968e-05	6.41116e-05	8.21771e-05	7.61717e-05	7.54436e-05	7.7704e-05	0.000118763	0.000114267	0.000123377	0.000125807	0.000115315	0.000104421	0.000116992	1.97158e-05	1.7694e-05	2.4045e-05	1.91711e-05	1.68659e-05	2.57243e-05	2.05e-05
N18197	1-Hexadecanoyl-sn-glycero-3-phosphoethanolamine	0.9826	MS2 forward	452.282	181.179	9.96571e-05	9.65797e-05	9.3375e-05	0.000101552	0.000101298	9.42618e-05	9.77871e-05	0.000151342	0.000149604	0.000149759	0.000205218	0.000193429	0.000155153	0.000167417	3.15507e-05	2.94851e-05	3.31634e-05	3.02918e-05	3.30756e-05	3.92582e-05	3.28e-05
N19145	Folinic acid	0.85	MS2 reverse	472.162	387.056	1.91848e-05	1.94065e-05	1.89515e-05	1.93378e-05	2.26174e-05	1.83111e-05	1.96349e-05	1.40271e-05	1.27894e-05	1.24185e-05	1.07528e-05	1.17558e-05	1.15712e-05	1.22191e-05	9.15858e-06	8.62337e-06	9.40697e-06	9.4447e-06	8.87568e-06	8.8816e-06	9.07e-06
N19567	Isoquercitin	0.7596	MS2 reverse	480.116	170.234	5.44908e-06	6.50073e-06	5.19146e-06	3.94768e-06	5.35828e-06	6.56523e-06	5.50208e-06	2.22112e-05	3.62565e-05	2.42929e-05	3.83638e-05	2.81919e-05	2.72204e-05	2.94228e-05	5.1387e-05	4.75857e-05	4.99512e-05	4.82245e-05	7.76015e-05	5.54342e-05	5.5e-05
N22846	3-Acetyl-11-keto-.beta.-boswellic acid	0.9986	MS2 reverse	549.289	93.898	7.44009e-05	6.26476e-05	5.74661e-05	5.91028e-05	6.1014e-05	5.21428e-05	6.1129e-05	0.000342154	0.000544125	0.000572812	0.000577692	0.000461979	0.000315238	0.000469	0.000298912	0.000267932	0.000260681	0.000250916	0.000284005	0.000496492	0.000309823
N23440	Uridine diphosphate glucose锛圲DP-D-Glucose)	0.9124	MS2 forward	565.055	424.703	0.000299949	0.000292232	0.000260426	0.000257641	0.000253141	0.00026897	0.00027206	0.000267069	0.000254381	0.000261745	0.000261439	0.000247534	0.000244791	0.00025616	8.09496e-05	7.14034e-05	7.0618e-05	6.76779e-05	3.84873e-05	7.15156e-05	6.68e-05
N23816	Procyanidin A2	0.6397	MS2 reverse	575.126	139.308	0.000128902	0.000109702	0.000112261	0.000108949	0.000127751	0.000113759	0.000116887	8.05322e-06	6.75212e-06	7.89383e-06	7.60684e-06	6.64289e-06	7.07021e-06	7.33652e-06	6.02456e-06	3.6787e-06	4.79434e-06	4.27288e-06	4.31632e-06	4.9448e-06	4.67e-06
N24153	B-Octylglucoside	0.6324	MS2 reverse	583.376	181.819	1.87359e-06	1.61857e-06	1.22156e-06	2.29798e-06	3.30968e-06	1.95146e-06	2.04547e-06	1.01721e-05	1.14267e-05	1.21091e-05	1.27359e-05	1.51444e-05	1.2537e-05	1.23542e-05	8.06853e-05	9.77283e-05	8.63679e-05	9.08316e-05	9.61222e-05	0.00010344	9.25e-05
N24983	UDP-N-acetylglucosamine	0.9926	MS2 forward	606.082	412.483	4.03295e-05	3.80533e-05	3.48262e-05	4.40062e-05	3.72799e-05	3.86967e-05	3.88653e-05	4.48046e-05	4.13862e-05	3.9074e-05	4.15536e-05	4.36789e-05	4.14528e-05	4.19917e-05	2.39858e-05	2.11091e-05	2.14831e-05	2.33405e-05	2.22109e-05	2.62265e-05	2.31e-05
N27071	Nicotinamide adenine dinucleotide (NAD)	0.9948	MS2 forward	662.11	412.439	3.63749e-05	3.69175e-05	3.47412e-05	3.86969e-05	3.68614e-05	4.0014e-05	3.72677e-05	3.90664e-05	3.58115e-05	3.57975e-05	3.39955e-05	3.6776e-05	3.44812e-05	3.5988e-05	1.76872e-05	1.52209e-05	1.60721e-05	1.49982e-05	1.25072e-05	1.62594e-05	1.55e-05
N27446	1-Hexadecanoyl-2-(9Z,12Z-octadecadienoyl)-sn-glycero-3-phosphoric acid	0.9758	MS2 forward	671.474	165.757	0.00251705	0.00266126	0.00325267	0.00381054	0.00276375	0.00240062	0.00290098	0.000898997	0.00074612	0.000980457	0.00067136	0.000515573	0.00073424	0.000757791	0.000386675	0.00044211	0.00028927	0.000433744	0.000166728	0.000215693	0.00032237
The Metabolite_id column lists the compound numbers for metabolomic identification, in which P represents the metabolites obtained in positive ion mode and N represents the metabolites obtained in negative ion mode; mzmed represents the mass-to-charge ratio median of the feature ion; and rtmed represents the median of the peak retention time of the compound. RQ represents the relative quantitativ…
