# Supplementary material for: Integrated analysis of transcriptomic and metabolomic data reveals critical metabolic pathways involved in rotenoid biosynthesis in the medicinal plant Mirabilis himalaica
Source: Mol Genet Genomics. 2017 Dec 28;293(3):635–47. doi: 10.1007/s00438-017-1409-y (PMC5948277; doi:10.1007/s00438-017-1409-y)
Supplement: Supplementary file 10 — Supplementary material 10 (XLS 52 KB) [file 438_2017_1409_MOESM10_ESM.xls]

## Sheet: Table S6
Table S6 Functional annotation of the M. himalaica metabolomic data in the KEGG pathways
KEGG_A_class	KEGG_B_class	Pathway	Count (170)	Pathway ID	Metabolites	C_IDs
Metabolism	Global and Overview	Biosynthesis of secondary metabolites	53	ko01110	N901;N1079;N1491;N1681;N2257;N2692;N2753;N3294;N4509;N4931;N5614;N6256;N8492;N15092;P520;P628;P899;P967;P1023;P1351;P1445;P1449;P1473;P1670;P1815;P2432;P2891;P3258;P3304;P3435;P3643;P4788;P5072;P6283;P6689;P7782;P8362;P8492;P9346;P10008;P10166;P10644;P13145;P13758;P14110;P15668;P15738;P16719;P17464;P17475;P21761;P35801;P16345	C00141+C00180+C00149+C00805+C03758+C08262+C00811+C02504+C00078+C04411+C16308+C00267+C01762+C00757+C00263+C00065+C00148+C00183+C00188+C00408+C00123+C00407+C00152+C00483+C00860+C00135+C00079+C00077+C00062+C00463+C00082+C05851+C00258+C00093+C05345+C00233+C01477+C00509+C01514+C06427+C00073+C00199+C00814+C00852+C00844+C06866+C00448+C00019+C01494+C07481+C12249+C00157+C07593
Metabolism	Global and Overview	Biosynthesis of amino acids	25	ko01230	N901;N1998;N3294;N4509;N4931;P310;P520;P628;P899;P967;P1023;P1445;P1449;P1473;P1815;P2432;P2891;P3258;P3304;P3643;P6689;P7782;P10166;P10644;P16719	C00141+C00064+C02504+C00078+C04411+C00041+C00263+C00065+C00148+C00183+C00188+C00123+C00407+C00152+C00860+C00135+C00079+C00077+C00062+C00082+C05345+C00233+C00073+C00199+C00019
Metabolism	Global and Overview	2-Oxocarboxylic acid metabolism	13	ko01210	N901;N1348;N3294;N4509;N4931;P967;P1445;P1449;P2891;P3258;P3643;P7782;P10166	C00141+C02226+C02504+C00078+C04411+C00183+C00123+C00407+C00079+C00077+C00082+C00233+C00073
Metabolism	Global and Overview	Carbon metabolism	8	ko01200	N1338;N1491;N6256;P310;P628;P5072;P6689;P10644	C01732+C00149+C00267+C00041+C00065+C00258+C05345+C00199
Metabolism	Global and Overview	Degradation of aromatic compounds	7	ko01220	N410;N1079;N1681;N2079;N2753;N4600;P2273	C00146+C00180+C00805+C00163+C00811+C06104+C00090
Metabolism	Global and Overview	Fatty acid metabolism	1	ko01212	N7023	C00249
Metabolism	Amino acid metabolism	Tyrosine metabolism	13	ko00350	N410;N876;N2257;N2286;N2753;P1540;P1670;P1882;P2274;P2983;P3643;P5637;P15724	C00146+C01384+C03758+C00628+C00811+C05593+C00483+C00164+C00547+C05587+C00082+C05582+C01850
Metabolism	Amino acid metabolism	Phenylalanine metabolism	10	ko00360	N1079;N1681;N2753;P1540;P2891;P3643;P4207;P4337;P10778;P15668	C00180+C00805+C00811+C05593+C00079+C00082+C05598+C01586+C04148+C06866
Metabolism	Amino acid metabolism	Valine, leucine and isoleucine biosynthesis	9	ko00290	N901;N1348;N3294;N4931;P967;P1023;P1445;P1449;P7782	C00141+C02226+C02504+C04411+C00183+C00188+C00123+C00407+C00233
Metabolism	Amino acid metabolism	Tryptophan metabolism	8	ko00380	N4509;N4537;P1762;P2066;P3435;P4015;P4077;P7015	C00078+C02470+C10164+C05653+C00463+C01717+C00328+C05643
Metabolism	Amino acid metabolism	Arginine and proline metabolism	8	ko00330	P898;P899;P1408;P1411;P3258;P3304;P3903;P16719	C00763+C00148+C02714+C00179+C00077+C00062+C00986+C00019
Metabolism	Amino acid metabolism	Glycine, serine and threonine metabolism	8	ko00260	N73;N4509;P520;P628;P969;P1023;P3903;P5072	C00546+C00078+C00263+C00065+C00719+C00188+C00986+C00258
Metabolism	Amino acid metabolism	Valine, leucine and isoleucine degradation	7	ko00280	N901;N974;P967;P1445;P1449;P1882;P7782	C00141+C02170+C00183+C00123+C00407+C00164+C00233
Metabolism	Amino acid metabolism	Histidine metabolism	6	ko00340	P1689;P1815;P2432;P5980;P7283;P22398	C00785+C00860+C00135+C01152+C02835+C05570
Metabolism	Amino acid metabolism	Cysteine and methionine metabolism	5	ko00270	P310;P520;P628;P10166;P16719	C00041+C00263+C00065+C00073+C00019
Metabolism	Amino acid metabolism	Lysine degradation	5	ko00310	P1351;P1882;P4002;P4160;P7395	C00408+C00164+C03793+C00489+C02727
Metabolism	Amino acid metabolism	Phenylalanine, tyrosine and tryptophan biosynthesis	4	ko00400	N4509;P2891;P3435;P3643	C00078+C00079+C00463+C00082
Metabolism	Amino acid metabolism	Alanine, aspartate and glutamate metabolism	4	ko00250	N1998;N3231;P310;P1473	C00064+C01042+C00041+C00152
Metabolism	Amino acid metabolism	Arginine biosynthesis	3	ko00220	N1998;P3258;P3304	C00064+C00077+C00062
Metabolism	Amino acid metabolism	Lysine biosynthesis	1	ko00300	P520	C00263
Metabolism	Biosynthesis of other secondary metabolites	Glucosinolate biosynthesis	9	ko00966	N901;N4509;P967;P1445;P1449;P2891;P3643;P7782;P10166	C00141+C00078+C00183+C00123+C00407+C00079+C00082+C00233+C00073
Metabolism	Biosynthesis of other secondary metabolites	Isoflavonoid biosynthesis	6	ko00943	P8362;P8492;P13145;P13149;P24476;P16345	C01477+C00509+C00814+C10521+C16197+C07593
Metabolism	Biosynthesis of other secondary metabolites	Phenylpropanoid biosynthesis	6	ko00940	N2753;P2891;P3643;P4788;P13758;P17464	C00811+C00079+C00082+C05851+C00852+C01494
Metabolism	Biosynthesis of other secondary metabolites	Isoquinoline alkaloid biosynthesis	4	ko00950	N2257;N15092;P1670;P3643	C03758+C00757+C00483+C00082
Metabolism	Biosynthesis of other secondary metabolites	Flavonoid biosynthesis	4	ko00941	P8362;P8492;P9346;P13758	C01477+C00509+C01514+C00852
Metabolism	Biosynthesis of other secondary metabolites	Flavone and flavonol biosynthesis	3	ko00944	P8362;P9346;P21761	C01477+C01514+C12249
Metabolism	Biosynthesis of other secondary metabolites	Tropane, piperidine and pyridine alkaloid biosynthesis	3	ko00960	P1351;P1449;P2891	C00408+C00407+C00079
Metabolism	Biosynthesis of other secondary metabolites	Betalain biosynthesis	3	ko00965	N2257;P2983;P3643	C03758+C05587+C00082
Metabolism	Biosynthesis of other secondary metabolites	Carbapenem biosynthesis	2	ko00332	N8148;P899	C00831+C00148
Metabolism	Biosynthesis of other secondary metabolites	Caffeine metabolism	2	ko00232	N8492;P17475	C01762+C07481
Metabolism	Biosynthesis of other secondary metabolites	Novobiocin biosynthesis	2	ko00401	P899;P3643	C00148+C00082
Metabolism	Biosynthesis of other secondary metabolites	Benzoxazinoid biosynthesis	1	ko00402	P3435	C00463
Metabolism	Biosynthesis of other secondary metabolites	Penicillin and cephalosporin biosynthesis	1	ko00311	P967	C00183
Metabolism	Biosynthesis of other secondary metabolites	Clavulanic acid biosynthesis	1	ko00331	P3304	C00062
Metabolism	Biosynthesis of other secondary metabolites	Indole alkaloid biosynthesis	1	ko00901	N4509	C00078
Metabolism	Biosynthesis of other secondary metabolites	Puromycin biosynthesis	1	ko00231	P3643	C00082
Metabolism	Biosynthesis of other secondary metabolites	Stilbenoid, diarylheptanoid and gingerol biosynthesis	1	ko00945	P13758	C00852
Metabolism	Lipid metabolism	Biosynthesis of unsaturated fatty acids	8	ko01040	N7023;N8287;N8402;N8528;N13733;N15337;P10008;P11858	C00249+C01595+C00712+C01530+C06425+C08281+C06427+C06428
Metabolism	Lipid metabolism	Glycerophospholipid metabolism	7	ko00564	P2201;P3734;P4556;P5005;P6283;P7595;P35801	C06771+C00588+C00346+C06772+C00093+C00670+C00157
Metabolism	Lipid metabolism	Fatty acid biosynthesis	5	ko00061	N7023;N8402;N8528;P5360;P6923	C00249+C00712+C01530+C02679+C06424
Metabolism	Lipid metabolism	alpha-Linolenic acid metabolism	3	ko00592	N5614;P10008;P35801	C16308+C06427+C00157
Metabolism	Lipid metabolism	Cutin, suberine and wax biosynthesis	3	ko00073	N7023;N8402;N15337	C00249+C00712+C08281
Metabolism	Lipid metabolism	Fatty acid degradation	3	ko00071	N7023;P4160;P10823	C00249+C00489+C00823
Metabolism	Lipid metabolism	Linoleic acid metabolism	2	ko00591	N8287;P35801	C01595+C00157
Metabolism	Lipid metabolism	Sphingolipid metabolism	2	ko00600	P628;P4556	C00065+C00346
Metabolism	Lipid metabolism	Glycerolipid metabolism	2	ko00561	P5072;P6283	C00258+C00093
Metabolism	Lipid metabolism	Synthesis and degradation of ketone bodies	2	ko00072	P1882;P6938	C00164+C01089
Metabolism	Lipid metabolism	Fatty acid elongation	1	ko00062	N7023	C00249
Metabolism	Lipid metabolism	Steroid biosynthesis	1	ko00100	P15738	C00448
Metabolism	Lipid metabolism	Ether lipid metabolism	1	ko00565	P7595	C00670
Metabolism	Lipid metabolism	Arachidonic acid metabolism	1	ko00590	P35801	C00157
Metabolism	Metabolism of other amino acids	Cyanoamino acid metabolism	7	ko00460	P628;P967;P1449;P1473;P2891;P3643;P14110	C00065+C00183+C00407+C00152+C00079+C00082+C00844
Metabolism	Metabolism of other amino acids	beta-Alanine metabolism	4	ko00410	P805;P1980;P2432;P3903	C00106+C00383+C00135+C00986
Metabolism	Metabolism of other amino acids	Glutathione metabolism	3	ko00480	P3258;P5381;P9701	C00077+C03740+C00669
Metabolism	Metabolism of other amino acids	D-Arginine and D-ornithine metabolism	2	ko00472	P3258;P3304	C00077+C00062
Metabolism	Metabolism of other amino acids	D-Alanine metabolism	1	ko00473	P310	C00041
Metabolism	Metabolism of other amino acids	Selenocompound metabolism	1	ko00450	P310	C00041
Metabolism	Metabolism of other amino acids	Taurine and hypotaurine metabolism	1	ko00430	P310	C00041
Metabolism	Metabolism of other amino acids	D-Glutamine and D-glutamate metabolism	1	ko00471	N1998	C00064
Metabolism	Metabolism of terpenoids and polyketides	Zeatin biosynthesis	2	ko00908	P1586;P16719	C00147+C00019
Metabolism	Metabolism of terpenoids and polyketides	Biosynthesis of siderophore group nonribosomal peptides	1	ko01053	N1681	C00805
Metabolism	Metabolism of terpenoids and polyketides	Sesquiterpenoid and triterpenoid biosynthesis	1	ko00909	P15738	C00448
Metabolism	Metabolism of terpenoids and polyketides	Terpenoid backbone biosynthesis	1	ko00900	P15738	C00448
Metabolism	Metabolism of terpenoids and polyketides	Carotenoid biosynthesis	1	ko00906	P15738	C00448
Metabolism	Carbohydrate metabolism	Galactose metabolism	8	ko00052	N2682;N4143;N6254;N6256;N15413;P14182;P23856;P31841	C00795+C00880+C00159+C00267+C01235+C00089+C00492+C01613
Metabolism	Carbohydrate metabolism	Amino sugar and nucleotide sugar metabolism	8	ko00520	N2186;N6254;N6256;N12897;N13013;P2798;P2980;P6689	C00181+C00159+C00267+C00329+C02336+C01019+C00259+C05345
Metabolism	Carbohydrate metabolism	Fructose and mannose metabolism	5	ko00051	N3477;N6254;N6256;P2798;P6689	C00247+C00159+C00267+C01019+C05345
Metabolism	Carbohydrate metabolism	Glyoxylate and dicarboxylate metabolism	5	ko00630	N1338;N1491;N1998;P628;P5072	C01732+C00149+C00064+C00065+C00258
Metabolism	Carbohydrate metabolism	Propanoate metabolism	5	ko00640	N73;N974;N2079;N2083;P1882	C00546+C02170+C00163+C05235+C00164
Metabolism	Carbohydrate metabolism	Pentose phosphate pathway	4	ko00030	P4117;P5072;P6689;P10644	C00121+C00258+C05345+C00199
Metabolism	Carbohydrate metabolism	Butanoate metabolism	4	ko00650	N876;P1277;P1882;P6938	C01384+C00741+C00164+C01089
Metabolism	Carbohydrate metabolism	Pentose and glucuronate interconversions	4	ko00040	N2186;N3169;P2980;P10644	C00181+C00474+C00259+C00199
Metabolism	Carbohydrate metabolism	Pyruvate metabolism	3	ko00620	N73;N1491;N3294	C00546+C00149+C02504
Metabolism	Carbohydrate metabolism	Glycolysis / Gluconeogenesis	3	ko00010	N6256;N7850;P6689	C00267+C06186+C05345
Metabolism	Carbohydrate metabolism	Starch and sucrose metabolism	3	ko00500	P13027;P14179;P14182	C00208+C00252+C00089
Metabolism	Carbohydrate metabolism	C5-Branched dibasic acid metabolism	2	ko00660	N1338;N1348	C01732+C02226
Metabolism	Carbohydrate metabolism	Citrate cycle (TCA cycle)	1	ko00020	N1491	C00149
Metabolism	Carbohydrate metabolism	Ascorbate and aldarate metabolism	1	ko00053	P2980	C00259
Metabolism	Metabolism of cofactors and vitamins	Nicotinate and nicotinamide metabolism	6	ko00760	N876;N2079;N4280;P4382;P5736;P3320	C01384+C00163+C01020+C05380+C16150+C01004
Metabolism	Metabolism of cofactors and vitamins	Pantothenate and CoA biosynthesis	4	ko00770	N901;N8148;P805;P967	C00141+C00831+C00106+C00183
Metabolism	Metabolism of cofactors and vitamins	Vitamin B6 metabolism	3	ko00750	P3057;P3731;P10644	C00314+C00847+C00199
Metabolism	Metabolism of cofactors and vitamins	Ubiquinone and other terpenoid-quinone biosynthesis	2	ko00130	N2753;P3643	C00811+C00082
Metabolism	Metabolism of cofactors and vitamins	Thiamine metabolism	2	ko00730	P3643;P8024	C00082+C00378
Metabolism	Metabolism of cofactors and vitamins	Retinol metabolism	2	ko00830	N11697;P27923	C15493+C16683
Metabolism	Metabolism of cofactors and vitamins	Riboflavin metabolism	2	ko00740	N3169;P10644	C00474+C00199
Metabolism	Metabolism of cofactors and vitamins	Porphyrin and chlorophyll metabolism	1	ko00860	P1023	C00188
Metabolism	Metabolism of cofactors and vitamins	One carbon pool by folate	1	ko00670	N19145	C03479
Metabolism	Metabolism of cofactors and vitamins	Biotin metabolism	1	ko00780	N2577	C02656
Metabolism	Energy metabolism	Carbon fixation in photosynthetic organisms	3	ko00710	N1491;P310;P10644	C00149+C00041+C00199
Metabolism	Energy metabolism	Sulfur metabolism	2	ko00920	P520;P628	C00263+C00065
Metabolism	Energy metabolism	Nitrogen metabolism	1	ko00910	N1998	C00064
Metabolism	Nucleotide metabolism	Pyrimidine metabolism	11	ko00240	N974;N1998;N8349;P771;P805;P1212;P1240;P1980;P6703;P6814;P21779	C02170+C00064+C02067+C00380+C00106+C02376+C00178+C00383+C00214+C00299+C00475
Metabolism	Nucleotide metabolism	Purine metabolism	9	ko00230	N1998;N7677;N8438;N8492;P1586;P9886;P10797;P12222;P23863	C00064+C00294+C00387+C01762+C00147+C00262+C00330+C00212+C05512
Metabolism	Glycan biosynthesis and metabolism	Lipopolysaccharide biosynthesis	1	ko00540	P10644	C00199
Metabolism	Xenobiotics biodegradation and metabolism	Aminobenzoate degradation	5	ko00627	N410;N1079;N2901;N2907;P2273	C00146+C00180+C06672+C00472+C00090
Metabolism	Xenobiotics biodegradation and metabolism	Benzoate degradation	4	ko00362	N410;N1079;N2286;P2273	C00146+C00180+C00628+C00090
Metabolism	Xenobiotics biodegradation and metabolism	Naphthalene degradation	3	ko00626	N1681;N2286;P2273	C00805+C00628+C00090
Metabolism	Xenobiotics biodegradation and metabolism	Dioxin degradation	3	ko00621	N1079;N1681;P2273	C00180+C00805+C00090
Metabolism	Xenobiotics biodegradation and metabolism	Polycyclic aromatic hydrocarbon degradation	2	ko00624	N1681;P2273	C00805+C00090
Metabolism	Xenobiotics biodegradation and metabolism	Styrene degradation	2	ko00643	P1540;P1882	C05593+C00164
Metabolism	Xenobiotics biodegradation and metabolism	Chlorocyclohexane and chlorobenzene degradation	2	ko00361	N410;P2273	C00146+C00090
Metabolism	Xenobiotics biodegradation and metabolism	Caprolactam degradation	2	ko00930	N4600;P2629	C06104+C00571
Metabolism	Xenobiotics biodegradation and metabolism	Fluorobenzoate degradation	1	ko00364	P2273	C00090
Metabolism	Xenobiotics biodegradation and metabolism	Toluene degradation	1	ko00623	N1079	C00180
Metabolism	Xenobiotics biodegradation and metabolism	Ethylbenzene degradation	1	ko00642	N2079	C00163
Organismal Systems	Digestive system	Protein digestion and absorption	20	ko04974	N410;N1998;N2079;N2692;N4509;P310;P628;P899;P967;P1023;P1445;P1449;P1473;P1670;P2432;P2891;P3304;P3435;P3643;P10166	C00146+C00064+C00163+C08262+C00078+C00041+C00065+C00148+C00183+C00188+C00123+C00407+C00152+C00483+C00135+C00079+C00062+C00463+C00082+C00073
Organismal Systems	Digestive system	Mineral absorption	12	ko04978	N1998;N4509;P310;P628;P899;P967;P1023;P1445;P1449;P1473;P2891;P10166	C00064+C00078+C00041+C00065+C00148+C00183+C00188+C00123+C00407+C00152+C00079+C00073
Organismal Systems	Digestive system	Carbohydrate digestion and absorption	4	ko04973	N2079;P13027;P14182;P23860	C00163+C00208+C00089+C01835
Organismal Systems	Digestive system	Vitamin digestion and absorption	1	ko04977	P8024	C00378
Organismal Systems	Endocrine system	Regulation of lipolysis in adipocyte	2	ko04923	P2274;P12222	C00547+C00212
Organismal Systems	Endocrine system	Melanogenesis	1	ko04916	P3643	C00082
Organismal Systems	Endocrine system	Adipocytokine signaling pathway	1	ko04920	N11697	C15493
Organismal Systems	Excretory system	Proximal tubule bicarbonate reclamation	3	ko04964	N1491;N1998;N6256	C00149+C00064+C00267
Environmental Information Processing	Membrane transport	ABC transporters	24	ko02010	N1998;N2186;N6254;P310;P628;P899;P967;P969;P1023;P1445;P1449;P1935;P2432;P2891;P2980;P3258;P3304;P4117;P6283;P8024;P13027;P14182;P23856;P23860	C00064+C00181+C00159+C00041+C00065+C00148+C00183+C00719+C00188+C00123+C00407+C00503+C00135+C00079+C00259+C00077+C00062+C00121+C00093+C00378+C00208+C00089+C00492+C01835
Environmental Information Processing	Signal transduction	Sphingolipid signaling pathway	3	ko04071	P628;P4556;P12222	C00065+C00346+C00212
Environmental Information Processing	Signal transduction	Plant hormone signal transduction	1	ko04075	N1681	C00805
Environmental Information Processing	Signaling molecules and interaction	Neuroactive ligand-receptor interaction	4	ko04080	N2257;P1670;P2274;P12222	C03758+C00483+C00547+C00212
Genetic Information Processing	Folding, sorting and degradation	Sulfur relay system	3	ko04122	P310;P8024;P16719	C00041+C00378+C00019
Genetic Information Processing	Translation	Aminoacyl-tRNA biosynthesis	15	ko00970	N1998;N4509;P310;P628;P899;P967;P1023;P1445;P1449;P1473;P2432;P2891;P3304;P3643;P10166	C00064+C00078+C00041+C00065+C00148+C00183+C00188+C00123+C00407+C00152+C00135+C00079+C00062+C00082+C00073
Cellular Processes	Transport and catabolism	Lysosome	1	ko04142	N6254	C00159
The Pathway_id column lists the accession numbers of the metabolic pathway corresponding to the metabolite in the KEGG database. The metabolites column lists the numbers of all compounds that matched to the metabolic pathways provided by the metabolomics identification, in which P represents the metabolites obtained in positive ion mode and N represents the metabolites obtained in negative ion mo…
