# Supplementary material for: Integrated analysis of transcriptomic and metabolomic data reveals critical metabolic pathways involved in rotenoid biosynthesis in the medicinal plant Mirabilis himalaica
Source: Mol Genet Genomics. 2017 Dec 28;293(3):635–47. doi: 10.1007/s00438-017-1409-y (PMC5948277; doi:10.1007/s00438-017-1409-y)
Supplement: Supplementary file 11 — Supplementary material 11 (XLS 26 KB) [file 438_2017_1409_MOESM11_ESM.xls]

## Sheet: Table S7
Table S7 qRT-PCR primers used to validate the genes and internal references
NO.	Transcript	Gene	Forward	Reverse
1	TR58605	PAL	GCTGATTGTGGTAGTGTATG	GTGATTGGGTTATGGATTCC
2	TR54922	PAL	CGGTGAAGAATACTGTAAGC	GAAGGAGTGGGTAGTTTGA
3	TR3284	C4H	CATTGACCACCACCTTTG	AGACCAACTTCCATACCTAC
4	TR58473	C4H	GGAATAGCCGAGTTGGTA	GGACAAGCAATGGAATGG
5	TR78577	4CL	CTGAAGGAGCAACATGATC	CTACTGGTCGTGAATGGA
6	TR56444	C3H	ACCACCACTCTTAGACTTG	CATAATGCTCGGTTGGATC
7	TR117424	COMT	CCTCCTATTCCTGGTGTG	TGGTCGGTGATGTTAGTC
8	TR35904	CHS	CGGTGAAGGATTAGATTGG	CTATGAAGAACAACGGTCTC
9	TR27403	CHS	GGTATCAACGATTGGAACTC	GTTACCGTATTCGCTTAGC
10	TR133939	CHI	ATCGGAGGACTATGTGTTC	CTTCCCTTCCATTTCCAATC
11	TR9632	CHI	CCTTCCACTTAGGAGACAA	GTCGGAGGACTATGTGTT
12	TR79530	TyDC	CAATCCTTGTCCACATATCC	GCCGTAAGACCATCCATA
13	TR44806	TAT	ACGACTGATTCCTCCTTG	GGCTGTTATGGTGAGATTG
14	TR49416	Aoc3	GGCATTCTTAGCGTAGGA	CATACAGACCAGGAGCAA
15	TR140124	Aoc3	GCCTTACTTCTCGTATCTCT	CGTTATGCTGGTGATATTGG
16	TR44422	HPD	TCTCTACTATCCCGACCTT	GTTAGCGACCGAAATATGG
17	TR55731	maiA	CCACCAGTACAGGAACAT	AGGGTTGGAGTATGAGTATG
18	TR97815	FAH	CGAAGTAAGGAGGAGAGTT	GGCGTGCTTCATCTATTG
19	TR54819	LYPLA2	CTTGGTGATAATGGTGGAAG	CTGAATTGGACGAGTAGGA
20	TR118660	LYPLA2	CATGGTTTGGGTGATTCG	GCAGGTGACAGGATTAGA
21	TR58805	GDE1	TCTGGCTGGAATGATGAG	CAACGACGATATTGACTACC
22	TR10569	PLC	GCTACATCACACGGTCTA	GCCTAAGGTTCCTGTAAGTA
23	TR96872	PLC	GGACAGAAGTTAGTGAAGGA	GGACCAGTATTGCCATCT
24	TR37002	PEAMT	ATGGTGTCACGACTGTAG	CATTGGTGGAGGAGACTT
25	TR16248	FATB	CCTAACAACCTCAGATCCA	GTCCAATCACTGACTACCA
26	TR58329	FATB	CGACTCCTGAGATGTGTAA	GCCGCATACCATTCTTAC
27	TR61306	CYP	AGAGGCGGAGAATCAATC	GGTCGTTACAGTTGTGATG
28	TR58473	CYP	GGAATAGCCGAGTTGGTA	GGACAAGCAATGGAATGG
29	TR7475	CYP	ATCTACCACCAAGTCCATC	GCAGTCCTTACGAACAATG
30	TR30721	CYP	CAGGATCAGCACCAACTA	CGAATCACTAACGAAGGATG
31	18S		ATGATAACTCGACGGATCGC	CTTGGATGTGGTAGCCGTTT
